# Supplementary material for: Proteomic Analysis of Mouse Kidney Tissue Associates Peroxisomal Dysfunction with Early Diabetic Kidney Disease
Source: Biomedicines. 2022 Jan 20;10(2):216. doi: 10.3390/biomedicines10020216 (PMC8869654; doi:10.3390/biomedicines10020216)
Supplement: Supplementary file 1 [file biomedicines-10-00216-s001.zip]

Archive with 12 entries (12 files):
- Figure S1.pdf
- Figure S2.pdf
- Tables S10 and S11.pdf
- TableS1.xlsx
- TableS2.pdf
- TableS3.xlsx
- TableS4.xlsx
- TableS5.xlsx
- TableS6.xlsx
- TableS7.xlsx
- TableS8.xlsx
- TableS9.xlsx
