# Supplementary material for: Proteomic Analysis of Mouse Kidney Tissue Associates Peroxisomal Dysfunction with Early Diabetic Kidney Disease
Source: Biomedicines. 2022 Jan 20;10(2):216. doi: 10.3390/biomedicines10020216 (PMC8869654; doi:10.3390/biomedicines10020216)
Supplement: Supplementary file 1 [file biomedicines-10-00216-s001.zip › TableS1.xlsx]

## Sheet: TableS1
Table S1. Summary of DKD datasets extracted from Nephroseq database.
Study/Set	Group
Ju CKD / Glomerulus	DKD vs. Healthy
Ju CKD / Tubulointerstitium	DKD vs. Healthy
Schmid Diabetes / Tubulointerstitium	DKD vs. Control
Woroniecka Diabetes / Glomerulus	DKD vs. Healthy
Woroniecka Diabetes / Tubulointerstitium	DKD vs. Healthy
ERCB Nephrotic Syndrome/ Tubulointerstitium	DKD vs. Healthy
Hodgin Diabetes Mouse / Glomerulus	DKD mouse model vs. non-DKD
