# Supplementary material for: Proteomic Analysis of Mouse Kidney Tissue Associates Peroxisomal Dysfunction with Early Diabetic Kidney Disease
Source: Biomedicines. 2022 Jan 20;10(2):216. doi: 10.3390/biomedicines10020216 (PMC8869654; doi:10.3390/biomedicines10020216)
Supplement: Supplementary file 1 [file biomedicines-10-00216-s001.zip › TableS3.xlsx]

## Sheet: WT1_2months
Accession	Description	Score	Coverage	# Proteins	# Unique Peptides	# Peptides	# PSMs	Area	# AAs	MW [kDa]	calc. pI
Q8K2B3	Succinate dehydrogenase [ubiquinone] flavoprotein subunit, mitochondrial OS=Mus musculus GN=Sdha PE=1 SV=1 - [SDHA_MOUSE]	8.8504	35.24	1	13	13	24	1.33887e+08	664	72.5392	7.37158
Q62468	Villin-1 OS=Mus musculus GN=Vil1 PE=1 SV=3 - [VILI_MOUSE]	7.52674	24.3	1	18	18	25	3.75428e+07	827	92.7166	6.03662
Q6P5H2	Nestin OS=Mus musculus GN=Nes PE=1 SV=1 - [NEST_MOUSE]	7.37777	15.72	1	18	18	29	3.00222e+07	1864	207	4.33545
P63038	60 kDa heat shock protein, mitochondrial OS=Mus musculus GN=Hspd1 PE=1 SV=1 - [CH60_MOUSE]	7.35706	49.21	1	26	26	50	3.17192e+08	573	60.9174	6.17627
Q91WG0	Acylcarnitine hydrolase OS=Mus musculus GN=Ces2c PE=1 SV=1 - [EST2C_MOUSE]	7.33573	21.03	1	9	9	14	4.02584e+07	561	62.429	5.69385
Q91Y97	Fructose-bisphosphate aldolase B OS=Mus musculus GN=Aldob PE=1 SV=3 - [ALDOB_MOUSE]	6.88618	34.62	1	14	14	24	3.75897e+08	364	39.4821	8.26514
Q99MZ7	Peroxisomal trans-2-enoyl-CoA reductase OS=Mus musculus GN=Pecr PE=1 SV=1 - [PECR_MOUSE]	6.64335	32.67	1	7	7	17	3.13269e+08	303	32.3897	8.29443
Q3UQ44	Ras GTPase-activating-like protein IQGAP2 OS=Mus musculus GN=Iqgap2 PE=1 SV=2 - [IQGA2_MOUSE]	6.46238	20.19	1	24	25	31	6.59357e+07	1575	180.416	5.64307
Q8K0L3	Acyl-coenzyme A synthetase ACSM2, mitochondrial OS=Mus musculus GN=Acsm2 PE=1 SV=1 - [ACSM2_MOUSE]	6.18059	57.04	1	21	22	44	7.29552e+08	575	64.2281	8.30908
Q8BMF4	Dihydrolipoyllysine-residue acetyltransferase component of pyruvate dehydrogenase complex, mitochondrial OS=Mus musculus GN=Dlat PE=1 SV=2 - [ODP2_MOUSE]	5.99027	16.2	1	7	7	9	4.99715e+07	642	67.8987	8.57275
P0CG49	Polyubiquitin-B OS=Mus musculus GN=Ubb PE=2 SV=1 - [UBB_MOUSE]	5.68563	38.03	4	2	2	17	7.57096e+07	305	34.3475	7.53271
P24270	Catalase OS=Mus musculus GN=Cat PE=1 SV=4 - [CATA_MOUSE]	5.59822	50.66	1	21	21	33	1.36965e+08	527	59.7577	7.88428
Q01853	Transitional endoplasmic reticulum ATPase OS=Mus musculus GN=Vcp PE=1 SV=4 - [TERA_MOUSE]	5.54633	18.11	3	12	12	16	3.26361e+07	806	89.2657	5.26221
P97449	Aminopeptidase N OS=Mus musculus GN=Anpep PE=1 SV=4 - [AMPN_MOUSE]	5.49304	18.84	1	12	12	17	2.83051e+07	966	109.582	5.89697
P26039	Talin-1 OS=Mus musculus GN=Tln1 PE=1 SV=2 - [TLN1_MOUSE]	5.4893	25.54	1	38	41	58	6.23718e+07	2541	269.653	6.17627
P11499	Heat shock protein HSP 90-beta OS=Mus musculus GN=Hsp90ab1 PE=1 SV=3 - [HS90B_MOUSE]	5.36687	29.83	1	8	18	34	1.19404e+08	724	83.2291	5.03369
P68372	Tubulin beta-4B chain OS=Mus musculus GN=Tubb4b PE=1 SV=1 - [TBB4B_MOUSE]	5.31757	41.35	3	3	16	26	1.43314e+08	445	49.799	4.89404
P99024	Tubulin beta-5 chain OS=Mus musculus GN=Tubb5 PE=1 SV=1 - [TBB5_MOUSE]	5.31757	33.11	2	1	14	24	1.43314e+08	444	49.639	4.89404
Q62470	Integrin alpha-3 OS=Mus musculus GN=Itga3 PE=1 SV=1 - [ITA3_MOUSE]	5.24532	15.57	1	13	13	22	1.15099e+08	1053	116.671	6.56592
Q64727	Vinculin OS=Mus musculus GN=Vcl PE=1 SV=4 - [VINC_MOUSE]	5.23619	25.23	1	21	21	25	4.68821e+07	1066	116.644	5.99854
Q80XL6	Acyl-CoA dehydrogenase family member 11 OS=Mus musculus GN=Acad11 PE=1 SV=2 - [ACD11_MOUSE]	5.23474	16.05	1	11	11	11	4.48441e+07	779	87.3107	8.42627
P62270	40S ribosomal protein S18 OS=Mus musculus GN=Rps18 PE=1 SV=3 - [RS18_MOUSE]	5.13977	26.97	1	5	5	9	3.49206e+07	152	17.7079	10.9897
O35488	Very long-chain acyl-CoA synthetase OS=Mus musculus GN=Slc27a2 PE=1 SV=2 - [S27A2_MOUSE]	5.09526	21.77	1	12	12	14	8.89289e+07	620	70.3775	8.89502
Q91YT0	NADH dehydrogenase [ubiquinone] flavoprotein 1, mitochondrial OS=Mus musculus GN=Ndufv1 PE=1 SV=1 - [NDUV1_MOUSE]	5.04637	13.15	1	5	5	6	5.03787e+07	464	50.8017	8.20654
Q9DC70	NADH dehydrogenase [ubiquinone] iron-sulfur protein 7, mitochondrial OS=Mus musculus GN=Ndufs7 PE=1 SV=1 - [NDUS7_MOUSE]	5.00069	18.3	1	4	4	6	3.57394e+07	224	24.6668	9.92041
Q9CZ13	Cytochrome b-c1 complex subunit 1, mitochondrial OS=Mus musculus GN=Uqcrc1 PE=1 SV=2 - [QCR1_MOUSE]	4.5408	36.25	1	13	13	21	2.18599e+08	480	52.8185	6.21436
Q91YI0	Argininosuccinate lyase OS=Mus musculus GN=Asl PE=1 SV=1 - [ARLY_MOUSE]	4.23424	22.84	1	9	9	13	3.22701e+07	464	51.7066	6.96143
P48962	ADP/ATP translocase 1 OS=Mus musculus GN=Slc25a4 PE=1 SV=4 - [ADT1_MOUSE]	4.21906	34.9	1	5	9	14	2.44686e+08	298	32.8831	9.71533
Q9EQ20	Methylmalonate-semialdehyde dehydrogenase [acylating], mitochondrial OS=Mus musculus GN=Aldh6a1 PE=1 SV=1 - [MMSA_MOUSE]	4.18992	25.79	1	12	12	21	3.27111e+08	535	57.8785	8.07471
Q8VDN2	Sodium/potassium-transporting ATPase subunit alpha-1 OS=Mus musculus GN=Atp1a1 PE=1 SV=1 - [AT1A1_MOUSE]	4.14642	40.08	6	35	35	66	7.26474e+08	1023	112.91	5.45264
P68254	14-3-3 protein theta OS=Mus musculus GN=Ywhaq PE=1 SV=1 - [1433T_MOUSE]	4.02472	13.88	2	1	4	6	3.10984e+07	245	27.7608	4.77979
O35459	Delta(3,5)-Delta(2,4)-dienoyl-CoA isomerase, mitochondrial OS=Mus musculus GN=Ech1 PE=1 SV=1 - [ECH1_MOUSE]	3.98672	20.18	1	5	5	8	1.80052e+07	327	36.0952	7.7085
P63101	14-3-3 protein zeta/delta OS=Mus musculus GN=Ywhaz PE=1 SV=1 - [1433Z_MOUSE]	3.98587	38.78	2	5	8	13	7.21143e+07	245	27.7537	4.79248
P51881	ADP/ATP translocase 2 OS=Mus musculus GN=Slc25a5 PE=1 SV=3 - [ADT2_MOUSE]	3.94334	40.6	1	5	9	17	5.35179e+08	298	32.9102	9.72998
O08749	Dihydrolipoyl dehydrogenase, mitochondrial OS=Mus musculus GN=Dld PE=1 SV=2 - [DLDH_MOUSE]	3.91148	23.18	1	9	9	11	1.7357e+08	509	54.2382	7.89893
P16546	Spectrin alpha chain, non-erythrocytic 1 OS=Mus musculus GN=Sptan1 PE=1 SV=4 - [SPTN1_MOUSE]	3.87757	8.66	1	17	17	21	1.93758e+07	2472	284.422	5.32568
Q9Z204	Heterogeneous nuclear ribonucleoproteins C1/C2 OS=Mus musculus GN=Hnrnpc PE=1 SV=1 - [HNRPC_MOUSE]	3.85403	19.17	1	5	5	5	3.03707e+07	313	34.3639	5.04639
Q3TLP5	Enoyl-CoA hydratase domain-containing protein 2, mitochondrial OS=Mus musculus GN=Echdc2 PE=1 SV=2 - [ECHD2_MOUSE]	3.8221	35.47	1	6	6	9	3.23167e+07	296	31.8317	8.71924
P14094	Sodium/potassium-transporting ATPase subunit beta-1 OS=Mus musculus GN=Atp1b1 PE=1 SV=1 - [AT1B1_MOUSE]	3.82036	23.68	1	6	6	11	4.48424e+08	304	35.172	8.646
P80318	T-complex protein 1 subunit gamma OS=Mus musculus GN=Cct3 PE=1 SV=1 - [TCPG_MOUSE]	3.81302	15.78	1	6	6	8	3.39788e+07	545	60.5914	6.69775
P63094	Guanine nucleotide-binding protein G(s) subunit alpha isoforms short OS=Mus musculus GN=Gnas PE=1 SV=1 - [GNAS2_MOUSE]	3.78681	11.42	7	3	4	7	6.97978e+07	394	45.6349	5.96045
P99029	Peroxiredoxin-5, mitochondrial OS=Mus musculus GN=Prdx5 PE=1 SV=2 - [PRDX5_MOUSE]	3.77432	48.57	1	8	8	13	3.41167e+08	210	21.8835	8.85107
P20152	Vimentin OS=Mus musculus GN=Vim PE=1 SV=3 - [VIME_MOUSE]	3.77141	59.87	3	26	29	50	4.85938e+08	466	53.6551	5.12256
Q03265	ATP synthase subunit alpha, mitochondrial OS=Mus musculus GN=Atp5a1 PE=1 SV=1 - [ATPA_MOUSE]	3.76291	52.44	1	24	24	58	9.55716e+08	553	59.7156	9.18799
P07901	Heat shock protein HSP 90-alpha OS=Mus musculus GN=Hsp90aa1 PE=1 SV=4 - [HS90A_MOUSE]	3.74181	20.87	1	4	12	24	1.19404e+08	733	84.7348	5.0083
P63017	Heat shock cognate 71 kDa protein OS=Mus musculus GN=Hspa8 PE=1 SV=1 - [HSP7C_MOUSE]	3.71982	34.83	2	16	19	27	1.7528e+08	646	70.8272	5.51611
P14869	60S acidic ribosomal protein P0 OS=Mus musculus GN=Rplp0 PE=1 SV=3 - [RLA0_MOUSE]	3.71459	16.09	1	4	4	4	1.89291e+07	317	34.1948	6.25244
Q7TNG8	Probable D-lactate dehydrogenase, mitochondrial OS=Mus musculus GN=Ldhd PE=1 SV=1 - [LDHD_MOUSE]	3.69743	23.76	1	8	8	14	4.55228e+07	484	51.8152	6.62451
Q9CPY7	Cytosol aminopeptidase OS=Mus musculus GN=Lap3 PE=1 SV=3 - [AMPL_MOUSE]	3.69488	13.29	1	6	6	10	3.4566e+07	519	56.1058	7.72314
Q9JLJ2	4-trimethylaminobutyraldehyde dehydrogenase OS=Mus musculus GN=Aldh9a1 PE=1 SV=1 - [AL9A1_MOUSE]	3.68	25.91	1	12	12	14	4.90517e+07	494	53.4801	6.97607
Q9QXD1	Peroxisomal acyl-coenzyme A oxidase 2 OS=Mus musculus GN=Acox2 PE=1 SV=2 - [ACOX2_MOUSE]	3.6716	3.38	1	2	2	3	3.52472e+06	681	76.814	7.45947
P57780	Alpha-actinin-4 OS=Mus musculus GN=Actn4 PE=1 SV=1 - [ACTN4_MOUSE]	3.65784	51.43	2	30	38	64	2.6589e+08	912	104.911	5.41455
P56480	ATP synthase subunit beta, mitochondrial OS=Mus musculus GN=Atp5b PE=1 SV=2 - [ATPB_MOUSE]	3.65543	72.78	1	26	26	83	1.41915e+09	529	56.2655	5.33838
Q9D7B6	Isobutyryl-CoA dehydrogenase, mitochondrial OS=Mus musculus GN=Acad8 PE=1 SV=2 - [ACAD8_MOUSE]	3.64623	14.53	1	5	5	11	1.95109e+07	413	44.9904	8.1333
Q8VCT4	Carboxylesterase 1D OS=Mus musculus GN=Ces1d PE=1 SV=1 - [CES1D_MOUSE]	3.62523	15.04	2	5	6	8	4.71414e+07	565	61.7487	6.60986
P54071	Isocitrate dehydrogenase [NADP], mitochondrial OS=Mus musculus GN=Idh2 PE=1 SV=3 - [IDHP_MOUSE]	3.6183	33.63	2	16	16	28	2.37112e+08	452	50.8739	8.68994
P38647	Stress-70 protein, mitochondrial OS=Mus musculus GN=Hspa9 PE=1 SV=3 - [GRP75_MOUSE]	3.60356	36.82	1	21	21	30	1.03576e+08	679	73.4156	6.07471
Q9JHI5	Isovaleryl-CoA dehydrogenase, mitochondrial OS=Mus musculus GN=Ivd PE=1 SV=1 - [IVD_MOUSE]	3.60279	22.41	1	7	7	13	7.06028e+07	424	46.2959	8.29443
Q9Z2I8	Succinate--CoA ligase [GDP-forming] subunit beta, mitochondrial OS=Mus musculus GN=Suclg2 PE=1 SV=3 - [SUCB2_MOUSE]	3.58268	40.65	1	13	13	17	1.10094e+08	433	46.8107	7.02002
P08249	Malate dehydrogenase, mitochondrial OS=Mus musculus GN=Mdh2 PE=1 SV=3 - [MDHM_MOUSE]	3.56951	49.41	1	14	14	19	4.6278e+08	338	35.5888	8.67529
P14152	Malate dehydrogenase, cytoplasmic OS=Mus musculus GN=Mdh1 PE=1 SV=3 - [MDHC_MOUSE]	3.55804	42.81	1	10	10	11	1.46999e+08	334	36.4881	6.58057
Q64442	Sorbitol dehydrogenase OS=Mus musculus GN=Sord PE=1 SV=3 - [DHSO_MOUSE]	3.54347	18.21	1	6	6	9	6.2086e+07	357	38.2247	7.02002
Q6IFX2	Keratin, type I cytoskeletal 42 OS=Mus musculus GN=Krt42 PE=1 SV=1 - [K1C42_MOUSE]	3.54052	7.08	8	3	3	4	1.68131e+07	452	50.1019	5.16064
P38060	Hydroxymethylglutaryl-CoA lyase, mitochondrial OS=Mus musculus GN=Hmgcl PE=1 SV=2 - [HMGCL_MOUSE]	3.52835	16	1	3	3	7	1.71135e+07	325	34.2167	8.41162
P12787	Cytochrome c oxidase subunit 5A, mitochondrial OS=Mus musculus GN=Cox5a PE=1 SV=2 - [COX5A_MOUSE]	3.52676	34.25	1	5	5	8	1.89516e+08	146	16.0913	6.53662
E9Q7G0	Nuclear mitotic apparatus protein 1 OS=Mus musculus GN=Numa1 PE=1 SV=1 - [NUMA1_MOUSE]	3.48014	3.15	1	6	6	8	5.41006e+06	2094	235.487	5.87158
Q9WUA2	Phenylalanine--tRNA ligase beta subunit OS=Mus musculus GN=Farsb PE=1 SV=2 - [SYFB_MOUSE]	3.46755	6.62	1	4	4	5	4.82204e+06	589	65.6553	7.12256
Q9CWF2	Tubulin beta-2B chain OS=Mus musculus GN=Tubb2b PE=1 SV=1 - [TBB2B_MOUSE]	3.45821	31.91	3	2	14	25	1.33502e+08	445	49.9209	4.89404
Q8CHT0	Delta-1-pyrroline-5-carboxylate dehydrogenase, mitochondrial OS=Mus musculus GN=Aldh4a1 PE=1 SV=3 - [AL4A1_MOUSE]	3.44838	19.57	1	7	7	14	8.07798e+07	562	61.8015	8.23584
P41216	Long-chain-fatty-acid--CoA ligase 1 OS=Mus musculus GN=Acsl1 PE=1 SV=2 - [ACSL1_MOUSE]	3.44106	17.17	2	9	9	11	3.92067e+07	699	77.9014	7.15186
Q9D1A2	Cytosolic non-specific dipeptidase OS=Mus musculus GN=Cndp2 PE=1 SV=1 - [CNDP2_MOUSE]	3.43981	14.53	1	6	6	8	1.25089e+07	475	52.7336	5.65576
P98078	Disabled homolog 2 OS=Mus musculus GN=Dab2 PE=1 SV=2 - [DAB2_MOUSE]	3.43265	6.01	1	4	4	5	2.23975e+07	766	82.261	6.1001
P29758	Ornithine aminotransferase, mitochondrial OS=Mus musculus GN=Oat PE=1 SV=1 - [OAT_MOUSE]	3.42618	32.35	1	11	11	17	3.17842e+07	439	48.3239	6.62451
P50544	Very long-chain specific acyl-CoA dehydrogenase, mitochondrial OS=Mus musculus GN=Acadvl PE=1 SV=3 - [ACADV_MOUSE]	3.41725	40.24	1	19	19	23	5.6517e+07	656	70.8307	8.74854
P10852	4F2 cell-surface antigen heavy chain OS=Mus musculus GN=Slc3a2 PE=1 SV=1 - [4F2_MOUSE]	3.40076	20.91	1	10	10	14	9.38207e+07	526	58.3003	5.90967
Q8VC30	Triokinase/FMN cyclase OS=Mus musculus GN=Tkfc PE=1 SV=1 - [TKFC_MOUSE]	3.38414	19.38	1	7	7	9	2.09407e+07	578	59.6534	6.91748
Q6PB66	Leucine-rich PPR motif-containing protein, mitochondrial OS=Mus musculus GN=Lrpprc PE=1 SV=2 - [LPPRC_MOUSE]	3.38261	13.51	1	15	15	23	1.7036e+07	1392	156.516	6.82959
P45952	Medium-chain specific acyl-CoA dehydrogenase, mitochondrial OS=Mus musculus GN=Acadm PE=1 SV=1 - [ACADM_MOUSE]	3.37999	31.83	1	10	10	15	1.78894e+08	421	46.4516	8.36768
P40142	Transketolase OS=Mus musculus GN=Tkt PE=1 SV=1 - [TKT_MOUSE]	3.37422	17.17	1	7	7	8	3.78326e+07	623	67.5876	7.50342
P13707	Glycerol-3-phosphate dehydrogenase [NAD(+)], cytoplasmic OS=Mus musculus GN=Gpd1 PE=1 SV=3 - [GPDA_MOUSE]	3.37077	16.91	1	3	4	6	7.22932e+06	349	37.5484	7.1665
P09055	Integrin beta-1 OS=Mus musculus GN=Itgb1 PE=1 SV=1 - [ITB1_MOUSE]	3.34995	20.05	1	14	14	18	3.01455e+08	798	88.1733	5.93506
Q91YQ5	Dolichyl-diphosphooligosaccharide--protein glycosyltransferase subunit 1 OS=Mus musculus GN=Rpn1 PE=1 SV=1 - [RPN1_MOUSE]	3.34729	11.35	1	6	6	8	3.57351e+07	608	68.4857	6.45557
P60710	Actin, cytoplasmic 1 OS=Mus musculus GN=Actb PE=1 SV=1 - [ACTB_MOUSE]	3.33478	66.13	2	9	20	87	3.36113e+09	375	41.7097	5.47803
Q9DBM2	Peroxisomal bifunctional enzyme OS=Mus musculus GN=Ehhadh PE=1 SV=4 - [ECHP_MOUSE]	3.27454	45.68	1	26	26	33	2.0694e+08	718	78.252	9.12939
Q60759	Glutaryl-CoA dehydrogenase, mitochondrial OS=Mus musculus GN=Gcdh PE=1 SV=2 - [GCDH_MOUSE]	3.24811	6.39	1	3	3	10	2.59045e+07	438	48.5749	8.73389
P62814	V-type proton ATPase subunit B, brain isoform OS=Mus musculus GN=Atp6v1b2 PE=1 SV=1 - [VATB2_MOUSE]	3.24769	28.18	1	10	10	15	6.6772e+07	511	56.5149	5.80811
Q9CQQ7	ATP synthase F(0) complex subunit B1, mitochondrial OS=Mus musculus GN=Atp5f1 PE=1 SV=1 - [AT5F1_MOUSE]	3.24581	36.33	1	9	9	11	2.14527e+08	256	28.9304	9.05615
Q9CPQ8	ATP synthase subunit g, mitochondrial OS=Mus musculus GN=Atp5l PE=1 SV=1 - [ATP5L_MOUSE]	2.67188	41.75	1	3	3	5	4.01709e+07	103	11.4172	9.74463
O09174	Alpha-methylacyl-CoA racemase OS=Mus musculus GN=Amacr PE=1 SV=4 - [AMACR_MOUSE]	2.60125	44.09	1	11	11	13	8.91238e+07	381	41.6775	7.40088
Q9CRB9	MICOS complex subunit Mic19 OS=Mus musculus GN=Chchd3 PE=1 SV=1 - [MIC19_MOUSE]	2.50107	12.33	1	3	3	3	2.17721e+07	227	26.3182	8.36768
Q9D6Y7	Mitochondrial peptide methionine sulfoxide reductase OS=Mus musculus GN=Msra PE=1 SV=1 - [MSRA_MOUSE]	2.43274	32.62	1	6	6	8	2.83569e+07	233	25.9718	8.41162
Q91WU0	Carboxylesterase 1F OS=Mus musculus GN=Ces1f PE=1 SV=1 - [CES1F_MOUSE]	2.38342	31.73	2	10	11	17	7.91583e+07	561	61.5732	6.48096
Q9Z1G3	V-type proton ATPase subunit C 1 OS=Mus musculus GN=Atp6v1c1 PE=1 SV=4 - [VATC1_MOUSE]	2.32708	6.81	1	2	2	3	1.28658e+07	382	43.8599	7.45947
P80316	T-complex protein 1 subunit epsilon OS=Mus musculus GN=Cct5 PE=1 SV=1 - [TCPE_MOUSE]	2.28839	13.12	1	5	5	7	2.14111e+07	541	59.5859	6.02393
Q9DCW4	Electron transfer flavoprotein subunit beta OS=Mus musculus GN=Etfb PE=1 SV=3 - [ETFB_MOUSE]	2.25406	29.02	1	6	6	7	2.1022e+08	255	27.606	8.104
Q925I1	ATPase family AAA domain-containing protein 3 OS=Mus musculus GN=Atad3 PE=1 SV=1 - [ATAD3_MOUSE]	2.24769	6.26	1	3	3	3	5.16644e+06	591	66.7006	9.29053
Q8QZS1	3-hydroxyisobutyryl-CoA hydrolase, mitochondrial OS=Mus musculus GN=Hibch PE=1 SV=1 - [HIBCH_MOUSE]	2.20822	12.99	1	4	4	4	2.56191e+07	385	43.0102	8.06006
P97333	Neuropilin-1 OS=Mus musculus GN=Nrp1 PE=1 SV=2 - [NRP1_MOUSE]	2.20217	2.93	1	2	2	3	8.6363e+06	923	102.935	5.89697
Q8BH59	Calcium-binding mitochondrial carrier protein Aralar1 OS=Mus musculus GN=Slc25a12 PE=1 SV=1 - [CMC1_MOUSE]	2.19222	31.61	1	11	14	20	3.32466e+07	677	74.5227	8.25049
P47740	Fatty aldehyde dehydrogenase OS=Mus musculus GN=Aldh3a2 PE=1 SV=2 - [AL3A2_MOUSE]	2.1863	11.36	1	4	4	7	3.09664e+07	484	53.9363	8.35303
P61164	Alpha-centractin OS=Mus musculus GN=Actr1a PE=1 SV=1 - [ACTZ_MOUSE]	2.16291	6.91	2	2	2	3	2.26344e+07	376	42.5869	6.63916
Q91ZA3	Propionyl-CoA carboxylase alpha chain, mitochondrial OS=Mus musculus GN=Pcca PE=1 SV=2 - [PCCA_MOUSE]	2.14108	28.59	1	15	15	23	4.29433e+07	724	79.8711	7.25439
Q8BWT1	3-ketoacyl-CoA thiolase, mitochondrial OS=Mus musculus GN=Acaa2 PE=1 SV=3 - [THIM_MOUSE]	2.13875	55.16	1	15	15	26	2.36515e+08	397	41.8034	8.08936
Q8K2M0	39S ribosomal protein L38, mitochondrial OS=Mus musculus GN=Mrpl38 PE=1 SV=2 - [RM38_MOUSE]	2.138	1.84	1	1	1	1	1.61586e+06	380	45.0017	8.104
P18760	Cofilin-1 OS=Mus musculus GN=Cfl1 PE=1 SV=3 - [COF1_MOUSE]	2.13452	15.06	2	2	2	2	5.03034e+07	166	18.5477	8.08936
Q8CI51	PDZ and LIM domain protein 5 OS=Mus musculus GN=Pdlim5 PE=1 SV=4 - [PDLI5_MOUSE]	2.11011	1.52	1	1	1	1	1.89447e+07	591	63.2591	8.25049
Q9WTI7	Unconventional myosin-Ic OS=Mus musculus GN=Myo1c PE=1 SV=2 - [MYO1C_MOUSE]	2.10911	4.99	1	4	4	6	1.11104e+07	1063	121.868	9.34912
P17182	Alpha-enolase OS=Mus musculus GN=Eno1 PE=1 SV=3 - [ENOA_MOUSE]	2.09125	35.25	3	10	10	15	6.50067e+07	434	47.1112	6.80029
P02535	Keratin, type I cytoskeletal 10 OS=Mus musculus GN=Krt10 PE=1 SV=3 - [K1C10_MOUSE]	2.08367	5.96	1	3	3	4	4.72478e+07	570	57.7351	5.10986
Q9CR62	Mitochondrial 2-oxoglutarate/malate carrier protein OS=Mus musculus GN=Slc25a11 PE=1 SV=3 - [M2OM_MOUSE]	2.08087	25.8	1	6	6	9	5.623e+07	314	34.1329	9.93506
P43406	Integrin alpha-V OS=Mus musculus GN=Itgav PE=1 SV=2 - [ITAV_MOUSE]	2.06912	2.59	1	3	3	3	7.31888e+06	1044	115.287	5.63037
P17563	Selenium-binding protein 1 OS=Mus musculus GN=Selenbp1 PE=1 SV=2 - [SBP1_MOUSE]	2.05218	31.99	2	11	11	12	6.79958e+07	472	52.4804	6.29053
Q9CXW4	60S ribosomal protein L11 OS=Mus musculus GN=Rpl11 PE=1 SV=4 - [RL11_MOUSE]	2.04654	7.87	1	1	1	1	3.40488e+07	178	20.2396	9.59814
P48678	Prelamin-A/C OS=Mus musculus GN=Lmna PE=1 SV=2 - [LMNA_MOUSE]	2.03962	11.28	1	6	6	9	2.01598e+07	665	74.1927	6.97607
Q6ZQM8	UDP-glucuronosyltransferase 1-7C OS=Mus musculus GN=Ugt1a7c PE=1 SV=1 - [UD17C_MOUSE]	2.03757	25.8	5	9	10	12	7.48333e+07	531	59.7187	8.35303
P00405	Cytochrome c oxidase subunit 2 OS=Mus musculus GN=Mtco2 PE=1 SV=1 - [COX2_MOUSE]	2.03474	20.26	1	3	3	9	3.60653e+08	227	25.959	4.729
P63024	Vesicle-associated membrane protein 3 OS=Mus musculus GN=Vamp3 PE=1 SV=1 - [VAMP3_MOUSE]	2.02735	38.83	2	3	3	4	1.55099e+07	103	11.473	8.49951
Q9WTP7	GTP:AMP phosphotransferase AK3, mitochondrial OS=Mus musculus GN=Ak3 PE=1 SV=3 - [KAD3_MOUSE]	2.02432	38.77	1	7	7	11	3.05538e+07	227	25.4105	8.83643
Q99LB7	Sarcosine dehydrogenase, mitochondrial OS=Mus musculus GN=Sardh PE=1 SV=1 - [SARDH_MOUSE]	2.01274	16.76	1	14	14	21	6.49048e+07	919	101.618	6.7417
Q99NB1	Acetyl-coenzyme A synthetase 2-like, mitochondrial OS=Mus musculus GN=Acss1 PE=1 SV=1 - [ACS2L_MOUSE]	2.01145	24.19	1	14	14	16	5.08719e+07	682	74.5758	6.97607
Q99JY9	Actin-related protein 3 OS=Mus musculus GN=Actr3 PE=1 SV=3 - [ARP3_MOUSE]	1.99793	13.4	2	6	6	7	2.88101e+07	418	47.327	5.88428
P19324	Serpin H1 OS=Mus musculus GN=Serpinh1 PE=1 SV=3 - [SERPH_MOUSE]	1.99625	20.86	1	6	6	6	1.76012e+07	417	46.5042	8.82178
P80314	T-complex protein 1 subunit beta OS=Mus musculus GN=Cct2 PE=1 SV=4 - [TCPB_MOUSE]	1.98197	31.4	1	11	11	13	2.07856e+07	535	57.4411	6.40479
Q9EPL9	Peroxisomal acyl-coenzyme A oxidase 3 OS=Mus musculus GN=Acox3 PE=1 SV=2 - [ACOX3_MOUSE]	1.97454	24.57	1	12	12	14	2.80414e+07	700	78.3537	7.12256
B2RSH2	Guanine nucleotide-binding protein G(i) subunit alpha-1 OS=Mus musculus GN=Gnai1 PE=1 SV=1 - [GNAI1_MOUSE]	1.97316	19.49	7	2	5	8	6.85313e+07	354	40.3352	5.97314
P27601	Guanine nucleotide-binding protein subunit alpha-13 OS=Mus musculus GN=Gna13 PE=1 SV=1 - [GNA13_MOUSE]	1.97316	8.22	6	2	3	5	6.67742e+07	377	44.0268	8.20654
P08752	Guanine nucleotide-binding protein G(i) subunit alpha-2 OS=Mus musculus GN=Gnai2 PE=1 SV=5 - [GNAI2_MOUSE]	1.97316	22.82	7	3	6	10	7.54006e+07	355	40.463	5.45264
Q9DC51	Guanine nucleotide-binding protein G(k) subunit alpha OS=Mus musculus GN=Gnai3 PE=1 SV=3 - [GNAI3_MOUSE]	1.97316	19.49	7	2	5	8	7.24238e+07	354	40.5122	5.69385
Q8VDM4	26S proteasome non-ATPase regulatory subunit 2 OS=Mus musculus GN=Psmd2 PE=1 SV=1 - [PSMD2_MOUSE]	1.96908	4.07	1	3	3	4	5.19028e+06	908	100.139	5.17334
Q8BTM8	Filamin-A OS=Mus musculus GN=Flna PE=1 SV=5 - [FLNA_MOUSE]	1.95894	12.88	2	23	24	28	3.09821e+07	2647	281.046	6.03662
Q61147	Ceruloplasmin OS=Mus musculus GN=Cp PE=1 SV=2 - [CERU_MOUSE]	1.95715	5.37	1	4	4	5	9.83766e+06	1061	121.074	5.84619
P21278	Guanine nucleotide-binding protein subunit alpha-11 OS=Mus musculus GN=Gna11 PE=1 SV=1 - [GNA11_MOUSE]	1.95624	23.68	1	4	6	8	3.17557e+07	359	41.9975	5.97314
Q9WTQ5	A-kinase anchor protein 12 OS=Mus musculus GN=Akap12 PE=1 SV=1 - [AKA12_MOUSE]	1.9414	0.65	1	1	1	1	5.11224e+06	1684	180.586	4.43701
P42125	Enoyl-CoA delta isomerase 1, mitochondrial OS=Mus musculus GN=Eci1 PE=1 SV=2 - [ECI1_MOUSE]	1.92919	23.18	1	5	5	6	5.22824e+07	289	32.2298	8.98291
P55012	Solute carrier family 12 member 2 OS=Mus musculus GN=Slc12a2 PE=1 SV=2 - [S12A2_MOUSE]	1.92035	3.57	1	3	3	4	6.01405e+06	1205	130.95	7.32764
Q9WV55	Vesicle-associated membrane protein-associated protein A OS=Mus musculus GN=Vapa PE=1 SV=2 - [VAPA_MOUSE]	1.91624	24.5	1	3	4	5	2.19149e+07	249	27.8373	8.39697
Q9QY76	Vesicle-associated membrane protein-associated protein B OS=Mus musculus GN=Vapb PE=1 SV=3 - [VAPB_MOUSE]	1.91624	16.05	1	3	4	5	2.0354e+07	243	26.929	7.78174
Q9DB15	39S ribosomal protein L12, mitochondrial OS=Mus musculus GN=Mrpl12 PE=1 SV=2 - [RM12_MOUSE]	1.91105	9.95	1	2	2	2	4.75636e+06	201	21.6948	9.29053
Q8C1B7	Septin-11 OS=Mus musculus GN=Sept11 PE=1 SV=4 - [SEP11_MOUSE]	1.9081	13.92	5	4	5	8	1.85755e+07	431	49.6633	6.68311
O55131	Septin-7 OS=Mus musculus GN=Sept7 PE=1 SV=1 - [SEPT7_MOUSE]	1.9081	14.91	4	4	5	7	1.93801e+07	436	50.5179	8.57275
O08553	Dihydropyrimidinase-related protein 2 OS=Mus musculus GN=Dpysl2 PE=1 SV=2 - [DPYL2_MOUSE]	1.90502	29.9	1	10	11	17	7.54743e+07	572	62.2386	6.37939
Q61235	Beta-2-syntrophin OS=Mus musculus GN=Sntb2 PE=1 SV=2 - [SNTB2_MOUSE]	1.90201	6.35	1	3	3	3	1.71837e+07	520	56.3462	8.68994
Q08857	Platelet glycoprotein 4 OS=Mus musculus GN=Cd36 PE=1 SV=2 - [CD36_MOUSE]	1.90058	7.84	1	3	3	3	2.21705e+07	472	52.6642	8.35303
Q91V41	Ras-related protein Rab-14 OS=Mus musculus GN=Rab14 PE=1 SV=3 - [RAB14_MOUSE]	1.90047	38.14	14	4	5	6	6.78392e+07	215	23.8819	6.21436
Q9D3D9	ATP synthase subunit delta, mitochondrial OS=Mus musculus GN=Atp5d PE=1 SV=1 - [ATPD_MOUSE]	1.89962	13.69	1	2	2	4	2.38481e+08	168	17.5891	5.08447
P62908	40S ribosomal protein S3 OS=Mus musculus GN=Rps3 PE=1 SV=1 - [RS3_MOUSE]	1.89158	16.87	1	3	3	5	1.59091e+07	243	26.6574	9.65674
Q8K370	Acyl-CoA dehydrogenase family member 10 OS=Mus musculus GN=Acad10 PE=1 SV=1 - [ACD10_MOUSE]	1.88928	7.86	1	6	6	6	1.3747e+07	1069	118.903	8.23584
O54749	Cytochrome P450 2J5 OS=Mus musculus GN=Cyp2j5 PE=1 SV=1 - [CP2J5_MOUSE]	1.88878	9.78	1	4	4	6	2.08184e+07	501	57.747	8.73389
P42932	T-complex protein 1 subunit theta OS=Mus musculus GN=Cct8 PE=1 SV=3 - [TCPQ_MOUSE]	1.88031	20.07	1	9	9	12	3.0686e+07	548	59.5175	5.61768
Q9DB05	Alpha-soluble NSF attachment protein OS=Mus musculus GN=Napa PE=1 SV=1 - [SNAA_MOUSE]	1.88016	4.41	1	1	1	2	8.41569e+06	295	33.1682	5.45264
P58771	Tropomyosin alpha-1 chain OS=Mus musculus GN=Tpm1 PE=1 SV=1 - [TPM1_MOUSE]	1.87742	27.46	1	3	10	15	7.10363e+07	284	32.6607	4.7417
P21107	Tropomyosin alpha-3 chain OS=Mus musculus GN=Tpm3 PE=1 SV=3 - [TPM3_MOUSE]	1.87742	27.02	1	3	8	9	6.67158e+07	285	32.9738	4.71631
P28843	Dipeptidyl peptidase 4 OS=Mus musculus GN=Dpp4 PE=1 SV=3 - [DPP4_MOUSE]	1.87534	21.45	1	14	14	25	2.582e+08	760	87.3812	6.41748
Q9JLT4	Thioredoxin reductase 2, mitochondrial OS=Mus musculus GN=Txnrd2 PE=1 SV=4 - [TRXR2_MOUSE]	1.87052	1.91	1	1	1	2	2.87675e+06	524	56.5678	8.45557
P42925	Peroxisomal membrane protein 2 OS=Mus musculus GN=Pxmp2 PE=1 SV=2 - [PXMP2_MOUSE]	1.86765	15.46	1	2	2	2	2.54371e+06	194	22.2511	10.0815
Q64433	10 kDa heat shock protein, mitochondrial OS=Mus musculus GN=Hspe1 PE=1 SV=2 - [CH10_MOUSE]	1.86515	33.33	1	4	4	4	1.50925e+08	102	10.9559	8.35303
P68369	Tubulin alpha-1A chain OS=Mus musculus GN=Tuba1a PE=1 SV=1 - [TBA1A_MOUSE]	1.85096	29.05	3	4	9	14	1.92703e+08	451	50.1036	5.05908
P20108	Thioredoxin-dependent peroxide reductase, mitochondrial OS=Mus musculus GN=Prdx3 PE=1 SV=1 - [PRDX3_MOUSE]	1.8494	16.34	1	3	3	4	6.20767e+07	257	28.1094	7.57666
Q9JKF1	Ras GTPase-activating-like protein IQGAP1 OS=Mus musculus GN=Iqgap1 PE=1 SV=2 - [IQGA1_MOUSE]	1.84548	3.44	1	4	5	10	1.52772e+07	1657	188.624	6.48096
P10639	Thioredoxin OS=Mus musculus GN=Txn PE=1 SV=3 - [THIO_MOUSE]	1.84173	12.38	1	1	1	1	3.56909e+07	105	11.6676	4.91943
Q80X80	Phospholipid transfer protein C2CD2L OS=Mus musculus GN=C2cd2l PE=1 SV=3 - [C2C2L_MOUSE]	1.84018	1.42	1	1	1	2	2.57705e+06	706	76.282	7.21045
P50171	Estradiol 17-beta-dehydrogenase 8 OS=Mus musculus GN=Hsd17b8 PE=1 SV=2 - [DHB8_MOUSE]	1.83089	20.46	1	4	4	7	1.83404e+07	259	26.5716	6.53662
P08556	GTPase NRas OS=Mus musculus GN=Nras PE=1 SV=1 - [RASN_MOUSE]	1.82781	5.82	3	1	1	1	2.88672e+07	189	21.1855	5.17334
Q05920	Pyruvate carboxylase, mitochondrial OS=Mus musculus GN=Pc PE=1 SV=1 - [PYC_MOUSE]	1.82624	35.65	1	30	30	50	2.90873e+08	1178	129.602	6.7124
P12658	Calbindin OS=Mus musculus GN=Calb1 PE=1 SV=2 - [CALB1_MOUSE]	1.8255	3.45	1	1	1	1	4.05946e+06	261	29.9751	4.83057
Q9R0H0	Peroxisomal acyl-coenzyme A oxidase 1 OS=Mus musculus GN=Acox1 PE=1 SV=5 - [ACOX1_MOUSE]	1.82203	42.81	1	20	20	25	1.36223e+08	661	74.6013	8.48486
Q9DBJ1	Phosphoglycerate mutase 1 OS=Mus musculus GN=Pgam1 PE=1 SV=3 - [PGAM1_MOUSE]	1.81613	15.75	2	4	4	4	1.7993e+07	254	28.8139	7.18115
P48758	Carbonyl reductase [NADPH] 1 OS=Mus musculus GN=Cbr1 PE=1 SV=3 - [CBR1_MOUSE]	1.81591	3.97	1	1	1	1	2.47907e+06	277	30.622	8.30908
P61979	Heterogeneous nuclear ribonucleoprotein K OS=Mus musculus GN=Hnrnpk PE=1 SV=1 - [HNRPK_MOUSE]	1.81508	22.89	1	7	7	10	5.16021e+07	463	50.9444	5.5415
P62082	40S ribosomal protein S7 OS=Mus musculus GN=Rps7 PE=2 SV=1 - [RS7_MOUSE]	1.81327	10.31	1	2	2	3	1.85245e+07	194	22.1133	10.0962
Q9WUZ9	Ectonucleoside triphosphate diphosphohydrolase 5 OS=Mus musculus GN=Entpd5 PE=1 SV=1 - [ENTP5_MOUSE]	1.80455	13.82	1	4	4	5	1.58013e+07	427	47.0717	5.2876
Q8CGK3	Lon protease homolog, mitochondrial OS=Mus musculus GN=Lonp1 PE=1 SV=2 - [LONM_MOUSE]	1.80372	11.28	1	10	10	12	2.0891e+07	949	105.776	6.56592
O88958	Glucosamine-6-phosphate isomerase 1 OS=Mus musculus GN=Gnpda1 PE=1 SV=3 - [GNPI1_MOUSE]	1.80221	4.15	1	1	1	1	9.54007e+06	289	32.5285	6.59521
Q9CXY6	Interleukin enhancer-binding factor 2 OS=Mus musculus GN=Ilf2 PE=1 SV=1 - [ILF2_MOUSE]	1.8013	3.59	1	1	1	1	1.32376e+07	390	43.0352	5.26221
Q9JHU9	Inositol-3-phosphate synthase 1 OS=Mus musculus GN=Isyna1 PE=1 SV=1 - [INO1_MOUSE]	1.80061	1.8	1	1	1	1	2.49352e+06	557	60.8931	6.41748
P31428	Dipeptidase 1 OS=Mus musculus GN=Dpep1 PE=1 SV=2 - [DPEP1_MOUSE]	1.79446	9.76	1	3	3	3	3.15328e+07	410	45.6932	6.3667
Q9D0E1	Heterogeneous nuclear ribonucleoprotein M OS=Mus musculus GN=Hnrnpm PE=1 SV=3 - [HNRPM_MOUSE]	1.7928	14.95	1	7	7	8	2.55098e+07	729	77.5974	8.63135
Q02248	Catenin beta-1 OS=Mus musculus GN=Ctnnb1 PE=1 SV=1 - [CTNB1_MOUSE]	1.79258	13.06	1	8	8	13	1.56354e+07	781	85.4162	5.85889
P82343	N-acylglucosamine 2-epimerase OS=Mus musculus GN=Renbp PE=1 SV=3 - [RENBP_MOUSE]	1.78208	1.86	1	1	1	1	1.61464e+06	430	49.7387	6.06201
P67778	Prohibitin OS=Mus musculus GN=Phb PE=1 SV=1 - [PHB_MOUSE]	1.78148	36.03	1	8	8	11	6.09111e+07	272	29.8019	5.75732
P16125	L-lactate dehydrogenase B chain OS=Mus musculus GN=Ldhb PE=1 SV=2 - [LDHB_MOUSE]	1.78139	34.43	1	10	11	15	1.43748e+08	334	36.549	6.04932
P18894	D-amino-acid oxidase OS=Mus musculus GN=Dao PE=1 SV=3 - [OXDA_MOUSE]	1.77855	15.65	1	5	5	6	3.46979e+07	345	38.6368	7.57666
Q9Z1P6	NADH dehydrogenase [ubiquinone] 1 alpha subcomplex subunit 7 OS=Mus musculus GN=Ndufa7 PE=1 SV=3 - [NDUA7_MOUSE]	1.77765	30.97	1	5	5	7	1.60737e+07	113	12.5676	10.1694
Q76MZ3	Serine/threonine-protein phosphatase 2A 65 kDa regulatory subunit A alpha isoform OS=Mus musculus GN=Ppp2r1a PE=1 SV=3 - [2AAA_MOUSE]	1.77516	4.41	1	2	2	3	8.51291e+06	589	65.2809	5.10986
Q8BFR5	Elongation factor Tu, mitochondrial OS=Mus musculus GN=Tufm PE=1 SV=1 - [EFTU_MOUSE]	1.77415	33.85	1	10	10	14	8.00218e+07	452	49.477	7.56201
Q8BMS1	Trifunctional enzyme subunit alpha, mitochondrial OS=Mus musculus GN=Hadha PE=1 SV=1 - [ECHA_MOUSE]	1.77328	41.28	1	22	22	38	8.75927e+07	763	82.6175	9.14404
Q5FWK3	Rho GTPase-activating protein 1 OS=Mus musculus GN=Arhgap1 PE=1 SV=1 - [RHG01_MOUSE]	1.77075	9.34	1	3	3	3	7.5771e+06	439	50.3791	6.44287
P61922	4-aminobutyrate aminotransferase, mitochondrial OS=Mus musculus GN=Abat PE=1 SV=1 - [GABT_MOUSE]	1.7704	29.2	1	8	8	14	5.69429e+07	500	56.4156	8.08936
Q9DB73	NADH-cytochrome b5 reductase 1 OS=Mus musculus GN=Cyb5r1 PE=1 SV=1 - [NB5R1_MOUSE]	1.76762	2.62	1	1	1	1	5.26345e+06	305	34.1131	8.86572
Q99MR8	Methylcrotonoyl-CoA carboxylase subunit alpha, mitochondrial OS=Mus musculus GN=Mccc1 PE=1 SV=2 - [MCCA_MOUSE]	1.7657	11.16	1	6	6	7	2.54323e+07	717	79.2934	7.82568
P09405	Nucleolin OS=Mus musculus GN=Ncl PE=1 SV=2 - [NUCL_MOUSE]	1.76444	6.22	1	4	4	6	9.60097e+06	707	76.6768	4.75439
Q3ULJ0	Glycerol-3-phosphate dehydrogenase 1-like protein OS=Mus musculus GN=Gpd1l PE=1 SV=2 - [GPD1L_MOUSE]	1.76432	6.55	1	1	2	3	5.60863e+06	351	38.2009	6.771
P06281	Renin-1 OS=Mus musculus GN=Ren1 PE=1 SV=1 - [RENI1_MOUSE]	1.76236	26.12	2	6	6	7	9.89306e+07	402	44.3144	7.1665
P16406	Glutamyl aminopeptidase OS=Mus musculus GN=Enpep PE=1 SV=1 - [AMPE_MOUSE]	1.76155	23.17	1	18	18	26	9.62343e+07	945	107.888	5.43994
Q60928	Glutathione hydrolase 1 proenzyme OS=Mus musculus GN=Ggt1 PE=1 SV=1 - [GGT1_MOUSE]	1.75711	18.31	1	10	10	16	1.07225e+08	568	61.5238	7.15186
Q9WTP6	Adenylate kinase 2, mitochondrial OS=Mus musculus GN=Ak2 PE=1 SV=5 - [KAD2_MOUSE]	1.7532	46.44	1	8	8	13	9.67415e+07	239	26.4517	7.38623
P56395	Cytochrome b5 OS=Mus musculus GN=Cyb5a PE=1 SV=2 - [CYB5_MOUSE]	1.75263	47.76	1	6	6	9	2.73426e+08	134	15.2315	5.07178
Q9CR57	60S ribosomal protein L14 OS=Mus musculus GN=Rpl14 PE=1 SV=3 - [RL14_MOUSE]	1.75195	5.99	1	1	1	3	4.76844e+07	217	23.5492	11.019
P35486	Pyruvate dehydrogenase E1 component subunit alpha, somatic form, mitochondrial OS=Mus musculus GN=Pdha1 PE=1 SV=1 - [ODPA_MOUSE]	1.75165	28.72	1	9	9	15	9.31583e+07	390	43.2036	8.19189
Q9DB77	Cytochrome b-c1 complex subunit 2, mitochondrial OS=Mus musculus GN=Uqcrc2 PE=1 SV=1 - [QCR2_MOUSE]	1.75033	33.77	1	12	12	14	1.74708e+08	453	48.205	9.24658
P97429	Annexin A4 OS=Mus musculus GN=Anxa4 PE=1 SV=4 - [ANXA4_MOUSE]	1.74972	13.17	1	3	3	3	8.6496e+06	319	35.8931	5.56689
P0C0S6	Histone H2A.Z OS=Mus musculus GN=H2afz PE=1 SV=2 - [H2AZ_MOUSE]	1.74891	10.94	2	1	1	5	1.28786e+07	128	13.5446	10.5796
P05202	Aspartate aminotransferase, mitochondrial OS=Mus musculus GN=Got2 PE=1 SV=1 - [AATM_MOUSE]	1.74864	24.65	1	10	10	18	1.84786e+08	430	47.3812	8.99756
P47738	Aldehyde dehydrogenase, mitochondrial OS=Mus musculus GN=Aldh2 PE=1 SV=1 - [ALDH2_MOUSE]	1.74841	31.21	5	12	13	17	2.30984e+08	519	56.5018	7.62061
P32067	Lupus La protein homolog OS=Mus musculus GN=Ssb PE=1 SV=1 - [LA_MOUSE]	1.74438	6.02	1	2	2	3	4.29306e+06	415	47.727	9.77393
Q3UEG6	Alanine--glyoxylate aminotransferase 2, mitochondrial OS=Mus musculus GN=Agxt2 PE=1 SV=1 - [AGT2_MOUSE]	1.74225	18.32	1	8	8	9	3.19909e+07	513	57.0778	7.92822
A2AGT5	Cytoskeleton-associated protein 5 OS=Mus musculus GN=Ckap5 PE=1 SV=1 - [CKAP5_MOUSE]	1.7384	0.59	1	1	1	2	2.77415e+06	2032	225.492	7.95752
Q91X05	Podocin OS=Mus musculus GN=Nphs2 PE=1 SV=2 - [PODO_MOUSE]	1.73683	11.69	1	3	3	3	2.9894e+07	385	42.3104	8.98291
A3KMP2	Tetratricopeptide repeat protein 38 OS=Mus musculus GN=Ttc38 PE=1 SV=2 - [TTC38_MOUSE]	1.7368	2.37	1	1	1	2	2.45929e+06	465	52.1903	6.30322
P13020	Gelsolin OS=Mus musculus GN=Gsn PE=1 SV=3 - [GELS_MOUSE]	1.73492	10.64	1	6	6	7	2.14757e+07	780	85.8881	6.17627
O54724	Caveolae-associated protein 1 OS=Mus musculus GN=Cavin1 PE=1 SV=1 - [CAVN1_MOUSE]	1.73383	8.42	1	2	2	5	1.51821e+07	392	43.927	5.51611
Q8BJ64	Choline dehydrogenase, mitochondrial OS=Mus musculus GN=Chdh PE=1 SV=1 - [CHDH_MOUSE]	1.73304	25.17	1	13	13	19	6.49732e+07	596	66.3724	8.51416
Q80V42	Carboxypeptidase M OS=Mus musculus GN=Cpm PE=1 SV=2 - [CBPM_MOUSE]	1.73242	7	1	3	3	5	7.5934e+06	443	50.5235	7.78174
P17710	Hexokinase-1 OS=Mus musculus GN=Hk1 PE=1 SV=3 - [HXK1_MOUSE]	1.73227	6.67	2	6	6	10	8.33741e+06	974	108.234	6.80029
Q8BZ98	Dynamin-3 OS=Mus musculus GN=Dnm3 PE=1 SV=1 - [DYN3_MOUSE]	1.72879	1.97	3	2	2	3	7.06861e+06	863	97.1296	8.35303
Q9Z2V4	Phosphoenolpyruvate carboxykinase, cytosolic [GTP] OS=Mus musculus GN=Pck1 PE=1 SV=1 - [PCKGC_MOUSE]	1.72829	9.16	1	4	4	6	1.20011e+07	622	69.3101	6.59521
O88569	Heterogeneous nuclear ribonucleoproteins A2/B1 OS=Mus musculus GN=Hnrnpa2b1 PE=1 SV=2 - [ROA2_MOUSE]	1.72727	41.93	1	11	12	16	4.86038e+07	353	37.3797	8.95361
P34914	Bifunctional epoxide hydrolase 2 OS=Mus musculus GN=Ephx2 PE=1 SV=2 - [HYES_MOUSE]	1.72634	13.9	1	6	6	8	3.75319e+07	554	62.4746	6.18896
Q8R404	MICOS complex subunit MIC13 OS=Mus musculus GN=Mic13 PE=1 SV=1 - [MIC13_MOUSE]	1.72597	16.81	1	1	1	2	8.65855e+06	119	13.3648	8.63135
Q93092	Transaldolase OS=Mus musculus GN=Taldo1 PE=1 SV=2 - [TALDO_MOUSE]	1.72099	13.06	1	4	4	4	1.79689e+07	337	37.3634	7.03467
P60843	Eukaryotic initiation factor 4A-I OS=Mus musculus GN=Eif4a1 PE=1 SV=1 - [IF4A1_MOUSE]	1.72016	9.11	2	3	3	4	1.68516e+07	406	46.1246	5.47803
Q61696	Heat shock 70 kDa protein 1A OS=Mus musculus GN=Hspa1a PE=1 SV=2 - [HS71A_MOUSE]	1.7192	11.86	2	4	6	8	1.33354e+08	641	70.036	5.71924
Q922F4	Tubulin beta-6 chain OS=Mus musculus GN=Tubb6 PE=1 SV=1 - [TBB6_MOUSE]	1.71754	18.79	2	1	8	15	1.1533e+08	447	50.0581	4.89404
Q3TTY5	Keratin, type II cytoskeletal 2 epidermal OS=Mus musculus GN=Krt2 PE=1 SV=1 - [K22E_MOUSE]	1.71655	4.53	1	3	3	5	2.42315e+07	707	70.8798	8.06006
Q9D964	Glycine amidinotransferase, mitochondrial OS=Mus musculus GN=Gatm PE=1 SV=1 - [GATM_MOUSE]	1.71419	51.06	1	16	16	42	2.47383e+08	423	48.2661	7.88428
P17751	Triosephosphate isomerase OS=Mus musculus GN=Tpi1 PE=1 SV=4 - [TPIS_MOUSE]	1.71232	26.76	1	6	6	8	2.29402e+07	299	32.1713	5.74463
P26443	Glutamate dehydrogenase 1, mitochondrial OS=Mus musculus GN=Glud1 PE=1 SV=1 - [DHE3_MOUSE]	1.71099	41.04	1	21	21	32	2.16118e+08	558	61.2982	8.00146
P35505	Fumarylacetoacetase OS=Mus musculus GN=Fah PE=1 SV=2 - [FAAA_MOUSE]	1.71077	16.47	1	6	6	7	2.8015e+07	419	46.146	7.18115
P62737	Actin, aortic smooth muscle OS=Mus musculus GN=Acta2 PE=1 SV=1 - [ACTA_MOUSE]	1.71059	50.4	2	6	16	80	3.27324e+09	377	41.9818	5.38916
P14824	Annexin A6 OS=Mus musculus GN=Anxa6 PE=1 SV=3 - [ANXA6_MOUSE]	1.71048	1.63	1	1	1	1	6.52219e+06	673	75.8374	5.50342
P14206	40S ribosomal protein SA OS=Mus musculus GN=Rpsa PE=1 SV=4 - [RSSA_MOUSE]	1.71	10.17	1	2	2	2	2.86355e+07	295	32.8174	4.86865
P80313	T-complex protein 1 subunit eta OS=Mus musculus GN=Cct7 PE=1 SV=1 - [TCPH_MOUSE]	1.70917	13.79	1	5	5	9	2.21265e+07	544	59.6141	7.84033
O08795	Glucosidase 2 subunit beta OS=Mus musculus GN=Prkcsh PE=1 SV=1 - [GLU2B_MOUSE]	1.70109	11.71	1	6	6	6	1.8856e+07	521	58.7558	4.4624
Q8R164	Valacyclovir hydrolase OS=Mus musculus GN=Bphl PE=1 SV=1 - [BPHL_MOUSE]	1.70095	41.92	1	10	10	13	8.86751e+07	291	32.8301	8.93896
Q8R010	Aminoacyl tRNA synthase complex-interacting multifunctional protein 2 OS=Mus musculus GN=Aimp2 PE=1 SV=2 - [AIMP2_MOUSE]	1.70028	6.56	1	2	2	2	2.41e+06	320	35.3552	7.82568
Q69ZN7	Myoferlin OS=Mus musculus GN=Myof PE=1 SV=2 - [MYOF_MOUSE]	1.70022	8.2	1	13	14	22	1.90306e+07	2048	233.177	6.16357
P16332	Methylmalonyl-CoA mutase, mitochondrial OS=Mus musculus GN=Mut PE=1 SV=2 - [MUTA_MOUSE]	1.6993	13.64	1	7	7	9	1.81976e+07	748	82.7916	6.88818
Q9ET22	Dipeptidyl peptidase 2 OS=Mus musculus GN=Dpp7 PE=1 SV=2 - [DPP2_MOUSE]	1.69468	1.98	1	1	1	2	6.23496e+06	506	56.2175	5.38916
Q9JKR6	Hypoxia up-regulated protein 1 OS=Mus musculus GN=Hyou1 PE=1 SV=1 - [HYOU1_MOUSE]	1.69451	7.71	1	6	6	9	1.39015e+07	999	111.112	5.18604
Q7M6Y3	Phosphatidylinositol-binding clathrin assembly protein OS=Mus musculus GN=Picalm PE=1 SV=1 - [PICAL_MOUSE]	1.69326	14.09	2	8	8	9	1.91179e+07	660	71.4983	7.91357
Q91WN4	Kynurenine 3-monooxygenase OS=Mus musculus GN=Kmo PE=1 SV=1 - [KMO_MOUSE]	1.69109	4.18	1	2	2	2	1.55835e+07	479	54.4957	8.88037
P50285	Dimethylaniline monooxygenase [N-oxide-forming] 1 OS=Mus musculus GN=Fmo1 PE=1 SV=1 - [FMO1_MOUSE]	1.68892	25.94	1	12	12	16	5.81754e+07	532	59.876	8.47021
Q9CQA3	Succinate dehydrogenase [ubiquinone] iron-sulfur subunit, mitochondrial OS=Mus musculus GN=Sdhb PE=1 SV=1 - [SDHB_MOUSE]	1.68878	14.18	1	4	4	4	8.5853e+07	282	31.7929	8.67529
P97328	Ketohexokinase OS=Mus musculus GN=Khk PE=1 SV=1 - [KHK_MOUSE]	1.68832	3.02	1	1	1	1	2.05893e+07	298	32.7295	6.16357
P62259	14-3-3 protein epsilon OS=Mus musculus GN=Ywhae PE=1 SV=1 - [1433E_MOUSE]	1.6878	31.37	2	6	7	10	3.07406e+07	255	29.1554	4.7417
P61982	14-3-3 protein gamma OS=Mus musculus GN=Ywhag PE=1 SV=2 - [1433G_MOUSE]	1.6878	19.03	2	2	5	9	2.28152e+07	247	28.2849	4.89404
P68510	14-3-3 protein eta OS=Mus musculus GN=Ywhah PE=1 SV=2 - [1433F_MOUSE]	1.6878	14.63	2	2	3	5	1.27392e+07	246	28.194	4.89404
Q9CQV8	14-3-3 protein beta/alpha OS=Mus musculus GN=Ywhab PE=1 SV=3 - [1433B_MOUSE]	1.6878	20.33	2	1	6	11	4.20024e+07	246	28.0689	4.83057
Q61503	5'-nucleotidase OS=Mus musculus GN=Nt5e PE=1 SV=2 - [5NTD_MOUSE]	1.68589	13.19	1	5	5	9	3.32589e+07	576	63.8239	6.63916
Q80X90	Filamin-B OS=Mus musculus GN=Flnb PE=1 SV=3 - [FLNB_MOUSE]	1.68229	1.46	1	3	4	4	7.84611e+06	2602	277.651	5.70654
Q8BMD8	Calcium-binding mitochondrial carrier protein SCaMC-1 OS=Mus musculus GN=Slc25a24 PE=1 SV=1 - [SCMC1_MOUSE]	1.68082	2.74	1	1	1	1	5.84636e+06	475	52.8682	7.43018
P26041	Moesin OS=Mus musculus GN=Msn PE=1 SV=3 - [MOES_MOUSE]	1.68064	31.02	1	13	19	22	1.67533e+08	577	67.7249	6.59521
Q9CPU4	Microsomal glutathione S-transferase 3 OS=Mus musculus GN=Mgst3 PE=1 SV=1 - [MGST3_MOUSE]	1.67739	8.5	1	1	1	2	8.47693e+06	153	16.9467	9.49561
Q07417	Short-chain specific acyl-CoA dehydrogenase, mitochondrial OS=Mus musculus GN=Acads PE=1 SV=2 - [ACADS_MOUSE]	1.6773	31.07	1	8	8	17	7.90839e+07	412	44.8611	8.47021
Q9CT10	Ran-binding protein 3 OS=Mus musculus GN=Ranbp3 PE=1 SV=2 - [RANB3_MOUSE]	1.6765	2.44	1	1	1	2	792650	491	52.5407	5.12256
Q9D1Q4	Dolichol-phosphate mannosyltransferase subunit 3 OS=Mus musculus GN=Dpm3 PE=1 SV=1 - [DPM3_MOUSE]	1.67455	10.87	1	1	1	1	8.36477e+06	92	10.1323	7.07861
Q8K0U4	Heat shock 70 kDa protein 12A OS=Mus musculus GN=Hspa12a PE=1 SV=1 - [HS12A_MOUSE]	1.67429	20.44	1	10	12	16	3.85107e+07	675	74.8245	6.771
P62320	Small nuclear ribonucleoprotein Sm D3 OS=Mus musculus GN=Snrpd3 PE=1 SV=1 - [SMD3_MOUSE]	1.67329	7.94	1	1	1	1	2.25322e+07	126	13.9073	10.3159
Q99KH8	Serine/threonine-protein kinase 24 OS=Mus musculus GN=Stk24 PE=1 SV=1 - [STK24_MOUSE]	1.67195	7.66	3	3	3	4	3.15692e+06	431	47.9236	5.42725
Q99P72	Reticulon-4 OS=Mus musculus GN=Rtn4 PE=1 SV=2 - [RTN4_MOUSE]	1.671	3.53	1	3	3	3	1.30075e+07	1162	126.535	4.53857
P50446	Keratin, type II cytoskeletal 6A OS=Mus musculus GN=Krt6a PE=1 SV=3 - [K2C6A_MOUSE]	1.66818	5.42	3	3	3	3	5.06309e+07	553	59.2986	7.94287
Q9R0P6	Signal peptidase complex catalytic subunit SEC11A OS=Mus musculus GN=Sec11a PE=1 SV=1 - [SC11A_MOUSE]	1.66712	4.47	1	1	1	2	1.05585e+07	179	20.6131	9.33447
Q61206	Platelet-activating factor acetylhydrolase IB subunit beta OS=Mus musculus GN=Pafah1b2 PE=1 SV=2 - [PA1B2_MOUSE]	1.66646	3.93	1	1	1	3	9468752	229	25.5652	5.92236
Q8K0C4	Lanosterol 14-alpha demethylase OS=Mus musculus GN=Cyp51a1 PE=1 SV=1 - [CP51A_MOUSE]	1.66487	4.17	1	2	2	4	4.35039e+06	503	56.7394	8.41162
O35239	Tyrosine-protein phosphatase non-receptor type 9 OS=Mus musculus GN=Ptpn9 PE=1 SV=2 - [PTN9_MOUSE]	1.66442	1.85	1	1	1	1	440005	593	67.9267	8.104
P70296	Phosphatidylethanolamine-binding protein 1 OS=Mus musculus GN=Pebp1 PE=1 SV=3 - [PEBP1_MOUSE]	1.66364	37.43	1	4	4	5	4.37512e+07	187	20.8173	5.40186
Q3TC72	Fumarylacetoacetate hydrolase domain-containing protein 2A OS=Mus musculus GN=Fahd2 PE=1 SV=1 - [FAHD2_MOUSE]	1.66293	12.46	1	4	4	6	2.73719e+07	313	34.6681	8.1626
P51660	Peroxisomal multifunctional enzyme type 2 OS=Mus musculus GN=Hsd17b4 PE=1 SV=3 - [DHB4_MOUSE]	1.659	15.51	1	8	8	13	4.33905e+07	735	79.432	8.57275
P27773	Protein disulfide-isomerase A3 OS=Mus musculus GN=Pdia3 PE=1 SV=2 - [PDIA3_MOUSE]	1.65883	39.8	1	19	19	29	9.77116e+07	505	56.6427	6.21436
Q8K310	Matrin-3 OS=Mus musculus GN=Matr3 PE=1 SV=1 - [MATR3_MOUSE]	1.65664	5.67	1	3	3	4	6.51124e+06	846	94.5718	6.25244
Q61133	Glutathione S-transferase theta-2 OS=Mus musculus GN=Gstt2 PE=1 SV=4 - [GSTT2_MOUSE]	1.65658	10.25	1	2	2	2	1.50755e+07	244	27.6166	7.54736
Q9D8E6	60S ribosomal protein L4 OS=Mus musculus GN=Rpl4 PE=1 SV=3 - [RL4_MOUSE]	1.65629	6.68	1	2	2	2	1.92655e+07	419	47.124	11.0044
Q91XE0	Glycine N-acyltransferase OS=Mus musculus GN=Glyat PE=1 SV=1 - [GLYAT_MOUSE]	1.65607	41.22	1	10	10	15	1.79432e+08	296	34.076	8.27979
Q8JZQ9	Eukaryotic translation initiation factor 3 subunit B OS=Mus musculus GN=Eif3b PE=1 SV=1 - [EIF3B_MOUSE]	1.65588	3.99	1	2	2	2	3.25568e+06	803	91.3131	5.021
O35639	Annexin A3 OS=Mus musculus GN=Anxa3 PE=1 SV=4 - [ANXA3_MOUSE]	1.65534	16.41	1	3	4	5	1.04192e+07	323	36.3616	5.75732
Q9Z2I9	Succinate--CoA ligase [ADP-forming] subunit beta, mitochondrial OS=Mus musculus GN=Sucla2 PE=1 SV=2 - [SUCB1_MOUSE]	1.65395	21.17	1	8	8	9	7.84674e+07	463	50.0821	7.00537
P53395	Lipoamide acyltransferase component of branched-chain alpha-keto acid dehydrogenase complex, mitochondrial OS=Mus musculus GN=Dbt PE=1 SV=2 - [ODB2_MOUSE]	1.65086	22.41	1	10	10	14	3.32439e+07	482	53.2129	8.60205
Q62393	Tumor protein D52 OS=Mus musculus GN=Tpd52 PE=1 SV=2 - [TPD52_MOUSE]	1.64941	4.46	1	1	1	1	6.57763e+06	224	24.298	4.71631
P35980	60S ribosomal protein L18 OS=Mus musculus GN=Rpl18 PE=1 SV=3 - [RL18_MOUSE]	1.6475	19.15	1	3	3	3	3.9031e+07	188	21.6312	11.7808
P48193	Protein 4.1 OS=Mus musculus GN=Epb41 PE=1 SV=2 - [41_MOUSE]	1.64436	4.55	1	3	3	3	6.21186e+06	858	95.8525	5.60498
Q922R8	Protein disulfide-isomerase A6 OS=Mus musculus GN=Pdia6 PE=1 SV=3 - [PDIA6_MOUSE]	1.6443	26.82	1	8	8	13	4.5947e+07	440	48.0703	5.13525
Q61598	Rab GDP dissociation inhibitor beta OS=Mus musculus GN=Gdi2 PE=1 SV=1 - [GDIB_MOUSE]	1.64294	13.71	2	4	4	6	2.12396e+07	445	50.5047	6.25244
Q8VCC2	Liver carboxylesterase 1 OS=Mus musculus GN=Ces1 PE=1 SV=1 - [EST1_MOUSE]	1.63952	6.73	2	1	3	3	5.19042e+07	565	62.64	5.99854
P62806	Histone H4 OS=Mus musculus GN=Hist1h4a PE=1 SV=2 - [H4_MOUSE]	1.63919	52.43	1	6	6	6	1.37908e+08	103	11.3604	11.356
Q8VCW8	Acyl-CoA synthetase family member 2, mitochondrial OS=Mus musculus GN=Acsf2 PE=1 SV=1 - [ACSF2_MOUSE]	1.63874	10.73	1	5	5	8	3.91542e+07	615	67.907	8.17725
Q3ULD5	Methylcrotonoyl-CoA carboxylase beta chain, mitochondrial OS=Mus musculus GN=Mccc2 PE=1 SV=1 - [MCCB_MOUSE]	1.63818	17.23	1	7	7	9	2.28152e+07	563	61.3402	8.00146
Q9QYR9	Acyl-coenzyme A thioesterase 2, mitochondrial OS=Mus musculus GN=Acot2 PE=1 SV=2 - [ACOT2_MOUSE]	1.63691	10.6	2	5	5	5	2.01077e+07	453	49.6257	7.35693
Q9QXX4	Calcium-binding mitochondrial carrier protein Aralar2 OS=Mus musculus GN=Slc25a13 PE=1 SV=1 - [CMC2_MOUSE]	1.63667	30.18	1	12	15	17	3.68121e+07	676	74.4198	8.60205
Q9Z2I0	Mitochondrial proton/calcium exchanger protein OS=Mus musculus GN=Letm1 PE=1 SV=1 - [LETM1_MOUSE]	1.63538	17.34	1	8	8	10	3.26902e+07	738	82.9369	6.52197
P51855	Glutathione synthetase OS=Mus musculus GN=Gss PE=1 SV=1 - [GSHB_MOUSE]	1.63411	5.49	1	2	2	2	9.41893e+06	474	52.214	5.79541
P05784	Keratin, type I cytoskeletal 18 OS=Mus musculus GN=Krt18 PE=1 SV=5 - [K1C18_MOUSE]	1.63369	2.84	1	1	1	1	7.65292e+06	423	47.5092	5.32568
P07356	Annexin A2 OS=Mus musculus GN=Anxa2 PE=1 SV=2 - [ANXA2_MOUSE]	1.6336	28.91	1	9	9	11	8.3099e+07	339	38.6518	7.69385
Q62448	Eukaryotic translation initiation factor 4 gamma 2 OS=Mus musculus GN=Eif4g2 PE=1 SV=2 - [IF4G2_MOUSE]	1.63115	1.1	1	1	1	1	1.99193e+06	906	102.041	7.13721
Q60932	Voltage-dependent anion-selective channel protein 1 OS=Mus musculus GN=Vdac1 PE=1 SV=3 - [VDAC1_MOUSE]	1.63092	52.36	1	11	12	21	2.51629e+08	296	32.3314	8.42627
Q60931	Voltage-dependent anion-selective channel protein 3 OS=Mus musculus GN=Vdac3 PE=1 SV=1 - [VDAC3_MOUSE]	1.63092	20.49	1	4	5	8	1.08013e+08	283	30.7334	8.79248
Q64105	Sepiapterin reductase OS=Mus musculus GN=Spr PE=1 SV=1 - [SPRE_MOUSE]	1.62703	11.88	1	2	2	5	1.90607e+07	261	27.8654	5.74463
Q99JX7	Nuclear RNA export factor 1 OS=Mus musculus GN=Nxf1 PE=1 SV=3 - [NXF1_MOUSE]	1.62694	1.94	1	1	1	1	1.27452e+06	618	70.2556	8.73389
Q9CZU6	Citrate synthase, mitochondrial OS=Mus musculus GN=Cs PE=1 SV=1 - [CISY_MOUSE]	1.62671	13.36	1	6	6	6	2.64157e+07	464	51.7034	8.57275
O35855	Branched-chain-amino-acid aminotransferase, mitochondrial OS=Mus musculus GN=Bcat2 PE=1 SV=2 - [BCAT2_MOUSE]	1.62565	7.12	1	3	3	3	1.28696e+07	393	44.0988	8.29443
P08113	Endoplasmin OS=Mus musculus GN=Hsp90b1 PE=1 SV=2 - [ENPL_MOUSE]	1.62505	21.7	1	14	16	23	8.6473e+07	802	92.4183	4.81787
Q61847	Meprin A subunit beta OS=Mus musculus GN=Mep1b PE=1 SV=2 - [MEP1B_MOUSE]	1.6238	9.94	1	6	6	8	1.68824e+07	704	79.4499	5.94775
Q9EQH3	Vacuolar protein sorting-associated protein 35 OS=Mus musculus GN=Vps35 PE=1 SV=1 - [VPS35_MOUSE]	1.62257	2.89	1	2	2	4	6.61393e+06	796	91.6548	5.43994
Q9QZS7	Nephrin OS=Mus musculus GN=Nphs1 PE=1 SV=2 - [NPHN_MOUSE]	1.62006	11.31	1	9	9	12	2.477e+07	1256	136.251	5.59229
Q60865	Caprin-1 OS=Mus musculus GN=Caprin1 PE=1 SV=2 - [CAPR1_MOUSE]	1.61952	2.83	1	2	2	2	8.09901e+06	707	78.1208	5.24951
P62843	40S ribosomal protein S15 OS=Mus musculus GN=Rps15 PE=1 SV=2 - [RS15_MOUSE]	1.61917	13.1	1	1	1	1	2.0267e+06	145	17.0292	10.3892
Q6ZQI3	Malectin OS=Mus musculus GN=Mlec PE=1 SV=2 - [MLEC_MOUSE]	1.61782	12.71	1	3	3	3	1.66674e+07	291	32.3218	6.04932
Q9DCT2	NADH dehydrogenase [ubiquinone] iron-sulfur protein 3, mitochondrial OS=Mus musculus GN=Ndufs3 PE=1 SV=2 - [NDUS3_MOUSE]	1.61763	25.48	1	5	5	5	8.2753e+07	263	30.1305	7.1665
Q60597	2-oxoglutarate dehydrogenase, mitochondrial OS=Mus musculus GN=Ogdh PE=1 SV=3 - [ODO1_MOUSE]	1.61712	23.26	1	19	19	20	6.78973e+07	1023	116.375	6.82959
A2ARV4	Low-density lipoprotein receptor-related protein 2 OS=Mus musculus GN=Lrp2 PE=1 SV=1 - [LRP2_MOUSE]	1.61685	1.8	1	7	7	7	2.61543e+07	4660	518.868	5.14795
Q8BHN3	Neutral alpha-glucosidase AB OS=Mus musculus GN=Ganab PE=1 SV=1 - [GANAB_MOUSE]	1.61678	11.23	1	9	9	13	3.27119e+07	944	106.844	6.06201
P52825	Carnitine O-palmitoyltransferase 2, mitochondrial OS=Mus musculus GN=Cpt2 PE=1 SV=2 - [CPT2_MOUSE]	1.61615	19.45	1	9	9	11	2.31382e+07	658	73.9336	8.36768
P58774	Tropomyosin beta chain OS=Mus musculus GN=Tpm2 PE=1 SV=1 - [TPM2_MOUSE]	1.61245	25	1	3	8	9	3.49346e+07	284	32.8166	4.70361
P80317	T-complex protein 1 subunit zeta OS=Mus musculus GN=Cct6a PE=1 SV=3 - [TCPZ_MOUSE]	1.61142	20.9	2	8	8	9	2.39532e+07	531	57.9677	7.07861
Q9R0M4	Podocalyxin OS=Mus musculus GN=Podxl PE=1 SV=2 - [PODXL_MOUSE]	1.61098	14.12	1	4	4	10	7.7984e+07	503	53.3565	4.97021
Q9WUM5	Succinate--CoA ligase [ADP/GDP-forming] subunit alpha, mitochondrial OS=Mus musculus GN=Suclg1 PE=1 SV=4 - [SUCA_MOUSE]	1.60988	32.08	1	9	9	16	1.45596e+08	346	36.132	9.39307
Q99MN9	Propionyl-CoA carboxylase beta chain, mitochondrial OS=Mus musculus GN=Pccb PE=1 SV=2 - [PCCB_MOUSE]	1.60933	29.94	1	12	12	16	3.94126e+07	541	58.3719	7.66455
Q9CPW4	Actin-related protein 2/3 complex subunit 5 OS=Mus musculus GN=Arpc5 PE=1 SV=3 - [ARPC5_MOUSE]	1.60817	7.95	1	1	1	1	4.63734e+07	151	16.2783	5.66846
Q9D0S9	Histidine triad nucleotide-binding protein 2, mitochondrial OS=Mus musculus GN=Hint2 PE=1 SV=1 - [HINT2_MOUSE]	1.60604	17.79	1	2	2	2	1.87745e+07	163	17.3094	9.81787
P19157	Glutathione S-transferase P 1 OS=Mus musculus GN=Gstp1 PE=1 SV=2 - [GSTP1_MOUSE]	1.60594	7.62	2	1	1	1	2.78111e+07	210	23.5941	7.86963
O70152	Dolichol-phosphate mannosyltransferase subunit 1 OS=Mus musculus GN=Dpm1 PE=1 SV=1 - [DPM1_MOUSE]	1.60479	4.23	1	1	1	2	7.11951e+06	260	29.1565	9.51025
Q8C3K6	Sodium/glucose cotransporter 1 OS=Mus musculus GN=Slc5a1 PE=1 SV=1 - [SC5A1_MOUSE]	1.60355	1.5	1	1	1	1	1.49425e+06	665	73.4	6.97607
Q91VD9	NADH-ubiquinone oxidoreductase 75 kDa subunit, mitochondrial OS=Mus musculus GN=Ndufs1 PE=1 SV=2 - [NDUS1_MOUSE]	1.6033	25.03	1	13	13	21	9.67171e+07	727	79.7256	5.71924
P47915	60S ribosomal protein L29 OS=Mus musculus GN=Rpl29 PE=1 SV=2 - [RL29_MOUSE]	1.60293	11.88	1	2	2	3	1.11437e+07	160	17.5759	11.8394
B2RXS4	Plexin-B2 OS=Mus musculus GN=Plxnb2 PE=1 SV=1 - [PLXB2_MOUSE]	1.60271	2.66	1	4	4	4	5.43447e+06	1842	206.099	5.87158
E9Q3L2	Phosphatidylinositol 4-kinase alpha OS=Mus musculus GN=Pi4ka PE=1 SV=2 - [PI4KA_MOUSE]	1.60271	0.95	1	1	1	2	1.44562e+06	2105	236.889	7.06396
Q99020	Heterogeneous nuclear ribonucleoprotein A/B OS=Mus musculus GN=Hnrnpab PE=1 SV=1 - [ROAA_MOUSE]	1.60271	12.28	1	3	3	4	2.77292e+07	285	30.8123	7.91357
O88384	Vesicle transport through interaction with t-SNAREs homolog 1B OS=Mus musculus GN=Vti1b PE=1 SV=1 - [VTI1B_MOUSE]	1.60166	4.31	1	1	1	1	3.14371e+06	232	26.6971	8.79248
Q3UNZ8	Quinone oxidoreductase-like protein 2 OS=Mus musculus PE=1 SV=1 - [QORL2_MOUSE]	1.60155	30.29	1	5	5	6	5.98928e+07	350	37.7846	8.89502
Q9DBX3	Sushi domain-containing protein 2 OS=Mus musculus GN=Susd2 PE=1 SV=1 - [SUSD2_MOUSE]	1.60089	10.85	1	6	6	8	2.71804e+07	820	90.5831	6.62451
P84091	AP-2 complex subunit mu OS=Mus musculus GN=Ap2m1 PE=1 SV=1 - [AP2M1_MOUSE]	0	4.6	1	2	2	3	1.33598e+07	435	49.623	9.53955
P61205	ADP-ribosylation factor 3 OS=Mus musculus GN=Arf3 PE=2 SV=2 - [ARF3_MOUSE]	0	23.76	4	2	3	5	2.57949e+07	181	20.5877	7.43018
P84084	ADP-ribosylation factor 5 OS=Mus musculus GN=Arf5 PE=1 SV=2 - [ARF5_MOUSE]	0	11.67	2	1	2	2	2.36729e+07	180	20.5166	6.78564
P62331	ADP-ribosylation factor 6 OS=Mus musculus GN=Arf6 PE=1 SV=2 - [ARF6_MOUSE]	0	18.29	2	3	3	4	16586937	175	20.0694	8.95361
Q9CQW2	ADP-ribosylation factor-like protein 8B OS=Mus musculus GN=Arl8b PE=1 SV=1 - [ARL8B_MOUSE]	0	8.6	1	1	1	1	1.64851e+07	186	21.5251	8.42627
P61161	Actin-related protein 2 OS=Mus musculus GN=Actr2 PE=1 SV=1 - [ARP2_MOUSE]	0	10.66	1	3	3	4	9.42096e+06	394	44.7322	6.7417
P59999	Actin-related protein 2/3 complex subunit 4 OS=Mus musculus GN=Arpc4 PE=1 SV=3 - [ARPC4_MOUSE]	0	17.86	1	3	3	3	4.8825e+07	168	19.6543	8.42627
Q9D5T0	ATPase family AAA domain-containing protein 1 OS=Mus musculus GN=Atad1 PE=1 SV=1 - [ATAD1_MOUSE]	0	3.32	1	1	1	1	3.34787e+06	361	40.718	6.90283
P0DP26	Calmodulin-1 OS=Mus musculus GN=Calm1 PE=1 SV=1 - [CALM1_MOUSE]	0	30.2	2	3	3	5	4.56767e+07	149	16.8268	4.22119
P60766	Cell division control protein 42 homolog OS=Mus musculus GN=Cdc42 PE=1 SV=2 - [CDC42_MOUSE]	0	14.14	1	2	2	4	3.79348e+07	191	21.245	6.55127
P61924	Coatomer subunit zeta-1 OS=Mus musculus GN=Copz1 PE=1 SV=1 - [COPZ1_MOUSE]	0	5.65	1	1	1	1	4.62061e+06	177	20.1855	4.80518
P61804	Dolichyl-diphosphooligosaccharide--protein glycosyltransferase subunit DAD1 OS=Mus musculus GN=Dad1 PE=1 SV=3 - [DAD1_MOUSE]	0	19.47	1	2	2	2	1.30757e+07	113	12.4886	7.07861
Q9D0M5	Dynein light chain 2, cytoplasmic OS=Mus musculus GN=Dynll2 PE=1 SV=1 - [DYL2_MOUSE]	0	13.48	1	1	1	1	1.37915e+07	89	10.3431	7.37158
P84089	Enhancer of rudimentary homolog OS=Mus musculus GN=Erh PE=1 SV=1 - [ERH_MOUSE]	0	10.58	1	1	1	1	2.14941e+06	104	12.251	5.92236
P68040	Receptor of activated protein C kinase 1 OS=Mus musculus GN=Rack1 PE=1 SV=3 - [RACK1_MOUSE]	0	3.47	1	1	1	1	7.42009e+06	317	35.0546	7.69385
O88952	Protein lin-7 homolog C OS=Mus musculus GN=Lin7c PE=1 SV=2 - [LIN7C_MOUSE]	0	5.08	3	1	1	1	2.16142e+07	197	21.8205	8.42627
Q3THE2	Myosin regulatory light chain 12B OS=Mus musculus GN=Myl12b PE=1 SV=2 - [ML12B_MOUSE]	0	27.91	1	1	4	10	4.39822e+07	172	19.7665	4.84326
Q60605	Myosin light polypeptide 6 OS=Mus musculus GN=Myl6 PE=1 SV=3 - [MYL6_MOUSE]	0	10.6	1	1	1	1	2.53403e+07	151	16.9191	4.65283
Q6ZWM4	U6 snRNA-associated Sm-like protein LSm8 OS=Mus musculus GN=Lsm8 PE=1 SV=3 - [LSM8_MOUSE]	0	10.42	1	1	1	1		96	10.3963	4.4751
P60335	Poly(rC)-binding protein 1 OS=Mus musculus GN=Pcbp1 PE=1 SV=1 - [PCBP1_MOUSE]	0	8.71	3	2	2	3	1.42362e+07	356	37.4739	7.09326
O35129	Prohibitin-2 OS=Mus musculus GN=Phb2 PE=1 SV=1 - [PHB2_MOUSE]	0	31.44	1	7	7	10	8.17096e+07	299	33.2759	9.83252
P62334	26S proteasome regulatory subunit 10B OS=Mus musculus GN=Psmc6 PE=1 SV=1 - [PRS10_MOUSE]	0	2.83	1	1	1	1	5.96563e+06	389	44.1451	7.48877
P62192	26S proteasome regulatory subunit 4 OS=Mus musculus GN=Psmc1 PE=1 SV=1 - [PRS4_MOUSE]	0	2.73	1	1	1	1	7.63081e+06	440	49.1537	6.21436
P62196	26S proteasome regulatory subunit 8 OS=Mus musculus GN=Psmc5 PE=1 SV=1 - [PRS8_MOUSE]	0	3.2	1	1	1	2	2.0773e+06	406	45.5971	7.54736
Q9Z2U1	Proteasome subunit alpha type-5 OS=Mus musculus GN=Psma5 PE=1 SV=1 - [PSA5_MOUSE]	0	4.98	1	1	1	1	5.89789e+06	241	26.3942	4.79248
O35593	26S proteasome non-ATPase regulatory subunit 14 OS=Mus musculus GN=Psmd14 PE=1 SV=2 - [PSDE_MOUSE]	0	4.19	1	1	1	1	7.48709e+06	310	34.5546	6.52197
P61027	Ras-related protein Rab-10 OS=Mus musculus GN=Rab10 PE=1 SV=1 - [RAB10_MOUSE]	0	22.5	17	2	4	7	9.42318e+07	200	22.5266	8.38232
P62821	Ras-related protein Rab-1A OS=Mus musculus GN=Rab1A PE=1 SV=3 - [RAB1A_MOUSE]	0	43.9	17	3	6	9	1.04151e+08	205	22.6634	6.21436
Q6PHN9	Ras-related protein Rab-35 OS=Mus musculus GN=Rab35 PE=1 SV=1 - [RAB35_MOUSE]	0	15.92	17	1	3	5	8.73385e+07	201	23.0108	8.29443
P61021	Ras-related protein Rab-5B OS=Mus musculus GN=Rab5b PE=1 SV=1 - [RAB5B_MOUSE]	0	32.56	1	3	6	8	4.14318e+07	215	23.6919	8.1333
P51150	Ras-related protein Rab-7a OS=Mus musculus GN=Rab7a PE=1 SV=2 - [RAB7A_MOUSE]	0	32.85	1	5	5	8	5.3448e+07	207	23.4748	6.69775
P63001	Ras-related C3 botulinum toxin substrate 1 OS=Mus musculus GN=Rac1 PE=1 SV=1 - [RAC1_MOUSE]	0	7.81	1	2	2	2	3.3565e+07	192	21.4362	8.49951
P62827	GTP-binding nuclear protein Ran OS=Mus musculus GN=Ran PE=1 SV=3 - [RAN_MOUSE]	0	10.19	2	2	2	4	1.55456e+07	216	24.4076	7.48877
P62835	Ras-related protein Rap-1A OS=Mus musculus GN=Rap1a PE=1 SV=1 - [RAP1A_MOUSE]	0	48.91	2	7	7	12	9.89972e+07	184	20.9737	6.66846
Q60972	Histone-binding protein RBBP4 OS=Mus musculus GN=Rbbp4 PE=1 SV=5 - [RBBP4_MOUSE]	0	3.76	2	2	2	3	6.40172e+06	425	47.6261	4.89404
Q9CZM2	60S ribosomal protein L15 OS=Mus musculus GN=Rpl15 PE=2 SV=4 - [RL15_MOUSE]	0	15.69	1	3	3	4	1.65239e+07	204	24.1311	11.6196
P84099	60S ribosomal protein L19 OS=Mus musculus GN=Rpl19 PE=1 SV=1 - [RL19_MOUSE]	0	4.59	1	1	1	1	3.43418e+07	196	23.4512	11.4731
P62751	60S ribosomal protein L23a OS=Mus musculus GN=Rpl23a PE=1 SV=1 - [RL23A_MOUSE]	0	6.41	1	1	1	1	11657258	156	17.6841	10.4478
P62830	60S ribosomal protein L23 OS=Mus musculus GN=Rpl23 PE=1 SV=1 - [RL23_MOUSE]	0	10.71	1	1	1	1	1.04533e+07	140	14.8561	10.5063
Q8BP67	60S ribosomal protein L24 OS=Mus musculus GN=Rpl24 PE=1 SV=2 - [RL24_MOUSE]	0	5.1	1	1	1	1	1.7623e+07	157	17.7679	11.2534
P61255	60S ribosomal protein L26 OS=Mus musculus GN=Rpl26 PE=1 SV=1 - [RL26_MOUSE]	0	18.62	1	3	3	3	1.94531e+07	145	17.2475	10.5503
P62889	60S ribosomal protein L30 OS=Mus musculus GN=Rpl30 PE=1 SV=2 - [RL30_MOUSE]	0	7.83	1	1	1	1	4.52378e+06	115	12.7757	9.62744
P62900	60S ribosomal protein L31 OS=Mus musculus GN=Rpl31 PE=1 SV=1 - [RL31_MOUSE]	0	11.2	1	1	1	1	7.75076e+06	125	14.4539	10.5356
P62071	Ras-related protein R-Ras2 OS=Mus musculus GN=Rras2 PE=1 SV=1 - [RRAS2_MOUSE]	0	18.14	1	2	3	5	1.24187e+07	204	23.3847	6.01123
P62281	40S ribosomal protein S11 OS=Mus musculus GN=Rps11 PE=1 SV=3 - [RS11_MOUSE]	0	6.33	1	1	1	1	9.13293e+06	158	18.419	10.3013
P62301	40S ribosomal protein S13 OS=Mus musculus GN=Rps13 PE=1 SV=2 - [RS13_MOUSE]	0	16.56	1	2	2	4	2.15832e+07	151	17.2117	10.5356
P62264	40S ribosomal protein S14 OS=Mus musculus GN=Rps14 PE=1 SV=3 - [RS14_MOUSE]	0	15.89	1	2	2	4	1.39187e+07	151	16.2625	10.0522
P62245	40S ribosomal protein S15a OS=Mus musculus GN=Rps15a PE=1 SV=2 - [RS15A_MOUSE]	0	17.69	1	2	2	2	2.24459e+07	130	14.83	10.1255
P14131	40S ribosomal protein S16 OS=Mus musculus GN=Rps16 PE=1 SV=4 - [RS16_MOUSE]	0	28.77	1	4	4	4	2.65225e+07	146	16.435	10.2134
P60867	40S ribosomal protein S20 OS=Mus musculus GN=Rps20 PE=1 SV=1 - [RS20_MOUSE]	0	12.61	1	2	2	2	2.39522e+07	119	13.3643	9.93506
P62267	40S ribosomal protein S23 OS=Mus musculus GN=Rps23 PE=1 SV=3 - [RS23_MOUSE]	0	15.38	1	2	2	2	1.07294e+07	143	15.7977	10.4917
P62849	40S ribosomal protein S24 OS=Mus musculus GN=Rps24 PE=1 SV=1 - [RS24_MOUSE]	0	11.28	1	1	1	1	1.21228e+07	133	15.4134	10.7847
P62855	40S ribosomal protein S26 OS=Mus musculus GN=Rps26 PE=1 SV=3 - [RS26_MOUSE]	0	13.04	1	1	1	1	1.38985e+07	115	13.0071	11.0044
P62702	40S ribosomal protein S4, X isoform OS=Mus musculus GN=Rps4x PE=1 SV=2 - [RS4X_MOUSE]	0	13.69	1	3	3	3	1.50928e+07	263	29.5791	10.1548
P62754	40S ribosomal protein S6 OS=Mus musculus GN=Rps6 PE=1 SV=1 - [RS6_MOUSE]	0	6.43	1	2	2	2	1.23238e+07	249	28.663	10.8433
P62242	40S ribosomal protein S8 OS=Mus musculus GN=Rps8 PE=1 SV=2 - [RS8_MOUSE]	0	7.21	1	1	1	1	1.13107e+07	208	24.1902	10.3159
Q6ZWN5	40S ribosomal protein S9 OS=Mus musculus GN=Rps9 PE=1 SV=3 - [RS9_MOUSE]	0	9.79	1	2	2	2	1.43687e+07	194	22.5776	10.6528
P61620	Protein transport protein Sec61 subunit alpha isoform 1 OS=Mus musculus GN=Sec61a1 PE=1 SV=2 - [S61A1_MOUSE]	0	1.89	1	1	1	1	6.65052e+06	476	52.2305	8.06006
P62315	Small nuclear ribonucleoprotein Sm D1 OS=Mus musculus GN=Snrpd1 PE=1 SV=1 - [SMD1_MOUSE]	0	26.05	1	2	2	3	3.88309e+06	119	13.2734	11.561
Q6PDM2	Serine/arginine-rich splicing factor 1 OS=Mus musculus GN=Srsf1 PE=1 SV=3 - [SRSF1_MOUSE]	0	4.03	1	1	1	1	8.11955e+06	248	27.7278	10.3599
Q62093	Serine/arginine-rich splicing factor 2 OS=Mus musculus GN=Srsf2 PE=1 SV=4 - [SRSF2_MOUSE]	0	3.62	1	1	1	1	1.59428e+07	221	25.4612	11.854
P68368	Tubulin alpha-4A chain OS=Mus musculus GN=Tuba4a PE=1 SV=1 - [TBA4A_MOUSE]	0	23.66	3	2	7	11	1.59757e+08	448	49.8924	5.05908
P47754	F-actin-capping protein subunit alpha-2 OS=Mus musculus GN=Capza2 PE=1 SV=3 - [CAZA2_MOUSE]	0	21.33	2	4	4	4	3.4353e+07	286	32.9466	5.84619
P61022	Calcineurin B homologous protein 1 OS=Mus musculus GN=Chp1 PE=1 SV=2 - [CHP1_MOUSE]	0	8.21	1	1	1	1	7.45835e+06	195	22.4183	5.09717
P62897	Cytochrome c, somatic OS=Mus musculus GN=Cycs PE=1 SV=2 - [CYC_MOUSE]	0	52.38	1	8	8	12	2.02293e+08	105	11.598	9.5835
P63037	DnaJ homolog subfamily A member 1 OS=Mus musculus GN=Dnaja1 PE=1 SV=1 - [DNJA1_MOUSE]	0	3.78	1	1	1	2	1.5274e+06	397	44.8395	7.07861
P60904	DnaJ homolog subfamily C member 5 OS=Mus musculus GN=Dnajc5 PE=1 SV=1 - [DNJC5_MOUSE]	0	8.59	1	1	1	1	7.64339e+06	198	22.0863	5.07178
P10126	Elongation factor 1-alpha 1 OS=Mus musculus GN=Eef1a1 PE=1 SV=3 - [EF1A1_MOUSE]	0	19.48	2	7	7	10	1.61571e+08	462	50.0821	9.01221
Q9WVK4	EH domain-containing protein 1 OS=Mus musculus GN=Ehd1 PE=1 SV=1 - [EHD1_MOUSE]	0	24.53	1	1	11	15	6.04545e+07	534	60.5646	6.82959
P61148	Fibroblast growth factor 1 OS=Mus musculus GN=Fgf1 PE=1 SV=1 - [FGF1_MOUSE]	0	7.74	1	1	1	1	1.31794e+06	155	17.4067	7.02002
Q60634	Flotillin-2 OS=Mus musculus GN=Flot2 PE=1 SV=2 - [FLOT2_MOUSE]	0	9.11	1	3	3	3	4.69229e+06	428	47.0086	5.19873
Q99PT1	Rho GDP-dissociation inhibitor 1 OS=Mus musculus GN=Arhgdia PE=1 SV=3 - [GDIR1_MOUSE]	0	25.49	1	4	4	6	3.07549e+07	204	23.3928	5.19873
P63158	High mobility group protein B1 OS=Mus musculus GN=Hmgb1 PE=1 SV=2 - [HMGB1_MOUSE]	0	11.16	1	2	2	2	3.6766e+07	215	24.8782	5.74463
Q9Z2X1	Heterogeneous nuclear ribonucleoprotein F OS=Mus musculus GN=Hnrnpf PE=1 SV=3 - [HNRPF_MOUSE]	0	8.19	1	2	2	3	2.05368e+07	415	45.7009	5.49072
P62748	Hippocalcin-like protein 1 OS=Mus musculus GN=Hpcal1 PE=1 SV=2 - [HPCL1_MOUSE]	0	5.7	3	1	1	1	1.08384e+06	193	22.324	5.50342
O55222	Integrin-linked protein kinase OS=Mus musculus GN=Ilk PE=1 SV=2 - [ILK_MOUSE]	0	10.18	1	4	4	4	1.28981e+07	452	51.3399	8.07471
P63030	Mitochondrial pyruvate carrier 1 OS=Mus musculus GN=Mpc1 PE=1 SV=1 - [MPC1_MOUSE]	0	7.34	1	1	1	1	9.05991e+07	109	12.4463	9.61279
P63087	Serine/threonine-protein phosphatase PP1-gamma catalytic subunit OS=Mus musculus GN=Ppp1cc PE=1 SV=1 - [PP1G_MOUSE]	0	12.69	2	1	3	4	1.01143e+07	323	36.9597	6.53662
P62962	Profilin-1 OS=Mus musculus GN=Pfn1 PE=1 SV=2 - [PROF1_MOUSE]	0	8.57	1	1	1	1	2.1003e+07	140	14.9475	8.27979
P54775	26S proteasome regulatory subunit 6B OS=Mus musculus GN=Psmc4 PE=1 SV=2 - [PRS6B_MOUSE]	0	4.31	1	1	1	1	2.17489e+06	418	47.3786	5.21143
P49722	Proteasome subunit alpha type-2 OS=Mus musculus GN=Psma2 PE=1 SV=3 - [PSA2_MOUSE]	0	8.97	1	1	1	1	9.60123e+06	234	25.9103	7.43018
P35279	Ras-related protein Rab-6A OS=Mus musculus GN=Rab6a PE=1 SV=4 - [RAB6A_MOUSE]	0	17.31	15	2	3	4	5.22645e+07	208	23.5749	5.5415
P55258	Ras-related protein Rab-8A OS=Mus musculus GN=Rab8a PE=1 SV=2 - [RAB8A_MOUSE]	0	23.67	17	2	4	6	8.86268e+07	207	23.6532	9.0708
P63321	Ras-related protein Ral-A OS=Mus musculus GN=Rala PE=1 SV=1 - [RALA_MOUSE]	0	27.18	2	5	5	5	3.00729e+07	206	23.538	7.10791
Q9QUI0	Transforming protein RhoA OS=Mus musculus GN=Rhoa PE=1 SV=1 - [RHOA_MOUSE]	0	18.13	2	3	3	5	9.06921e+06	193	21.7681	6.1001
P62717	60S ribosomal protein L18a OS=Mus musculus GN=Rpl18a PE=1 SV=1 - [RL18A_MOUSE]	0	4.55	1	1	1	1		176	20.7189	10.7114
Q6ZWV7	60S ribosomal protein L35 OS=Mus musculus GN=Rpl35 PE=1 SV=1 - [RL35_MOUSE]	0	10.57	1	1	1	1	8.73964e+06	123	14.5436	11.0483
Q8BG05	Heterogeneous nuclear ribonucleoprotein A3 OS=Mus musculus GN=Hnrnpa3 PE=1 SV=1 - [ROA3_MOUSE]	0	11.35	1	5	5	8	5.3804e+07	379	39.6276	9.01221
P63325	40S ribosomal protein S10 OS=Mus musculus GN=Rps10 PE=1 SV=1 - [RS10_MOUSE]	0	5.45	1	1	1	1	2.50847e+07	165	18.9038	10.1548
Q9CZX8	40S ribosomal protein S19 OS=Mus musculus GN=Rps19 PE=1 SV=3 - [RS19_MOUSE]	0	24.14	1	3	3	3	2.02604e+07	145	16.0756	10.4038
P25444	40S ribosomal protein S2 OS=Mus musculus GN=Rps2 PE=1 SV=3 - [RS2_MOUSE]	0	11.95	1	3	3	3	1.52954e+07	293	31.2117	10.2427
Q99LF4	tRNA-splicing ligase RtcB homolog OS=Mus musculus GN=Rtcb PE=1 SV=1 - [RTCB_MOUSE]	0	2.97	1	2	2	2	4.85316e+06	505	55.2139	7.2251
P60122	RuvB-like 1 OS=Mus musculus GN=Ruvbl1 PE=1 SV=1 - [RUVB1_MOUSE]	0	2.63	1	1	1	1	8.40147e+06	456	50.1823	6.41748
O08547	Vesicle-trafficking protein SEC22b OS=Mus musculus GN=Sec22b PE=1 SV=3 - [SC22B_MOUSE]	0	4.65	1	1	1	1	1.01378e+07	215	24.7248	8.51416
P63028	Translationally-controlled tumor protein OS=Mus musculus GN=Tpt1 PE=1 SV=1 - [TCTP_MOUSE]	0	13.37	1	2	2	4	1.37972e+07	172	19.4496	4.85596
Q9R0Q7	Prostaglandin E synthase 3 OS=Mus musculus GN=Ptges3 PE=1 SV=1 - [TEBP_MOUSE]	0	6.25	1	1	1	1	5.32063e+06	160	18.7094	4.55127
P62075	Mitochondrial import inner membrane translocase subunit Tim13 OS=Mus musculus GN=Timm13 PE=1 SV=1 - [TIM13_MOUSE]	0	14.74	1	1	1	1	1.65682e+07	95	10.4509	8.17725
O55013	Trafficking protein particle complex subunit 3 OS=Mus musculus GN=Trappc3 PE=1 SV=1 - [TPPC3_MOUSE]	0	8.33	1	1	1	1	5.52161e+06	180	20.2892	4.95752
P63082	V-type proton ATPase 16 kDa proteolipid subunit OS=Mus musculus GN=Atp6v0c PE=1 SV=1 - [VATL_MOUSE]	0	11.61	1	1	1	1	3.07496e+07	155	15.7975	9.12939
P62960	Nuclease-sensitive element-binding protein 1 OS=Mus musculus GN=Ybx1 PE=1 SV=3 - [YBOX1_MOUSE]	0	36.65	2	6	6	11	1.48185e+07	322	35.7086	9.87646
P63276	40S ribosomal protein S17 OS=Mus musculus GN=Rps17 PE=1 SV=2 - [RS17_MOUSE]	0	16.3	1	2	2	3	4.82015e+06	135	15.5144	9.84717
Q61767	3 beta-hydroxysteroid dehydrogenase type 4 OS=Mus musculus GN=Hsd3b4 PE=2 SV=3 - [3BHS4_MOUSE]	0	9.12	6	3	3	3	1.24322e+07	373	41.7397	8.57275
Q99L13	3-hydroxyisobutyrate dehydrogenase, mitochondrial OS=Mus musculus GN=Hibadh PE=1 SV=1 - [3HIDH_MOUSE]	0	20.3	1	6	6	9	7.1361e+07	335	35.4166	8.1333
P56379	6.8 kDa mitochondrial proteolipid OS=Mus musculus GN=Mp68 PE=1 SV=1 - [68MP_MOUSE]	0	13.79	1	1	1	2	8.36838e+06	58	6.69359	9.99365
Q9DCD0	6-phosphogluconate dehydrogenase, decarboxylating OS=Mus musculus GN=Pgd PE=1 SV=3 - [6PGD_MOUSE]	0	9.32	1	4	4	6	1.14635e+07	483	53.2131	7.2251
Q571I9	Aldehyde dehydrogenase family 16 member A1 OS=Mus musculus GN=Aldh16a1 PE=1 SV=2 - [A16A1_MOUSE]	0	2.37	1	1	1	1	3.70066e+06	802	84.7026	6.31592
P12023	Amyloid-beta A4 protein OS=Mus musculus GN=App PE=1 SV=3 - [A4_MOUSE]	0	2.86	1	2	2	2	9.41811e+06	770	86.667	4.79248
Q99PG0	Arylacetamide deacetylase OS=Mus musculus GN=Aadac PE=1 SV=3 - [AAAD_MOUSE]	0	3.02	1	1	1	2	1.04887e+07	398	45.2213	7.48877
Q9WVM8	Kynurenine/alpha-aminoadipate aminotransferase, mitochondrial OS=Mus musculus GN=Aadat PE=1 SV=1 - [AADAT_MOUSE]	0	9.18	1	2	2	2	1.15523e+07	425	47.5676	8.25049
Q99K67	Alpha-aminoadipic semialdehyde synthase, mitochondrial OS=Mus musculus GN=Aass PE=1 SV=1 - [AASS_MOUSE]	0	11.99	1	7	7	8	2.9639e+07	926	102.909	6.87354
Q7TSV6	Putative aspartate aminotransferase, cytoplasmic 2 OS=Mus musculus GN=Got1l1 PE=2 SV=1 - [AATC2_MOUSE]	0	2.48	1	1	1	2	1.1947e+07	404	45.4285	7.41553
P05201	Aspartate aminotransferase, cytoplasmic OS=Mus musculus GN=Got1 PE=1 SV=3 - [AATC_MOUSE]	0	8.23	1	3	3	4	1.01008e+07	413	46.2185	7.13721
Q9CXJ4	ATP-binding cassette sub-family B member 8, mitochondrial OS=Mus musculus GN=Abcb8 PE=1 SV=1 - [ABCB8_MOUSE]	0	1.95	1	1	1	1	4985843	717	77.9501	9.0708
P55096	ATP-binding cassette sub-family D member 3 OS=Mus musculus GN=Abcd3 PE=1 SV=2 - [ABCD3_MOUSE]	0	5.46	1	3	3	4	2.26325e+07	659	75.4263	9.26123
Q7TMS5	ATP-binding cassette sub-family G member 2 OS=Mus musculus GN=Abcg2 PE=1 SV=1 - [ABCG2_MOUSE]	0	5.18	1	3	3	4	1.62112e+07	657	72.9308	8.54346
Q99LR1	Monoacylglycerol lipase ABHD12 OS=Mus musculus GN=Abhd12 PE=1 SV=2 - [ABD12_MOUSE]	0	2.01	1	1	1	1	1.13707e+06	398	45.2411	8.71924
Q8VCR7	Protein ABHD14B OS=Mus musculus GN=Abhd14b PE=1 SV=1 - [ABHEB_MOUSE]	0	25.24	1	4	4	4	1.97806e+07	210	22.4366	6.26514
Q8JZN5	Acyl-CoA dehydrogenase family member 9, mitochondrial OS=Mus musculus GN=Acad9 PE=1 SV=2 - [ACAD9_MOUSE]	0	6.4	1	4	4	4	7.64538e+06	625	68.6787	7.45947
P51174	Long-chain specific acyl-CoA dehydrogenase, mitochondrial OS=Mus musculus GN=Acadl PE=1 SV=2 - [ACADL_MOUSE]	0	17.44	1	7	7	8	3.97999e+07	430	47.8775	8.30908
Q5XG73	Acyl-CoA-binding domain-containing protein 5 OS=Mus musculus GN=Acbd5 PE=1 SV=1 - [ACBD5_MOUSE]	0	2.17	1	1	1	1	4.1098e+06	508	56.5782	5.41455
Q9DBL1	Short/branched chain specific acyl-CoA dehydrogenase, mitochondrial OS=Mus musculus GN=Acadsb PE=1 SV=1 - [ACDSB_MOUSE]	0	4.17	1	1	1	2	1.52254e+07	432	47.8433	7.86963
Q9DBK0	Acyl-coenzyme A thioesterase 12 OS=Mus musculus GN=Acot12 PE=1 SV=1 - [ACO12_MOUSE]	0	2.7	1	1	1	1	7.17913e+06	556	61.7226	7.18115
Q9CQR4	Acyl-coenzyme A thioesterase 13 OS=Mus musculus GN=Acot13 PE=1 SV=1 - [ACO13_MOUSE]	0	15.71	1	2	2	2	7.70899e+07	140	15.1729	8.82178
P28271	Cytoplasmic aconitate hydratase OS=Mus musculus GN=Aco1 PE=1 SV=3 - [ACOC_MOUSE]	0	7.87	2	5	5	8	1.50446e+07	889	98.0635	7.50342
Q99KI0	Aconitate hydratase, mitochondrial OS=Mus musculus GN=Aco2 PE=1 SV=1 - [ACON_MOUSE]	0	38.72	1	23	23	35	3.63838e+08	780	85.41	7.92822
Q8BWN8	Acyl-coenzyme A thioesterase 4 OS=Mus musculus GN=Acot4 PE=1 SV=1 - [ACOT4_MOUSE]	0	5.7	1	2	2	2	7.72184e+06	421	46.451	7.85498
Q9R0X4	Acyl-coenzyme A thioesterase 9, mitochondrial OS=Mus musculus GN=Acot9 PE=1 SV=1 - [ACOT9_MOUSE]	0	3.19	1	1	1	1	7.26161e+06	439	50.528	8.5874
Q3URE1	Acyl-CoA synthetase family member 3, mitochondrial OS=Mus musculus GN=Acsf3 PE=1 SV=2 - [ACSF3_MOUSE]	0	3.43	1	1	1	1	4.04125e+06	583	65.0357	8.01611
Q91VA0	Acyl-coenzyme A synthetase ACSM1, mitochondrial OS=Mus musculus GN=Acsm1 PE=1 SV=1 - [ACSM1_MOUSE]	0	19.72	1	6	7	9	1.24032e+08	573	64.719	7.1665
Q3UNX5	Acyl-coenzyme A synthetase ACSM3, mitochondrial OS=Mus musculus GN=Acsm3 PE=1 SV=2 - [ACSM3_MOUSE]	0	18.97	1	8	8	10	4.97747e+07	580	65.581	7.45947
Q8BGA8	Acyl-coenzyme A synthetase ACSM5, mitochondrial OS=Mus musculus GN=Acsm5 PE=1 SV=1 - [ACSM5_MOUSE]	0	3.63	1	2	2	4	7.21077e+06	578	64.2876	7.72314
Q14DH7	Acyl-CoA synthetase short-chain family member 3, mitochondrial OS=Mus musculus GN=Acss3 PE=1 SV=2 - [ACSS3_MOUSE]	0	1.91	1	1	1	1	2.33808e+06	682	74.4705	8.63135
Q8BFZ3	Beta-actin-like protein 2 OS=Mus musculus GN=Actbl2 PE=1 SV=1 - [ACTBL_MOUSE]	0	24.73	1	1	6	30	4.15545e+09	376	41.977	5.49072
Q7TPR4	Alpha-actinin-1 OS=Mus musculus GN=Actn1 PE=1 SV=1 - [ACTN1_MOUSE]	0	20.29	2	6	14	22	2.26685e+08	892	103.004	5.37646
Q91XE4	N-acyl-aromatic-L-amino acid amidohydrolase (carboxylate-forming) OS=Mus musculus GN=Acy3 PE=1 SV=1 - [ACY3_MOUSE]	0	30.19	1	6	6	7	9.96455e+07	318	35.2636	5.50342
P56375	Acylphosphatase-2 OS=Mus musculus GN=Acyp2 PE=1 SV=2 - [ACYP2_MOUSE]	0	12.26	1	1	1	1	1.78713e+06	106	11.8701	9.26123
O35598	Disintegrin and metalloproteinase domain-containing protein 10 OS=Mus musculus GN=Adam10 PE=1 SV=2 - [ADA10_MOUSE]	0	3.34	1	2	2	3	1.73612e+07	749	83.9138	7.94287
Q8C0I1	Alkyldihydroxyacetonephosphate synthase, peroxisomal OS=Mus musculus GN=Agps PE=1 SV=1 - [ADAS_MOUSE]	0	5.43	1	3	3	5	8.28492e+06	645	71.6383	7.50342
Q9QYC0	Alpha-adducin OS=Mus musculus GN=Add1 PE=1 SV=2 - [ADDA_MOUSE]	0	11.29	1	5	5	5	1.18829e+07	735	80.5963	5.89697
Q9QYB5	Gamma-adducin OS=Mus musculus GN=Add3 PE=1 SV=2 - [ADDG_MOUSE]	0	1.98	1	1	1	1	9.36855e+06	706	78.7277	5.94775
P00329	Alcohol dehydrogenase 1 OS=Mus musculus GN=Adh1 PE=1 SV=2 - [ADH1_MOUSE]	0	8.27	1	3	3	3	2.60491e+07	375	39.7456	8.104
Q8JZQ2	AFG3-like protein 2 OS=Mus musculus GN=Afg3l2 PE=1 SV=1 - [AFG32_MOUSE]	0	3.74	2	3	3	3	4.22895e+07	802	89.4626	8.60205
A2ASQ1	Agrin OS=Mus musculus GN=Agrn PE=1 SV=1 - [AGRIN_MOUSE]	0	1.38	1	2	2	2	3.40125e+06	1950	207.403	6.31592
Q9Z0X1	Apoptosis-inducing factor 1, mitochondrial OS=Mus musculus GN=Aifm1 PE=1 SV=1 - [AIFM1_MOUSE]	0	27.12	1	15	15	22	6.89496e+07	612	66.7238	9.17334
Q9JII6	Alcohol dehydrogenase [NADP(+)] OS=Mus musculus GN=Akr1a1 PE=1 SV=3 - [AK1A1_MOUSE]	0	34.46	2	10	10	15	2.45712e+08	325	36.5639	7.38623
Q91WR5	Aldo-keto reductase family 1 member C21 OS=Mus musculus GN=Akr1c21 PE=1 SV=2 - [AK1CL_MOUSE]	0	26.63	2	5	5	7	2.23593e+07	323	36.8527	7.18115
Q9CZS1	Aldehyde dehydrogenase X, mitochondrial OS=Mus musculus GN=Aldh1b1 PE=1 SV=1 - [AL1B1_MOUSE]	0	3.85	5	1	2	2	1.00643e+08	519	57.5165	7.02002
Q8R0Y6	Cytosolic 10-formyltetrahydrofolate dehydrogenase OS=Mus musculus GN=Aldh1l1 PE=1 SV=1 - [AL1L1_MOUSE]	0	9.42	2	8	8	10	1.72696e+07	902	98.6465	5.90967
Q9DBF1	Alpha-aminoadipic semialdehyde dehydrogenase OS=Mus musculus GN=Aldh7a1 PE=1 SV=4 - [AL7A1_MOUSE]	0	12.43	1	5	5	6	4.17165e+07	539	58.8243	7.47412
Q8BH00	Aldehyde dehydrogenase family 8 member A1 OS=Mus musculus GN=Aldh8a1 PE=1 SV=1 - [AL8A1_MOUSE]	0	13.96	1	4	4	5	1.42547e+07	487	53.6295	7.54736
P07724	Serum albumin OS=Mus musculus GN=Alb PE=1 SV=3 - [ALBU_MOUSE]	0	3.95	1	2	2	2	1.13876e+07	608	68.6477	6.07471
P21300	Aldose reductase-related protein 1 OS=Mus musculus GN=Akr1b7 PE=1 SV=4 - [ALD1_MOUSE]	0	3.16	2	1	1	2	5.98931e+06	316	35.9658	7.25439
P05064	Fructose-bisphosphate aldolase A OS=Mus musculus GN=Aldoa PE=1 SV=2 - [ALDOA_MOUSE]	0	12.09	1	3	3	3	3.66339e+07	364	39.3313	8.08936
P45376	Aldose reductase OS=Mus musculus GN=Akr1b1 PE=1 SV=3 - [ALDR_MOUSE]	0	3.16	1	1	1	2	1.20199e+07	316	35.7095	7.18115
Q8VCT3	Aminopeptidase B OS=Mus musculus GN=Rnpep PE=1 SV=2 - [AMPB_MOUSE]	0	1.54	1	1	1	2	4.90275e+06	650	72.3701	5.35107
Q3V1D3	AMP deaminase 1 OS=Mus musculus GN=Ampd1 PE=1 SV=2 - [AMPD1_MOUSE]	0	1.21	1	1	1	1	1.82448e+06	745	86.0498	6.91748
P55302	Alpha-2-macroglobulin receptor-associated protein OS=Mus musculus GN=Lrpap1 PE=1 SV=1 - [AMRP_MOUSE]	0	20.28	1	8	8	14	2.41009e+07	360	42.1892	7.86963
G5E8K5	Ankyrin-3 OS=Mus musculus GN=Ank3 PE=1 SV=1 - [ANK3_MOUSE]	0	1.33	1	2	2	3	6.15525e+06	1961	213.929	6.69775
P97384	Annexin A11 OS=Mus musculus GN=Anxa11 PE=1 SV=2 - [ANX11_MOUSE]	0	6.56	1	2	3	3	4.89561e+06	503	54.0448	7.66455
P10107	Annexin A1 OS=Mus musculus GN=Anxa1 PE=1 SV=2 - [ANXA1_MOUSE]	0	15.32	1	4	4	5	7.2664e+06	346	38.71	7.37158
P48036	Annexin A5 OS=Mus musculus GN=Anxa5 PE=1 SV=1 - [ANXA5_MOUSE]	0	22.26	1	6	6	8	4.02621e+07	319	35.7302	4.95752
Q07076	Annexin A7 OS=Mus musculus GN=Anxa7 PE=1 SV=2 - [ANXA7_MOUSE]	0	5.83	1	2	2	2	9.63097e+06	463	49.8933	6.17627
Q64133	Amine oxidase [flavin-containing] A OS=Mus musculus GN=Maoa PE=1 SV=3 - [AOFA_MOUSE]	0	5.51	1	2	2	2	1.00788e+07	526	59.5637	7.81104
P22892	AP-1 complex subunit gamma-1 OS=Mus musculus GN=Ap1g1 PE=1 SV=3 - [AP1G1_MOUSE]	0	2.31	1	2	2	2	5.73105e+06	822	91.2921	6.80029
O35643	AP-1 complex subunit beta-1 OS=Mus musculus GN=Ap1b1 PE=1 SV=2 - [AP1B1_MOUSE]	0	12.94	1	4	8	9	2.14153e+07	943	103.869	5.17334
P17426	AP-2 complex subunit alpha-1 OS=Mus musculus GN=Ap2a1 PE=1 SV=1 - [AP2A1_MOUSE]	0	4.3	1	1	3	3	8.01252e+06	977	107.596	7.03467
P17427	AP-2 complex subunit alpha-2 OS=Mus musculus GN=Ap2a2 PE=1 SV=2 - [AP2A2_MOUSE]	0	10.66	1	6	8	8	1.37752e+07	938	103.951	6.93213
Q9DBG3	AP-2 complex subunit beta OS=Mus musculus GN=Ap2b1 PE=1 SV=1 - [AP2B1_MOUSE]	0	10.99	1	4	8	9	2.20612e+07	937	104.516	5.37646
Q9Z1T1	AP-3 complex subunit beta-1 OS=Mus musculus GN=Ap3b1 PE=1 SV=2 - [AP3B1_MOUSE]	0	1.18	1	1	1	1	1.19585e+06	1105	122.664	5.65576
Q9D7N9	Adipocyte plasma membrane-associated protein OS=Mus musculus GN=Apmap PE=1 SV=1 - [APMAP_MOUSE]	0	9.64	1	2	2	2	1.21439e+07	415	46.4047	6.31592
Q00623	Apolipoprotein A-I OS=Mus musculus GN=Apoa1 PE=1 SV=2 - [APOA1_MOUSE]	0	4.92	1	1	1	3	1.34553e+07	264	30.5966	5.73193
P08226	Apolipoprotein E OS=Mus musculus GN=Apoe PE=1 SV=2 - [APOE_MOUSE]	0	3.54	1	1	1	2	4.53891e+06	311	35.8444	5.68115
Q78IK4	MICOS complex subunit Mic27 OS=Mus musculus GN=Apool PE=1 SV=1 - [MIC27_MOUSE]	0	31.7	1	6	6	9	1.28846e+07	265	29.2422	9.30518
Q8R2N1	Aquaporin-3 OS=Mus musculus GN=Aqp3 PE=1 SV=1 - [AQP3_MOUSE]	0	5.82	1	1	1	1	6.08973e+06	292	31.5473	7.18115
Q9R0Q6	Actin-related protein 2/3 complex subunit 1A OS=Mus musculus GN=Arpc1a PE=1 SV=1 - [ARC1A_MOUSE]	0	10.54	1	3	3	3	1.51002e+07	370	41.5997	8.17725
Q8CG76	Aflatoxin B1 aldehyde reductase member 2 OS=Mus musculus GN=Akr7a2 PE=1 SV=3 - [ARK72_MOUSE]	0	21.53	1	6	6	7	5.03752e+07	367	40.5862	8.11865
Q9CVB6	Actin-related protein 2/3 complex subunit 2 OS=Mus musculus GN=Arpc2 PE=1 SV=3 - [ARPC2_MOUSE]	0	19.67	1	6	6	8	2.56082e+07	300	34.3355	7.35693
Q9JM76	Actin-related protein 2/3 complex subunit 3 OS=Mus musculus GN=Arpc3 PE=1 SV=3 - [ARPC3_MOUSE]	0	25.28	1	4	4	6	2.96999e+07	178	20.5113	8.5874
P98203	Armadillo repeat protein deleted in velo-cardio-facial syndrome homolog OS=Mus musculus GN=Arvcf PE=1 SV=2 - [ARVC_MOUSE]	0	1.77	1	1	1	1	1.23024e+06	962	105.002	6.63916
Q91WU5	Arsenite methyltransferase OS=Mus musculus GN=As3mt PE=1 SV=2 - [AS3MT_MOUSE]	0	3.72	1	1	1	1	7.26037e+06	376	41.7671	5.85889
Q9WV54	Acid ceramidase OS=Mus musculus GN=Asah1 PE=1 SV=1 - [ASAH1_MOUSE]	0	4.57	1	1	1	1	5.16886e+06	394	44.6408	8.45557
Q9JJR7	Achaete-scute homolog 3 OS=Mus musculus GN=Ascl3 PE=2 SV=1 - [ASCL3_MOUSE]	0	9.2	1	1	1	1	1.40643e+07	174	20.2322	8.41162
P16460	Argininosuccinate synthase OS=Mus musculus GN=Ass1 PE=1 SV=1 - [ASSY_MOUSE]	0	34.47	1	12	12	19	1.43948e+08	412	46.555	8.22119
Q9QZW0	Phospholipid-transporting ATPase 11C OS=Mus musculus GN=Atp11c PE=1 SV=2 - [AT11C_MOUSE]	0	0.8	1	1	1	1	3.44523e+06	1129	129.157	7.29834
P97370	Sodium/potassium-transporting ATPase subunit beta-3 OS=Mus musculus GN=Atp1b3 PE=1 SV=1 - [AT1B3_MOUSE]	0	5.04	1	1	1	1	4.4811e+07	278	31.7552	8.51416
O55143	Sarcoplasmic/endoplasmic reticulum calcium ATPase 2 OS=Mus musculus GN=Atp2a2 PE=1 SV=2 - [AT2A2_MOUSE]	0	9.77	2	7	7	9	19727121	1044	114.784	5.33838
Q9CQY1	Ubiquitin-like protein ATG12 OS=Mus musculus GN=Atg12 PE=1 SV=1 - [ATG12_MOUSE]	0	4.26	1	1	1	1	4.03926e+06	141	15.1978	4.97021
O35143	ATPase inhibitor, mitochondrial OS=Mus musculus GN=Atpif1 PE=1 SV=2 - [ATIF1_MOUSE]	0	23.58	1	3	3	4	2.5858e+07	106	12.1513	9.64209
Q91YH5	Atlastin-3 OS=Mus musculus GN=Atl3 PE=1 SV=1 - [ATLA3_MOUSE]	0	2.77	1	1	1	1	1.12242e+07	541	60.5366	6.1001
Q04646	Sodium/potassium-transporting ATPase subunit gamma OS=Mus musculus GN=Fxyd2 PE=1 SV=2 - [ATNG_MOUSE]	0	20	1	1	1	1	1.14998e+08	70	7.51485	7.18115
Q9DCX2	ATP synthase subunit d, mitochondrial OS=Mus musculus GN=Atp5h PE=1 SV=3 - [ATP5H_MOUSE]	0	39.13	1	4	4	6	1.42521e+08	161	18.7376	5.69385
Q06185	ATP synthase subunit e, mitochondrial OS=Mus musculus GN=Atp5i PE=1 SV=2 - [ATP5I_MOUSE]	0	49.3	1	4	4	7	1.10797e+08	71	8.23047	9.34912
P97450	ATP synthase-coupling factor 6, mitochondrial OS=Mus musculus GN=Atp5j PE=1 SV=1 - [ATP5J_MOUSE]	0	43.52	1	3	3	4	5.2298e+07	108	12.4886	9.36377
P03930	ATP synthase protein 8 OS=Mus musculus GN=Mtatp8 PE=1 SV=1 - [ATP8_MOUSE]	0	14.93	1	1	1	2	2.72892e+08	67	7.76119	9.87646
Q91VR2	ATP synthase subunit gamma, mitochondrial OS=Mus musculus GN=Atp5c1 PE=1 SV=1 - [ATPG_MOUSE]	0	32.55	1	9	9	13	1.91623e+08	298	32.8651	9.01221
P56135	ATP synthase subunit f, mitochondrial OS=Mus musculus GN=Atp5j2 PE=1 SV=3 - [ATPK_MOUSE]	0	26.14	1	2	2	5	1.74895e+08	88	10.3374	9.94971
Q9DB20	ATP synthase subunit O, mitochondrial OS=Mus musculus GN=Atp5o PE=1 SV=1 - [ATPO_MOUSE]	0	45.07	1	7	7	11	3.48855e+08	213	23.3487	9.99365
Q9JLZ3	Methylglutaconyl-CoA hydratase, mitochondrial OS=Mus musculus GN=Auh PE=1 SV=1 - [AUHM_MOUSE]	0	15.61	1	5	5	5	2.21589e+07	314	33.374	9.51025
P59017	Bcl-2-like protein 13 OS=Mus musculus GN=Bcl2l13 PE=1 SV=2 - [B2L13_MOUSE]	0	2.53	1	1	1	1	4.28844e+06	434	46.6905	4.58936
P04919	Band 3 anion transport protein OS=Mus musculus GN=Slc4a1 PE=1 SV=1 - [B3AT_MOUSE]	0	2.05	1	1	1	1	3.3829e+06	929	103.07	5.45264
Q61335	B-cell receptor-associated protein 31 OS=Mus musculus GN=Bcap31 PE=1 SV=4 - [BAP31_MOUSE]	0	4.08	1	1	1	1	4.65405e+07	245	27.939	8.70459
P18572	Basigin OS=Mus musculus GN=Bsg PE=1 SV=2 - [BASI_MOUSE]	0	18.77	1	6	6	8	5.73074e+07	389	42.4183	5.84619
Q9R069	Basal cell adhesion molecule OS=Mus musculus GN=Bcam PE=1 SV=1 - [BCAM_MOUSE]	0	2.25	1	1	1	1	2.34873e+07	622	67.6276	6.25244
Q8JZV9	3-hydroxybutyrate dehydrogenase type 2 OS=Mus musculus GN=Bdh2 PE=1 SV=1 - [BDH2_MOUSE]	0	23.67	1	4	4	4	2.91141e+07	245	26.7358	7.98682
Q80XN0	D-beta-hydroxybutyrate dehydrogenase, mitochondrial OS=Mus musculus GN=Bdh1 PE=1 SV=2 - [BDH_MOUSE]	0	2.92	1	1	1	1	2.66347e+07	343	38.2744	9.01221
P23780	Beta-galactosidase OS=Mus musculus GN=Glb1 PE=1 SV=1 - [BGAL_MOUSE]	0	2.94	1	2	2	2	3.35583e+06	647	73.0742	7.47412
Q9Z0S1	3'(2'),5'-bisphosphate nucleotidase 1 OS=Mus musculus GN=Bpnt1 PE=1 SV=2 - [BPNT1_MOUSE]	0	11.04	1	3	3	3	2.09765e+07	308	33.1751	5.8208
Q8VIM4	Barttin OS=Mus musculus GN=Bsnd PE=1 SV=3 - [BSND_MOUSE]	0	4.23	1	1	1	1	2.20052e+07	307	33.7915	4.66553
Q8R2Q8	Bone marrow stromal antigen 2 OS=Mus musculus GN=Bst2 PE=1 SV=1 - [BST2_MOUSE]	0	6.4	1	1	1	1	1.35801e+06	172	19.14	7.34229
O35658	Complement component 1 Q subcomponent-binding protein, mitochondrial OS=Mus musculus GN=C1qbp PE=1 SV=1 - [C1QBP_MOUSE]	0	4.68	1	1	1	2	1.32219e+07	278	30.9935	4.91943
Q922D8	C-1-tetrahydrofolate synthase, cytoplasmic OS=Mus musculus GN=Mthfd1 PE=1 SV=4 - [C1TC_MOUSE]	0	7.91	1	7	7	7	2.51982e+07	935	101.136	7.13721
Q61112	45 kDa calcium-binding protein OS=Mus musculus GN=Sdf4 PE=1 SV=1 - [CAB45_MOUSE]	0	3.6	1	1	1	1	2.35109e+06	361	42.0374	4.95752
P47934	Carnitine O-acetyltransferase OS=Mus musculus GN=Crat PE=1 SV=3 - [CACP_MOUSE]	0	4.63	1	2	2	2	1.87366e+06	626	70.7943	8.44092
O88338	Cadherin-16 OS=Mus musculus GN=Cdh16 PE=1 SV=1 - [CAD16_MOUSE]	0	24.94	1	10	10	14	1.38113e+08	830	89.8041	4.66553
Q8R464	Cell adhesion molecule 4 OS=Mus musculus GN=Cadm4 PE=1 SV=1 - [CADM4_MOUSE]	0	8.76	1	2	2	2	8.3129e+06	388	42.6968	6.30322
Q8CAK1	Putative transferase CAF17 homolog, mitochondrial OS=Mus musculus GN=Iba57 PE=1 SV=1 - [CAF17_MOUSE]	0	3.35	1	1	1	1	4.0965e+06	358	38.375	9.01221
Q8CI85	Carbonic anhydrase 12 OS=Mus musculus GN=Ca12 PE=1 SV=1 - [CAH12_MOUSE]	0	12.71	1	3	3	3	1.30965e+07	354	39.6706	8.04541
P00920	Carbonic anhydrase 2 OS=Mus musculus GN=Ca2 PE=1 SV=4 - [CAH2_MOUSE]	0	16.92	1	4	4	6	3.51337e+07	260	29.0145	7.00537
P14211	Calreticulin OS=Mus musculus GN=Calr PE=1 SV=1 - [CALR_MOUSE]	0	27.64	1	9	9	12	1.60731e+08	416	47.9649	4.48779
P35564	Calnexin OS=Mus musculus GN=Canx PE=1 SV=1 - [CALX_MOUSE]	0	9.48	1	6	6	8	3.16722e+07	591	67.2357	4.64014
Q6ZQ38	Cullin-associated NEDD8-dissociated protein 1 OS=Mus musculus GN=Cand1 PE=1 SV=2 - [CAND1_MOUSE]	0	2.52	1	2	2	4	3.21157e+06	1230	136.245	5.78271
P40124	Adenylyl cyclase-associated protein 1 OS=Mus musculus GN=Cap1 PE=1 SV=4 - [CAP1_MOUSE]	0	10.55	1	3	3	3	6.55932e+06	474	51.5324	7.51807
P47757	F-actin-capping protein subunit beta OS=Mus musculus GN=Capzb PE=1 SV=3 - [CAPZB_MOUSE]	0	19.49	1	4	4	4	2.48355e+07	277	31.3258	5.74463
P10605	Cathepsin B OS=Mus musculus GN=Ctsb PE=1 SV=2 - [CATB_MOUSE]	0	14.75	1	4	4	6	3.81231e+07	339	37.2557	5.90967
P49935	Pro-cathepsin H OS=Mus musculus GN=Ctsh PE=1 SV=2 - [CATH_MOUSE]	0	8.41	1	2	2	4	3.2087e+07	333	37.1461	8.39697
Q9WVJ3	Carboxypeptidase Q OS=Mus musculus GN=Cpq PE=1 SV=1 - [CBPQ_MOUSE]	0	15.32	1	4	4	4	6.24119e+07	470	51.7804	6.21436
Q91VT4	Carbonyl reductase family member 4 OS=Mus musculus GN=Cbr4 PE=1 SV=2 - [CBR4_MOUSE]	0	3.81	1	1	1	1	9515885	236	25.3985	9.68604
P23198	Chromobox protein homolog 3 OS=Mus musculus GN=Cbx3 PE=1 SV=2 - [CBX3_MOUSE]	0	8.74	2	1	1	1	1.08836e+07	183	20.8423	5.22412
Q9D5Y1	Coiled-coil domain-containing protein 39 OS=Mus musculus GN=Ccdc39 PE=1 SV=1 - [CCD39_MOUSE]	0	2.56	1	1	1	1	49648493	937	110.004	6.59521
Q3URS9	Coiled-coil domain-containing protein 51 OS=Mus musculus GN=Ccdc51 PE=1 SV=1 - [CCD51_MOUSE]	0	4.93	1	1	1	1	5.25586e+06	406	45.1044	8.08936
O35566	CD151 antigen OS=Mus musculus GN=Cd151 PE=1 SV=2 - [CD151_MOUSE]	0	5.93	1	1	1	1	8.82699e+06	253	28.2272	7.47412
Q9JLQ0	CD2-associated protein OS=Mus musculus GN=Cd2ap PE=1 SV=3 - [CD2AP_MOUSE]	0	10.36	1	6	6	8	1.76557e+07	637	70.4069	6.37939
Q61735	Leukocyte surface antigen CD47 OS=Mus musculus GN=Cd47 PE=1 SV=2 - [CD47_MOUSE]	0	4.29	1	1	1	1	3.11217e+07	303	33.0758	8.63135
P40237	CD82 antigen OS=Mus musculus GN=Cd82 PE=1 SV=1 - [CD82_MOUSE]	0	4.14	1	1	1	2	1.02501e+07	266	29.6089	5.021
P40240	CD9 antigen OS=Mus musculus GN=Cd9 PE=1 SV=2 - [CD9_MOUSE]	0	4.87	1	1	1	1	1.94672e+07	226	25.2409	7.2251
Q61081	Hsp90 co-chaperone Cdc37 OS=Mus musculus GN=Cdc37 PE=1 SV=1 - [CDC37_MOUSE]	0	2.64	1	1	1	1	1555123	379	44.5649	5.33838
P56389	Cytidine deaminase OS=Mus musculus GN=Cda PE=1 SV=2 - [CDD_MOUSE]	0	8.9	1	1	1	2	2.19503e+07	146	16.121	5.57959
Q8VHF2	Cadherin-related family member 5 OS=Mus musculus GN=Cdhr5 PE=1 SV=1 - [CDHR5_MOUSE]	0	1.32	1	1	1	1	2.73135e+06	831	88.1532	5.08447
Q91VN4	MICOS complex subunit Mic25 OS=Mus musculus GN=Chchd6 PE=1 SV=2 - [MIC25_MOUSE]	0	4.4	1	1	1	1	3.36813e+06	273	29.8334	8.41162
Q91WS0	CDGSH iron-sulfur domain-containing protein 1 OS=Mus musculus GN=Cisd1 PE=1 SV=1 - [CISD1_MOUSE]	0	25.93	1	2	2	4	9.51558e+07	108	12.0892	9.05615
Q91V76	Ester hydrolase C11orf54 homolog OS=Mus musculus PE=1 SV=1 - [CK054_MOUSE]	0	12.06	1	2	2	2	9.18855e+06	315	34.9733	6.29053
Q99LM2	CDK5 regulatory subunit-associated protein 3 OS=Mus musculus GN=Cdk5rap3 PE=1 SV=1 - [CK5P3_MOUSE]	0	1.39	1	1	1	2	2.27543e+06	503	56.955	4.83057
Q8BMK4	Cytoskeleton-associated protein 4 OS=Mus musculus GN=Ckap4 PE=1 SV=2 - [CKAP4_MOUSE]	0	3.83	1	2	2	3	5.69165e+06	575	63.6536	5.64307
Q9CZ69	CKLF-like MARVEL transmembrane domain-containing protein 6 OS=Mus musculus GN=Cmtm6 PE=1 SV=1 - [CKLF6_MOUSE]	0	5.46	1	1	1	1	6.43123e+06	183	19.8113	6.29053
O08585	Clathrin light chain A OS=Mus musculus GN=Clta PE=1 SV=2 - [CLCA_MOUSE]	0	3.83	1	1	1	2	2.30084e+07	235	25.5885	4.57666
Q68FD5	Clathrin heavy chain 1 OS=Mus musculus GN=Cltc PE=1 SV=3 - [CLH1_MOUSE]	0	18.93	1	24	24	31	5.98511e+07	1675	191.435	5.69385
Q9Z1Q5	Chloride intracellular channel protein 1 OS=Mus musculus GN=Clic1 PE=1 SV=3 - [CLIC1_MOUSE]	0	21.16	1	4	4	5	1.88211e+07	241	26.9957	5.17334
Q9QYB1	Chloride intracellular channel protein 4 OS=Mus musculus GN=Clic4 PE=1 SV=3 - [CLIC4_MOUSE]	0	7.91	2	1	2	2	9.67839e+06	253	28.7107	5.59229
Q8BXK9	Chloride intracellular channel protein 5 OS=Mus musculus GN=Clic5 PE=1 SV=1 - [CLIC5_MOUSE]	0	32.27	2	4	5	6	4.49881e+07	251	28.2694	5.93506
O88696	ATP-dependent Clp protease proteolytic subunit, mitochondrial OS=Mus musculus GN=Clpp PE=1 SV=1 - [CLPP_MOUSE]	0	20.59	1	4	4	5	1.88182e+07	272	29.7813	7.47412
Q8VBZ3	Cleft lip and palate transmembrane protein 1 homolog OS=Mus musculus GN=Clptm1 PE=1 SV=1 - [CLPT1_MOUSE]	0	2.41	1	1	1	1	3.37777e+06	664	75.2429	6.30322
Q9JHS4	ATP-dependent Clp protease ATP-binding subunit clpX-like, mitochondrial OS=Mus musculus GN=Clpx PE=1 SV=2 - [CLPX_MOUSE]	0	4.26	1	2	2	2	3.56254e+06	634	69.1857	7.7085
Q8R4N0	Citrate lyase subunit beta-like protein, mitochondrial OS=Mus musculus GN=Clybl PE=1 SV=2 - [CLYBL_MOUSE]	0	21.89	1	6	6	7	2.4486e+07	338	37.5248	8.54346
Q8R1G2	Carboxymethylenebutenolidase homolog OS=Mus musculus GN=Cmbl PE=1 SV=1 - [CMBL_MOUSE]	0	4.08	1	1	1	2	5.67271e+06	245	27.884	7.18115
Q9JIY8	Probable N-acetyltransferase CML3 OS=Mus musculus GN=Cml3 PE=1 SV=1 - [CMLO3_MOUSE]	0	4.87	1	1	1	1	12999945	226	25.9387	9.77393
Q8BH86	D-glutamate cyclase, mitochondrial OS=Mus musculus GN=Dglucy PE=1 SV=1 - [GLUCM_MOUSE]	0	11.02	1	6	6	9	9.05015e+06	617	66.3232	7.09326
Q9CQE8	UPF0568 protein C14orf166 homolog OS=Mus musculus PE=1 SV=1 - [CN166_MOUSE]	0	5.74	1	1	1	1	3.67942e+06	244	28.1348	6.88818
Q9QXT0	Protein canopy homolog 2 OS=Mus musculus GN=Cnpy2 PE=1 SV=1 - [CNPY2_MOUSE]	0	15.38	1	2	2	2	1.89273e+07	182	20.7543	5.07178
P11087	Collagen alpha-1(I) chain OS=Mus musculus GN=Col1a1 PE=1 SV=4 - [CO1A1_MOUSE]	0	0.83	1	1	1	1	1.92927e+07	1453	137.948	5.84619
P01027	Complement C3 OS=Mus musculus GN=C3 PE=1 SV=3 - [CO3_MOUSE]	0	0.66	1	1	1	1	1.5158e+06	1663	186.366	6.72705
P01029	Complement C4-B OS=Mus musculus GN=C4b PE=1 SV=3 - [CO4B_MOUSE]	0	4.49	1	5	5	8	9.81758e+06	1738	192.794	7.53271
Q9DBL7	Bifunctional coenzyme A synthase OS=Mus musculus GN=Coasy PE=1 SV=2 - [COASY_MOUSE]	0	9.06	1	4	4	4	9.75092e+06	563	61.9846	7.10791
O88587	Catechol O-methyltransferase OS=Mus musculus GN=Comt PE=1 SV=2 - [COMT_MOUSE]	0	13.58	1	3	3	3	9.95594e+06	265	29.4673	5.8335
O55029	Coatomer subunit beta' OS=Mus musculus GN=Copb2 PE=1 SV=2 - [COPB2_MOUSE]	0	0.99	1	1	1	2	4.34947e+06	905	102.384	5.30029
Q9JIF7	Coatomer subunit beta OS=Mus musculus GN=Copb1 PE=1 SV=1 - [COPB_MOUSE]	0	1.15	1	1	1	1	4.05617e+06	953	106.998	5.99854
Q5XJY5	Coatomer subunit delta OS=Mus musculus GN=Arcn1 PE=1 SV=2 - [COPD_MOUSE]	0	2.15	1	1	1	1	3.93139e+06	511	57.1932	6.21436
Q9QXK3	Coatomer subunit gamma-2 OS=Mus musculus GN=Copg2 PE=1 SV=1 - [COPG2_MOUSE]	0	2.3	2	2	2	2	7.69513e+06	871	97.6175	5.79541
Q9CXI0	2-methoxy-6-polyprenyl-1,4-benzoquinol methylase, mitochondrial OS=Mus musculus GN=Coq5 PE=1 SV=2 - [COQ5_MOUSE]	0	3.06	1	1	1	1	2.97954e+06	327	37.3118	7.48877
Q8R1S0	Ubiquinone biosynthesis monooxygenase COQ6, mitochondrial OS=Mus musculus GN=Coq6 PE=1 SV=3 - [COQ6_MOUSE]	0	5.04	1	2	2	2	2.99505e+06	476	51.3601	7.1665
Q8K1Z0	Ubiquinone biosynthesis protein COQ9, mitochondrial OS=Mus musculus GN=Coq9 PE=1 SV=1 - [COQ9_MOUSE]	0	12.46	1	3	3	3	1.5526e+07	313	35.0605	5.92236
Q9CQI6	Coactosin-like protein OS=Mus musculus GN=Cotl1 PE=1 SV=3 - [COTL1_MOUSE]	0	7.04	1	1	1	1	3.43676e+06	142	15.934	5.40186
P00416	Cytochrome c oxidase subunit 3 OS=Mus musculus GN=mt-Co3 PE=1 SV=2 - [COX3_MOUSE]	0	5.36	1	1	1	1	9.37766e+06	261	29.9031	7.29834
P19783	Cytochrome c oxidase subunit 4 isoform 1, mitochondrial OS=Mus musculus GN=Cox4i1 PE=1 SV=2 - [COX41_MOUSE]	0	41.42	1	6	6	9	3.02625e+08	169	19.5179	9.23193
P19536	Cytochrome c oxidase subunit 5B, mitochondrial OS=Mus musculus GN=Cox5b PE=1 SV=1 - [COX5B_MOUSE]	0	14.84	1	2	2	5	1.16348e+07	128	13.8039	8.38232
Q9CPQ1	Cytochrome c oxidase subunit 6C OS=Mus musculus GN=Cox6c PE=1 SV=3 - [COX6C_MOUSE]	0	15.79	1	1	1	1	2.02522e+07	76	8.46351	10.1401
Q9DCS2	Methyltransferase-like 26 OS=Mus musculus GN=Mettl26 PE=1 SV=1 - [MTL26_MOUSE]	0	8.82	1	1	1	2	6.12758e+06	204	22.6725	6.52197
Q9DBG1	Sterol 26-hydroxylase, mitochondrial OS=Mus musculus GN=Cyp27a1 PE=1 SV=1 - [CP27A_MOUSE]	0	1.88	1	1	1	1	4.5211e+06	533	60.6819	9.14404
Q05421	Cytochrome P450 2E1 OS=Mus musculus GN=Cyp2e1 PE=1 SV=1 - [CP2E1_MOUSE]	0	3.04	1	2	2	2	3.35663e+06	493	56.7686	8.39697
Q64462	Cytochrome P450 4B1 OS=Mus musculus GN=Cyp4b1 PE=1 SV=1 - [CP4B1_MOUSE]	0	23.68	1	9	9	14	2.55543e+08	511	58.8621	8.44092
P97742	Carnitine O-palmitoyltransferase 1, liver isoform OS=Mus musculus GN=Cpt1a PE=1 SV=4 - [CPT1A_MOUSE]	0	6.21	1	4	4	4	2.38566e+07	773	88.1947	8.6167
Q64735	Complement component receptor 1-like protein OS=Mus musculus GN=Cr1l PE=1 SV=1 - [CR1L_MOUSE]	0	4.35	1	1	1	1	1.17596e+07	483	53.7276	6.65381
Q9DCT8	Cysteine-rich protein 2 OS=Mus musculus GN=Crip2 PE=1 SV=1 - [CRIP2_MOUSE]	0	7.69	1	1	1	3	8.42595e+06	208	22.7121	8.63135
Q64010	Adapter molecule crk OS=Mus musculus GN=Crk PE=1 SV=1 - [CRK_MOUSE]	0	5.59	1	1	1	1	2.4068e+06	304	33.794	5.5542
Q6ZPS2	Carnosine synthase 1 OS=Mus musculus GN=Carns1 PE=1 SV=2 - [CRNS1_MOUSE]	0	1.93	1	1	1	1	1.15495e+08	827	89.2241	6.03662
Q80YA8	Protein crumbs homolog 2 OS=Mus musculus GN=Crb2 PE=1 SV=3 - [CRUM2_MOUSE]	0	1.09	1	1	1	1	1.42769e+07	1282	134.671	5.22412
Q99KP3	Lambda-crystallin homolog OS=Mus musculus GN=Cryl1 PE=1 SV=3 - [CRYL1_MOUSE]	0	19.44	1	5	5	5	2.03792e+07	319	35.186	5.85889
Q9CPT4	Myeloid-derived growth factor OS=Mus musculus GN=Mydgf PE=1 SV=1 - [MYDGF_MOUSE]	0	6.63	1	1	1	1	2.79363e+06	166	17.971	6.78564
O70589	Peripheral plasma membrane protein CASK OS=Mus musculus GN=Cask PE=1 SV=2 - [CSKP_MOUSE]	0	1.19	1	1	1	3	8.45013e+06	926	105.042	6.43018
P97315	Cysteine and glycine-rich protein 1 OS=Mus musculus GN=Csrp1 PE=1 SV=3 - [CSRP1_MOUSE]	0	8.81	1	1	1	1	667344	193	20.5698	8.57275
Q6X893	Choline transporter-like protein 1 OS=Mus musculus GN=Slc44a1 PE=1 SV=3 - [CTL1_MOUSE]	0	2.14	1	1	1	1	7.12671e+06	653	73.0182	8.74854
Q8BY89	Choline transporter-like protein 2 OS=Mus musculus GN=Slc44a2 PE=1 SV=2 - [CTL2_MOUSE]	0	1.13	1	1	1	2	2.00389e+07	706	80.0567	8.79248
P26231	Catenin alpha-1 OS=Mus musculus GN=Ctnna1 PE=1 SV=1 - [CTNA1_MOUSE]	0	10.82	2	6	7	8	1.94774e+07	906	100.044	6.22705
Q61301	Catenin alpha-2 OS=Mus musculus GN=Ctnna2 PE=1 SV=3 - [CTNA2_MOUSE]	0	3.04	1	1	2	2	1.03078e+07	953	105.22	5.70654
P30999	Catenin delta-1 OS=Mus musculus GN=Ctnnd1 PE=1 SV=2 - [CTND1_MOUSE]	0	6.08	1	5	5	6	1.04212e+07	938	104.86	6.87354
P43024	Cytochrome c oxidase subunit 6A1, mitochondrial OS=Mus musculus GN=Cox6a1 PE=1 SV=2 - [CX6A1_MOUSE]	0	16.22	1	1	1	2	1.88315e+08	111	12.3443	9.979
P56391	Cytochrome c oxidase subunit 6B1 OS=Mus musculus GN=Cox6b1 PE=1 SV=2 - [CX6B1_MOUSE]	0	26.74	1	2	2	3	4.45101e+07	86	10.0649	8.71924
P56392	Cytochrome c oxidase subunit 7A1, mitochondrial OS=Mus musculus GN=Cox7a1 PE=1 SV=1 - [CX7A1_MOUSE]	0	16.25	1	1	1	1	9.90369e+06	80	8.98062	9.78857
P48771	Cytochrome c oxidase subunit 7A2, mitochondrial OS=Mus musculus GN=Cox7a2 PE=1 SV=2 - [CX7A2_MOUSE]	0	12.05	1	1	1	2	82719059	83	9.28496	10.272
Q01231	Gap junction alpha-5 protein OS=Mus musculus GN=Gja5 PE=2 SV=2 - [CXA5_MOUSE]	0	3.07	1	1	1	1	2.64455e+06	358	40.3873	8.22119
P97792	Coxsackievirus and adenovirus receptor homolog OS=Mus musculus GN=Cxadr PE=1 SV=1 - [CXAR_MOUSE]	0	2.47	1	1	1	1	5.23441e+06	365	39.9221	6.96143
Q9D0M3	Cytochrome c1, heme protein, mitochondrial OS=Mus musculus GN=Cyc1 PE=1 SV=1 - [CY1_MOUSE]	0	19.08	1	4	4	9	4.80716e+07	325	35.3049	9.15869
Q9CQX2	Cytochrome b5 type B OS=Mus musculus GN=Cyb5b PE=1 SV=1 - [CYB5B_MOUSE]	0	18.49	1	2	2	4	1.75186e+07	146	16.3078	4.89404
P00158	Cytochrome b OS=Mus musculus GN=Mt-Cyb PE=1 SV=1 - [CYB_MOUSE]	0	2.36	1	1	1	1	4.97622e+06	381	43.1807	7.97217
Q7TMB8	Cytoplasmic FMR1-interacting protein 1 OS=Mus musculus GN=Cyfip1 PE=1 SV=1 - [CYFP1_MOUSE]	0	0.96	1	1	1	1	1.94993e+06	1253	145.148	6.90283
Q80U19	Disheveled-associated activator of morphogenesis 2 OS=Mus musculus GN=Daam2 PE=1 SV=4 - [DAAM2_MOUSE]	0	1.79	1	2	2	3	3.60435e+06	1115	128.289	6.91748
Q62165	Dystroglycan OS=Mus musculus GN=Dag1 PE=1 SV=4 - [DAG1_MOUSE]	0	5.26	1	2	2	3	2.63891e+07	893	96.8444	8.44092
Q62418	Drebrin-like protein OS=Mus musculus GN=Dbnl PE=1 SV=2 - [DBNL_MOUSE]	0	2.52	1	1	1	3	3.3967e+06	436	48.6696	4.91943
Q8R1Q8	Cytoplasmic dynein 1 light intermediate chain 1 OS=Mus musculus GN=Dync1li1 PE=1 SV=1 - [DC1L1_MOUSE]	0	2.29	1	1	1	1	7.71598e+06	523	56.5791	6.41748
O08788	Dynactin subunit 1 OS=Mus musculus GN=Dctn1 PE=1 SV=3 - [DCTN1_MOUSE]	0	1.72	1	2	2	2	4.47304e+06	1281	141.588	5.89697
Q99KJ8	Dynactin subunit 2 OS=Mus musculus GN=Dctn2 PE=1 SV=3 - [DCTN2_MOUSE]	0	8.21	1	2	2	2	1.08813e+07	402	44.0897	5.26221
Q91X52	L-xylulose reductase OS=Mus musculus GN=Dcxr PE=1 SV=2 - [DCXR_MOUSE]	0	15.16	1	3	3	3	1.3602e+07	244	25.7294	7.31299
Q99LD8	N(G),N(G)-dimethylarginine dimethylaminohydrolase 2 OS=Mus musculus GN=Ddah2 PE=1 SV=1 - [DDAH2_MOUSE]	0	4.91	1	1	1	1	4.45157e+06	285	29.6273	6.01123
Q91VR5	ATP-dependent RNA helicase DDX1 OS=Mus musculus GN=Ddx1 PE=1 SV=1 - [DDX1_MOUSE]	0	1.49	1	1	1	2	5.40164e+06	740	82.4478	7.21045
Q62167	ATP-dependent RNA helicase DDX3X OS=Mus musculus GN=Ddx3x PE=1 SV=3 - [DDX3X_MOUSE]	0	7.85	3	3	4	5	5.91717e+06	662	73.056	7.18115
Q61656	Probable ATP-dependent RNA helicase DDX5 OS=Mus musculus GN=Ddx5 PE=1 SV=2 - [DDX5_MOUSE]	0	7.33	2	3	4	5	1.69355e+07	614	69.2468	8.92432
Q9WV68	Peroxisomal 2,4-dienoyl-CoA reductase OS=Mus musculus GN=Decr2 PE=1 SV=1 - [DECR2_MOUSE]	0	6.16	1	1	1	3	4.36678e+06	292	31.2803	8.80713
Q9CQ62	2,4-dienoyl-CoA reductase, mitochondrial OS=Mus musculus GN=Decr1 PE=1 SV=1 - [DECR_MOUSE]	0	10.45	1	3	3	4	5.95823e+07	335	36.1907	8.95361
P31001	Desmin OS=Mus musculus GN=Des PE=1 SV=3 - [DESM_MOUSE]	0	6.61	2	1	4	7	2.181e+08	469	53.465	5.2749
Q9R0P5	Destrin OS=Mus musculus GN=Dstn PE=1 SV=3 - [DEST_MOUSE]	0	7.88	1	1	1	1	3.19373e+06	165	18.5095	7.97217
Q9EQ06	Estradiol 17-beta-dehydrogenase 11 OS=Mus musculus GN=Hsd17b11 PE=1 SV=1 - [DHB11_MOUSE]	0	20.81	2	5	5	6	3.30831e+07	298	32.8597	8.66064
O70503	Very-long-chain 3-oxoacyl-CoA reductase OS=Mus musculus GN=Hsd17b12 PE=1 SV=1 - [DHB12_MOUSE]	0	19.23	1	4	4	6	1.54383e+07	312	34.7194	9.5249
P50172	Corticosteroid 11-beta-dehydrogenase isozyme 1 OS=Mus musculus GN=Hsd11b1 PE=1 SV=3 - [DHI1_MOUSE]	0	10.96	1	3	3	3	7.49889e+06	292	32.3427	8.45557
P51661	Corticosteroid 11-beta-dehydrogenase isozyme 2 OS=Mus musculus GN=Hsd11b2 PE=1 SV=2 - [DHI2_MOUSE]	0	8.55	1	3	3	3	1.13586e+07	386	42.1597	9.24658
Q8BVI4	Dihydropteridine reductase OS=Mus musculus GN=Qdpr PE=1 SV=2 - [DHPR_MOUSE]	0	7.47	1	1	1	3	1.94345e+07	241	25.5538	7.81104
Q99L04	Dehydrogenase/reductase SDR family member 1 OS=Mus musculus GN=Dhrs1 PE=1 SV=1 - [DHRS1_MOUSE]	0	7.03	1	2	2	2	2.07711e+07	313	33.9834	8.35303
Q99LB2	Dehydrogenase/reductase SDR family member 4 OS=Mus musculus GN=Dhrs4 PE=1 SV=3 - [DHRS4_MOUSE]	0	17.92	1	4	4	6	3.30899e+07	279	29.8657	9.37842
Q9CXV1	Succinate dehydrogenase [ubiquinone] cytochrome b small subunit, mitochondrial OS=Mus musculus GN=Sdhd PE=1 SV=2 - [DHSD_MOUSE]	0	6.29	1	1	1	1	6.91307e+06	159	17.0029	9.1001
O70133	ATP-dependent RNA helicase A OS=Mus musculus GN=Dhx9 PE=1 SV=2 - [DHX9_MOUSE]	0	4.06	1	5	5	5	4.9154e+06	1380	149.381	6.82959
Q9QZD8	Mitochondrial dicarboxylate carrier OS=Mus musculus GN=Slc25a10 PE=1 SV=2 - [DIC_MOUSE]	0	23.69	1	6	6	10	5.03733e+07	287	31.6941	9.31982
Q811D0	Disks large homolog 1 OS=Mus musculus GN=Dlg1 PE=1 SV=1 - [DLG1_MOUSE]	0	3.54	1	2	2	2	1.35875e+07	905	100.058	5.79541
Q8K1M6	Dynamin-1-like protein OS=Mus musculus GN=Dnm1l PE=1 SV=2 - [DNM1L_MOUSE]	0	1.21	1	1	1	2	4.27771e+06	742	82.6065	7.04932
O35215	D-dopachrome decarboxylase OS=Mus musculus GN=Ddt PE=1 SV=3 - [DOPD_MOUSE]	0	9.32	1	1	1	1	2.42081e+07	118	13.0688	6.53662
Q99LT0	Protein dpy-30 homolog OS=Mus musculus GN=Dpy30 PE=1 SV=1 - [DPY30_MOUSE]	0	36.36	1	2	2	2	1.53555e+06	99	11.2058	4.88135
Q62188	Dihydropyrimidinase-related protein 3 OS=Mus musculus GN=Dpysl3 PE=1 SV=1 - [DPYL3_MOUSE]	0	4.04	2	1	2	3	1.45592e+07	570	61.8971	6.49365
Q9D7X3	Dual specificity protein phosphatase 3 OS=Mus musculus GN=Dusp3 PE=1 SV=1 - [DUS3_MOUSE]	0	7.03	1	1	1	2	1.05852e+07	185	20.4592	6.53662
Q8VDW0	ATP-dependent RNA helicase DDX39A OS=Mus musculus GN=Ddx39a PE=1 SV=1 - [DX39A_MOUSE]	0	2.34	2	1	1	1	6.44561e+06	427	49.0359	5.68115
Q9JHU4	Cytoplasmic dynein 1 heavy chain 1 OS=Mus musculus GN=Dync1h1 PE=1 SV=2 - [DYHC1_MOUSE]	0	0.54	1	2	2	2	2.43342e+06	4644	531.71	6.41748
P00375	Dihydrofolate reductase OS=Mus musculus GN=Dhfr PE=1 SV=3 - [DYR_MOUSE]	0	5.35	1	1	1	2	5.85598e+06	187	21.5922	8.52881
Q9ESD7	Dysferlin OS=Mus musculus GN=Dysf PE=1 SV=3 - [DYSF_MOUSE]	0	2.01	1	2	3	5	3.39661e+06	2090	237.759	5.60498
Q8R368	Dynein assembly factor 4, axonemal OS=Mus musculus GN=Dnaaf4 PE=1 SV=2 - [DAAF4_MOUSE]	0	2.14	1	1	1	1	5.78888e+06	420	48.0952	8.68994
Q9Z2H5	Band 4.1-like protein 1 OS=Mus musculus GN=Epb41l1 PE=1 SV=2 - [E41L1_MOUSE]	0	1.14	1	1	1	1	4.55975e+06	879	98.254	5.61768
O70318	Band 4.1-like protein 2 OS=Mus musculus GN=Epb41l2 PE=1 SV=2 - [E41L2_MOUSE]	0	4.15	1	3	3	4	8.32438e+06	988	109.873	5.42725
Q9WV92	Band 4.1-like protein 3 OS=Mus musculus GN=Epb41l3 PE=1 SV=1 - [E41L3_MOUSE]	0	7.64	1	5	5	5	1.06163e+07	929	103.274	5.31299
Q8BGS1	Band 4.1-like protein 5 OS=Mus musculus GN=Epb41l5 PE=1 SV=1 - [E41L5_MOUSE]	0	7.66	2	4	4	4	1.60645e+07	731	81.5846	6.39209
P51906	Excitatory amino acid transporter 3 OS=Mus musculus GN=Slc1a1 PE=1 SV=2 - [EAA3_MOUSE]	0	2.87	1	1	1	1	3.04785e+06	523	56.6571	6.11279
Q99JY0	Trifunctional enzyme subunit beta, mitochondrial OS=Mus musculus GN=Hadhb PE=1 SV=1 - [ECHB_MOUSE]	0	26.53	1	10	10	12	6.22343e+07	475	51.3534	9.37842
Q8BH95	Enoyl-CoA hydratase, mitochondrial OS=Mus musculus GN=Echs1 PE=1 SV=1 - [ECHM_MOUSE]	0	22.07	1	5	5	6	5.41502e+07	290	31.4542	8.48486
Q9QZH6	Evolutionarily conserved signaling intermediate in Toll pathway, mitochondrial OS=Mus musculus GN=Ecsit PE=1 SV=2 - [ECSIT_MOUSE]	0	3.22	1	1	1	1	893514	435	49.7674	6.59521
Q8BL66	Early endosome antigen 1 OS=Mus musculus GN=Eea1 PE=1 SV=2 - [EEA1_MOUSE]	0	2.13	1	2	2	3	3.5297e+06	1411	160.817	5.77002
P57776	Elongation factor 1-delta OS=Mus musculus GN=Eef1d PE=1 SV=3 - [EF1D_MOUSE]	0	8.54	1	2	2	2	1.63944e+07	281	31.2739	5.021
Q9D8N0	Elongation factor 1-gamma OS=Mus musculus GN=Eef1g PE=1 SV=3 - [EF1G_MOUSE]	0	10.76	1	4	4	4	1.94062e+07	437	50.0292	6.7417
P58252	Elongation factor 2 OS=Mus musculus GN=Eef2 PE=1 SV=2 - [EF2_MOUSE]	0	8.16	1	6	6	8	2.43037e+07	858	95.2529	6.82959
Q9D4J1	EF-hand domain-containing protein D1 OS=Mus musculus GN=Efhd1 PE=1 SV=1 - [EFHD1_MOUSE]	0	4.17	2	1	1	1	2.62661e+06	240	26.9828	6.02393
Q9QXY6	EH domain-containing protein 3 OS=Mus musculus GN=Ehd3 PE=1 SV=2 - [EHD3_MOUSE]	0	54.95	1	10	21	28	9.8091e+07	535	60.7827	6.45557
Q9EQP2	EH domain-containing protein 4 OS=Mus musculus GN=Ehd4 PE=1 SV=1 - [EHD4_MOUSE]	0	14.79	1	3	7	10	3.93565e+07	541	61.4415	6.75635
P23116	Eukaryotic translation initiation factor 3 subunit A OS=Mus musculus GN=Eif3a PE=1 SV=5 - [EIF3A_MOUSE]	0	1.64	1	2	2	2	2.79352e+06	1344	161.838	6.771
Q8R1B4	Eukaryotic translation initiation factor 3 subunit C OS=Mus musculus GN=Eif3c PE=1 SV=1 - [EIF3C_MOUSE]	0	1.1	1	1	1	1	1.67143e+06	911	105.465	5.78271
Q91WK2	Eukaryotic translation initiation factor 3 subunit H OS=Mus musculus GN=Eif3h PE=1 SV=1 - [EIF3H_MOUSE]	0	5.4	1	1	1	1	1.21917e+06	352	39.807	6.66846
Q9QZD9	Eukaryotic translation initiation factor 3 subunit I OS=Mus musculus GN=Eif3i PE=1 SV=1 - [EIF3I_MOUSE]	0	3.69	1	1	1	2	3.1632e+06	325	36.4376	5.64307
P70372	ELAV-like protein 1 OS=Mus musculus GN=Elavl1 PE=1 SV=2 - [ELAV1_MOUSE]	0	17.79	1	5	5	6	1.52755e+07	326	36.1461	9.0415
P70290	55 kDa erythrocyte membrane protein OS=Mus musculus GN=Mpp1 PE=1 SV=1 - [EM55_MOUSE]	0	14.81	1	6	6	6	2.5343e+07	466	52.1945	7.1958
Q9CRD2	ER membrane protein complex subunit 2 OS=Mus musculus GN=Emc2 PE=1 SV=1 - [EMC2_MOUSE]	0	4.04	1	1	1	1	9.0152e+06	297	34.9124	6.81494
O70378	ER membrane protein complex subunit 8 OS=Mus musculus GN=Emc8 PE=1 SV=1 - [EMC8_MOUSE]	0	5.8	1	1	1	1		207	23.3334	6.15088
Q8BTJ4	Bis(5'-adenosyl)-triphosphatase enpp4 OS=Mus musculus GN=Enpp4 PE=1 SV=1 - [ENPP4_MOUSE]	0	1.75	1	1	1	1	1.75506e+06	456	51.5781	6.72705
Q99JW5	Epithelial cell adhesion molecule OS=Mus musculus GN=Epcam PE=1 SV=1 - [EPCAM_MOUSE]	0	4.13	1	1	1	1	1.75015e+06	315	34.9964	5.94775
Q8CHU3	Epsin-2 OS=Mus musculus GN=Epn2 PE=1 SV=1 - [EPN2_MOUSE]	0	1.68	2	1	1	2	5.79196e+06	595	63.4327	8.1626
Q9EQH2	Endoplasmic reticulum aminopeptidase 1 OS=Mus musculus GN=Erap1 PE=1 SV=2 - [ERAP1_MOUSE]	0	1.4	1	1	1	1	9.56301e+06	930	106.531	6.20166
Q9DC16	Endoplasmic reticulum-Golgi intermediate compartment protein 1 OS=Mus musculus GN=Ergic1 PE=1 SV=1 - [ERGI1_MOUSE]	0	6.9	1	2	2	2	3.16183e+06	290	32.5415	7.06396
Q91X78	Erlin-1 OS=Mus musculus GN=Erlin1 PE=1 SV=1 - [ERLN1_MOUSE]	0	6.36	1	1	2	2	1.23068e+07	346	38.9122	7.21045
Q8BFZ9	Erlin-2 OS=Mus musculus GN=Erlin2 PE=1 SV=1 - [ERLN2_MOUSE]	0	12.94	1	2	3	3	1.7212e+07	340	37.8485	5.50342
P57759	Endoplasmic reticulum resident protein 29 OS=Mus musculus GN=Erp29 PE=1 SV=2 - [ERP29_MOUSE]	0	13.74	1	3	3	3	1.30802e+07	262	28.8051	6.15088
Q9D1Q6	Endoplasmic reticulum resident protein 44 OS=Mus musculus GN=Erp44 PE=1 SV=1 - [ERP44_MOUSE]	0	7.39	1	2	2	2	4.40528e+06	406	46.8233	5.2749
Q9D172	ES1 protein homolog, mitochondrial OS=Mus musculus GN=D10Jhu81e PE=1 SV=1 - [ES1_MOUSE]	0	25.19	1	5	5	5	4.1187e+07	266	28.0728	8.77783
Q9R0P3	S-formylglutathione hydrolase OS=Mus musculus GN=Esd PE=1 SV=1 - [ESTD_MOUSE]	0	11.35	1	2	2	2	3.80648e+07	282	31.2993	7.12256
Q3U7R1	Extended synaptotagmin-1 OS=Mus musculus GN=Esyt1 PE=1 SV=2 - [ESYT1_MOUSE]	0	7.97	1	6	6	7	1.45287e+07	1092	121.478	5.94775
Q99LC5	Electron transfer flavoprotein subunit alpha, mitochondrial OS=Mus musculus GN=Etfa PE=1 SV=2 - [ETFA_MOUSE]	0	48.35	1	10	10	21	1.61456e+08	333	34.9875	8.38232
Q921G7	Electron transfer flavoprotein-ubiquinone oxidoreductase, mitochondrial OS=Mus musculus GN=Etfdh PE=1 SV=1 - [ETFD_MOUSE]	0	6.98	1	4	4	5	2.92407e+07	616	68.0476	7.57666
Q9DCM0	Persulfide dioxygenase ETHE1, mitochondrial OS=Mus musculus GN=Ethe1 PE=1 SV=2 - [ETHE1_MOUSE]	0	20.87	1	3	3	5	4.08767e+07	254	27.7211	7.2251
Q8K2Y3	Protein eva-1 homolog B OS=Mus musculus GN=Eva1b PE=1 SV=1 - [EVA1B_MOUSE]	0	10.37	1	1	1	1	9.95156e+06	164	18.2801	4.67822
Q61545	RNA-binding protein EWS OS=Mus musculus GN=Ewsr1 PE=1 SV=2 - [EWS_MOUSE]	0	2.14	1	1	1	1	7.16549e+06	655	68.4198	9.33447
P26040	Ezrin OS=Mus musculus GN=Ezr PE=1 SV=3 - [EZRI_MOUSE]	0	28.67	1	10	16	18	1.67533e+08	586	69.3636	6.1001
Q99L47	Hsc70-interacting protein OS=Mus musculus GN=St13 PE=1 SV=1 - [F10A1_MOUSE]	0	3.5	1	1	1	1	1.35809e+07	371	41.6295	5.26221
Q6A0A9	Constitutive coactivator of PPAR-gamma-like protein 1 OS=Mus musculus GN=FAM120A PE=1 SV=2 - [F120A_MOUSE]	0	1.53	1	1	1	1	2.04072e+06	1112	121.569	8.92432
Q8QZW3	Protein FAM151A OS=Mus musculus GN=Fam151a PE=1 SV=1 - [F151A_MOUSE]	0	6.91	1	3	3	4	1.68359e+07	608	66.6393	6.34131
Q9QXD6	Fructose-1,6-bisphosphatase 1 OS=Mus musculus GN=Fbp1 PE=1 SV=3 - [F16P1_MOUSE]	0	42.9	1	11	11	16	9.84632e+07	338	36.8888	6.56592
O08914	Fatty-acid amide hydrolase 1 OS=Mus musculus GN=Faah PE=1 SV=1 - [FAAH1_MOUSE]	0	1.38	1	1	1	2	3.23881e+06	579	63.1803	7.86963
Q80W54	CAAX prenyl protease 1 homolog OS=Mus musculus GN=Zmpste24 PE=1 SV=2 - [FACE1_MOUSE]	0	2.11	1	1	1	1	6.19677e+06	475	54.6994	6.94678
Q8R0F8	Acylpyruvase FAHD1, mitochondrial OS=Mus musculus GN=Fahd1 PE=1 SV=2 - [FAHD1_MOUSE]	0	7.05	1	1	1	1	4.01066e+07	227	25.1559	7.69385
Q91VU0	Protein FAM3C OS=Mus musculus GN=Fam3c PE=1 SV=1 - [FAM3C_MOUSE]	0	5.29	1	1	1	2	2.75774e+06	227	24.7367	8.29443
Q61559	IgG receptor FcRn large subunit p51 OS=Mus musculus GN=Fcgrt PE=1 SV=1 - [FCGRN_MOUSE]	0	3.01	1	1	1	1	2.89492e+06	365	40.0671	5.2876
Q8CIB5	Fermitin family homolog 2 OS=Mus musculus GN=Fermt2 PE=1 SV=1 - [FERM2_MOUSE]	0	6.76	1	4	4	5	7.39696e+06	680	77.7505	6.69775
Q9R059	Four and a half LIM domains protein 3 OS=Mus musculus GN=Fhl3 PE=1 SV=2 - [FHL3_MOUSE]	0	3.81	1	1	1	1	2.84979e+06	289	31.7729	6.20166
Q9CQ92	Mitochondrial fission 1 protein OS=Mus musculus GN=Fis1 PE=1 SV=1 - [FIS1_MOUSE]	0	17.11	1	2	2	3	1.31415e+07	152	16.998	8.52881
P45878	Peptidyl-prolyl cis-trans isomerase FKBP2 OS=Mus musculus GN=Fkbp2 PE=1 SV=1 - [FKBP2_MOUSE]	0	8.57	1	1	1	1	3.55222e+07	140	15.3342	8.88037
P30416	Peptidyl-prolyl cis-trans isomerase FKBP4 OS=Mus musculus GN=Fkbp4 PE=1 SV=5 - [FKBP4_MOUSE]	0	1.97	1	1	1	1	7.35124e+06	458	51.5399	5.71924
Q91XW8	Inactive peptidyl-prolyl cis-trans isomerase FKBP6 OS=Mus musculus GN=Fkbp6 PE=1 SV=1 - [FKBP6_MOUSE]	0	5.81	1	1	1	1	5.26128e+06	327	37.101	8.00146
O35465	Peptidyl-prolyl cis-trans isomerase FKBP8 OS=Mus musculus GN=Fkbp8 PE=1 SV=2 - [FKBP8_MOUSE]	0	3.98	1	1	1	1	7.50964e+06	402	43.5013	5.16064
O08917	Flotillin-1 OS=Mus musculus GN=Flot1 PE=1 SV=1 - [FLOT1_MOUSE]	0	7.48	1	2	2	3	5.10757e+06	428	47.4836	7.15186
Q8K2I3	Dimethylaniline monooxygenase [N-oxide-forming] 2 OS=Mus musculus GN=Fmo2 PE=1 SV=3 - [FMO2_MOUSE]	0	1.68	1	1	1	1	5.02937e+06	535	60.9354	8.47021
P97872	Dimethylaniline monooxygenase [N-oxide-forming] 5 OS=Mus musculus GN=Fmo5 PE=1 SV=4 - [FMO5_MOUSE]	0	3.75	1	2	2	2	8.29002e+06	533	59.962	8.73389
O35409	Glutamate carboxypeptidase 2 OS=Mus musculus GN=Folh1 PE=1 SV=2 - [FOLH1_MOUSE]	0	7.98	1	5	5	6	1.98131e+07	752	84.5209	8.104
P09528	Ferritin heavy chain OS=Mus musculus GN=Fth1 PE=1 SV=2 - [FRIH_MOUSE]	0	8.24	1	1	1	1	4.12865e+06	182	21.0533	5.88428
P29391	Ferritin light chain 1 OS=Mus musculus GN=Ftl1 PE=1 SV=2 - [FRIL1_MOUSE]	0	11.48	2	2	2	2	1.29686e+07	183	20.7895	5.99854
Q91WJ8	Far upstream element-binding protein 1 OS=Mus musculus GN=Fubp1 PE=1 SV=1 - [FUBP1_MOUSE]	0	3.53	1	2	2	2	4.80932e+06	651	68.497	7.92822
Q3U0V1	Far upstream element-binding protein 2 OS=Mus musculus GN=Khsrp PE=1 SV=2 - [FUBP2_MOUSE]	0	1.74	1	1	1	2	8.40719e+06	748	76.7277	7.32764
P97807	Fumarate hydratase, mitochondrial OS=Mus musculus GN=Fh PE=1 SV=3 - [FUMH_MOUSE]	0	33.33	1	10	10	14	8.11494e+07	507	54.3221	9.0415
P56959	RNA-binding protein FUS OS=Mus musculus GN=Fus PE=1 SV=1 - [FUS_MOUSE]	0	3.09	1	1	1	1	1.69273e+07	518	52.6415	9.36377
O88819	Alpha-(1,3)-fucosyltransferase 9 OS=Mus musculus GN=Fut9 PE=2 SV=1 - [FUT9_MOUSE]	0	2.51	1	1	1	1	1.64816e+06	359	42.014	7.7085
P97855	Ras GTPase-activating protein-binding protein 1 OS=Mus musculus GN=G3bp1 PE=1 SV=1 - [G3BP1_MOUSE]	0	6.02	1	2	2	2	5.28205e+06	465	51.7969	5.59229
P16858	Glyceraldehyde-3-phosphate dehydrogenase OS=Mus musculus GN=Gapdh PE=1 SV=2 - [G3P_MOUSE]	0	34.83	2	7	7	12	2.37926e+08	333	35.7872	8.25049
Q8CFX1	GDH/6PGL endoplasmic bifunctional protein OS=Mus musculus GN=H6pd PE=1 SV=2 - [G6PE_MOUSE]	0	4.56	1	3	3	4	5.38596e+06	789	88.8717	6.93213
P06745	Glucose-6-phosphate isomerase OS=Mus musculus GN=Gpi PE=1 SV=4 - [G6PI_MOUSE]	0	13.98	1	6	6	6	2.43923e+07	558	62.7272	8.1333
Q8K157	Aldose 1-epimerase OS=Mus musculus GN=Galm PE=1 SV=1 - [GALM_MOUSE]	0	4.68	1	1	1	1	828317	342	37.7751	6.7417
P11862	Growth arrest-specific protein 2 OS=Mus musculus GN=Gas2 PE=1 SV=1 - [GAS2_MOUSE]	0	10.51	1	3	3	3	2.00948e+07	314	34.8779	8.57275
P29387	Guanine nucleotide-binding protein subunit beta-4 OS=Mus musculus GN=Gnb4 PE=1 SV=4 - [GBB4_MOUSE]	0	6.18	4	2	2	2	1.33211e+08	340	37.355	6.16357
Q9DAS9	Guanine nucleotide-binding protein G(I)/G(S)/G(O) subunit gamma-12 OS=Mus musculus GN=Gng12 PE=1 SV=3 - [GBG12_MOUSE]	0	25	1	2	2	2	2.95868e+07	72	7.99212	8.96826
Q91W43	Glycine dehydrogenase (decarboxylating), mitochondrial OS=Mus musculus GN=Gldc PE=1 SV=1 - [GCSP_MOUSE]	0	3.61	1	3	3	4	3.54631e+06	1025	113.195	7.56201
Q8CFA2	Aminomethyltransferase, mitochondrial OS=Mus musculus GN=Amt PE=1 SV=1 - [GCST_MOUSE]	0	5.21	1	2	2	3	5.14477e+06	403	43.9809	8.70459
Q9Z2A9	Glutathione hydrolase 5 proenzyme OS=Mus musculus GN=Ggt5 PE=1 SV=2 - [GGT5_MOUSE]	0	5.93	1	2	2	2	5.52693e+06	573	61.6351	8.49951
Q99JY3	GTPase IMAP family member 4 OS=Mus musculus GN=Gimap4 PE=1 SV=1 - [GIMA4_MOUSE]	0	12.79	1	2	2	3	1.63913e+07	219	24.5385	7.02002
Q99KB8	Hydroxyacylglutathione hydrolase, mitochondrial OS=Mus musculus GN=Hagh PE=1 SV=2 - [GLO2_MOUSE]	0	11.65	1	3	3	9	2.06539e+07	309	34.0625	7.75244
Q9CPV4	Glyoxalase domain-containing protein 4 OS=Mus musculus GN=Glod4 PE=1 SV=1 - [GLOD4_MOUSE]	0	9.06	1	2	2	2	8.94511e+06	298	33.2955	5.46533
Q64516	Glycerol kinase OS=Mus musculus GN=Gk PE=1 SV=2 - [GLPK_MOUSE]	0	9.84	2	4	4	6	2.24958e+07	559	61.188	5.87158
Q80Y14	Glutaredoxin-related protein 5, mitochondrial OS=Mus musculus GN=Glrx5 PE=1 SV=2 - [GLRX5_MOUSE]	0	7.89	1	1	1	1	2.85513e+06	152	16.2824	6.55127
D3Z7P3	Glutaminase kidney isoform, mitochondrial OS=Mus musculus GN=Gls PE=1 SV=1 - [GLSK_MOUSE]	0	4.15	1	2	2	2	7.9749e+06	674	73.9162	7.98682
P50431	Serine hydroxymethyltransferase, cytosolic OS=Mus musculus GN=Shmt1 PE=1 SV=3 - [GLYC_MOUSE]	0	2.93	1	1	1	1	2.0762e+07	478	52.5675	6.94678
Q9CQI3	Glia maturation factor beta OS=Mus musculus GN=Gmfb PE=1 SV=3 - [GMFB_MOUSE]	0	6.34	2	1	1	1	7.56573e+06	142	16.7124	5.16064
P30677	Guanine nucleotide-binding protein subunit alpha-14 OS=Mus musculus GN=Gna14 PE=1 SV=2 - [GNA14_MOUSE]	0	16.34	1	1	4	5	2.0696e+07	355	41.5012	6.30322
P21279	Guanine nucleotide-binding protein G(q) subunit alpha OS=Mus musculus GN=Gnaq PE=1 SV=4 - [GNAQ_MOUSE]	0	18.66	1	3	5	6	2.93964e+07	359	42.1313	5.68115
Q91W53	Golgin subfamily A member 7 OS=Mus musculus GN=Golga7 PE=1 SV=1 - [GOGA7_MOUSE]	0	8.03	1	1	1	1	4.16384e+06	137	15.782	7.04932
Q8BXA1	Golgi integral membrane protein 4 OS=Mus musculus GN=Golim4 PE=1 SV=1 - [GOLI4_MOUSE]	0	1.83	1	1	1	2	2.29269e+06	655	76.7386	4.83057
Q8K3J9	G-protein coupled receptor family C group 5 member C OS=Mus musculus GN=Gprc5c PE=1 SV=2 - [GPC5C_MOUSE]	0	2.5	1	1	1	1	1.66671e+06	440	48.3898	7.63525
Q64521	Glycerol-3-phosphate dehydrogenase, mitochondrial OS=Mus musculus GN=Gpd2 PE=1 SV=2 - [GPDM_MOUSE]	0	19.39	1	11	11	14	1.68359e+07	727	80.9025	6.60986
P35802	Neuronal membrane glycoprotein M6-a OS=Mus musculus GN=Gpm6a PE=1 SV=1 - [GPM6A_MOUSE]	0	5.04	1	1	1	1	1.38083e+07	278	31.1284	5.2749
P11352	Glutathione peroxidase 1 OS=Mus musculus GN=Gpx1 PE=1 SV=2 - [GPX1_MOUSE]	0	36.32	1	5	5	6	6.85564e+07	201	22.3162	7.21045
P46412	Glutathione peroxidase 3 OS=Mus musculus GN=Gpx3 PE=1 SV=2 - [GPX3_MOUSE]	0	12.83	2	2	2	3	5.67433e+07	226	25.4088	8.22119
O70325	Phospholipid hydroperoxide glutathione peroxidase, mitochondrial OS=Mus musculus GN=Gpx4 PE=1 SV=4 - [GPX41_MOUSE]	0	7.11	2	1	1	1	1.8707e+07	197	22.2149	8.45557
Q91Z53	Glyoxylate reductase/hydroxypyruvate reductase OS=Mus musculus GN=Grhpr PE=1 SV=1 - [GRHPR_MOUSE]	0	15.55	1	5	5	5	4.62396e+07	328	35.3065	7.6499
P97772	Metabotropic glutamate receptor 1 OS=Mus musculus GN=Grm1 PE=1 SV=2 - [GRM1_MOUSE]	0	0.58	1	1	1	1	4.23276e+06	1199	133.127	6.85889
P20029	78 kDa glucose-regulated protein OS=Mus musculus GN=Hspa5 PE=1 SV=3 - [GRP78_MOUSE]	0	41.53	1	18	20	29	1.43617e+08	655	72.3775	5.16064
Q99LP6	GrpE protein homolog 1, mitochondrial OS=Mus musculus GN=Grpel1 PE=1 SV=1 - [GRPE1_MOUSE]	0	9.22	1	2	2	2	1.409e+07	217	24.2919	8.38232
P47791	Glutathione reductase, mitochondrial OS=Mus musculus GN=Gsr PE=1 SV=3 - [GSHR_MOUSE]	0	4.6	1	2	2	2	1.36912e+07	500	53.6285	7.98682
P10648	Glutathione S-transferase A2 OS=Mus musculus GN=Gsta2 PE=1 SV=3 - [GSTA2_MOUSE]	0	25.68	2	4	5	6	3.4774e+07	222	25.5256	8.80713
P30115	Glutathione S-transferase A3 OS=Mus musculus GN=Gsta3 PE=1 SV=2 - [GSTA3_MOUSE]	0	9.05	1	1	2	2	1.48597e+07	221	25.3443	8.73389
P24472	Glutathione S-transferase A4 OS=Mus musculus GN=Gsta4 PE=1 SV=3 - [GSTA4_MOUSE]	0	5.86	1	1	1	1	2.28096e+07	222	25.5474	7.38623
Q9DCM2	Glutathione S-transferase kappa 1 OS=Mus musculus GN=Gstk1 PE=1 SV=3 - [GSTK1_MOUSE]	0	15.93	1	2	2	3	1.1643e+07	226	25.6873	8.88037
P10649	Glutathione S-transferase Mu 1 OS=Mus musculus GN=Gstm1 PE=1 SV=2 - [GSTM1_MOUSE]	0	18.35	1	3	4	7	2.87098e+06	218	25.9531	7.94287
P19639	Glutathione S-transferase Mu 3 OS=Mus musculus GN=Gstm3 PE=1 SV=2 - [GSTM3_MOUSE]	0	12.84	4	1	2	4	2.46964e+06	218	25.685	7.76709
O09131	Glutathione S-transferase omega-1 OS=Mus musculus GN=Gsto1 PE=1 SV=2 - [GSTO1_MOUSE]	0	4.17	1	1	1	2	4.99985e+06	240	27.4799	7.35693
Q64471	Glutathione S-transferase theta-1 OS=Mus musculus GN=Gstt1 PE=1 SV=4 - [GSTT1_MOUSE]	0	4.58	1	1	1	2	2.05511e+07	240	27.3563	7.26904
Q9ESZ8	General transcription factor II-I OS=Mus musculus GN=Gtf2i PE=1 SV=3 - [GTF2I_MOUSE]	0	2.81	1	2	2	3	6.77864e+06	998	112.195	6.55127
P14246	Solute carrier family 2, facilitated glucose transporter member 2 OS=Mus musculus GN=Slc2a2 PE=1 SV=3 - [GTR2_MOUSE]	0	1.91	1	1	1	1	7.33741e+06	523	57.0697	6.72705
P10922	Histone H1.0 OS=Mus musculus GN=H1f0 PE=2 SV=4 - [H10_MOUSE]	0	11.86	1	2	2	3	2.46505e+07	194	20.8482	10.9019
P15864	Histone H1.2 OS=Mus musculus GN=Hist1h1c PE=1 SV=2 - [H12_MOUSE]	0	17.92	4	2	6	6	9.6799e+07	212	21.2537	11.0044
P43274	Histone H1.4 OS=Mus musculus GN=Hist1h1e PE=1 SV=2 - [H14_MOUSE]	0	17.35	3	2	6	6	1.2216e+08	219	21.964	11.1069
Q8CGP6	Histone H2A type 1-H OS=Mus musculus GN=Hist1h2ah PE=1 SV=3 - [H2A1H_MOUSE]	0	14.84	8	1	1	1	1.69036e+08	128	13.9418	11.0337
P10853	Histone H2B type 1-F/J/L OS=Mus musculus GN=Hist1h2bf PE=1 SV=2 - [H2B1F_MOUSE]	0	27.78	12	3	3	3	2.28228e+08	126	13.9276	10.3159
P14430	H-2 class I histocompatibility antigen, Q8 alpha chain OS=Mus musculus GN=H2-Q8 PE=3 SV=1 - [HA18_MOUSE]	0	6.13	9	1	2	2	1.23976e+07	326	37.3868	5.93506
P14428	H-2 class I histocompatibility antigen, K-Q alpha chain (Fragment) OS=Mus musculus GN=H2-K1 PE=1 SV=1 - [HA1Q_MOUSE]	0	10.06	11	2	3	3	8.07142e+06	328	36.8323	6.39209
P01942	Hemoglobin subunit alpha OS=Mus musculus GN=Hba PE=1 SV=2 - [HBA_MOUSE]	0	36.62	1	4	4	9	4.26414e+08	142	15.0758	8.22119
P02088	Hemoglobin subunit beta-1 OS=Mus musculus GN=Hbb-b1 PE=1 SV=2 - [HBB1_MOUSE]	0	45.58	3	6	6	10	2.55706e+08	147	15.8301	7.6499
O08756	3-hydroxyacyl-CoA dehydrogenase type-2 OS=Mus musculus GN=Hsd17b10 PE=1 SV=4 - [HCD2_MOUSE]	0	41.76	1	6	6	11	4.39383e+07	261	27.4016	8.41162
Q61425	Hydroxyacyl-coenzyme A dehydrogenase, mitochondrial OS=Mus musculus GN=Hadh PE=1 SV=2 - [HCDH_MOUSE]	0	57.96	1	11	11	19	2.83243e+08	314	34.4419	8.646
O09106	Histone deacetylase 1 OS=Mus musculus GN=Hdac1 PE=1 SV=1 - [HDAC1_MOUSE]	0	2.49	2	1	1	1	1.35679e+07	482	55.0397	5.47803
P10518	Delta-aminolevulinic acid dehydratase OS=Mus musculus GN=Alad PE=1 SV=1 - [HEM2_MOUSE]	0	6.67	1	1	1	1	9.49786e+06	330	36.0003	6.78564
P22907	Porphobilinogen deaminase OS=Mus musculus GN=Hmbs PE=1 SV=2 - [HEM3_MOUSE]	0	5.54	1	1	1	1	291824	361	39.3197	6.87354
P36552	Oxygen-dependent coproporphyrinogen-III oxidase, mitochondrial OS=Mus musculus GN=Cpox PE=1 SV=2 - [HEM6_MOUSE]	0	2.93	1	1	1	1	1.12277e+07	443	49.6828	8.52881
P22315	Ferrochelatase, mitochondrial OS=Mus musculus GN=Fech PE=1 SV=2 - [HEMH_MOUSE]	0	5.71	1	2	2	2	9.57891e+06	420	47.1002	8.90967
O09173	Homogentisate 1,2-dioxygenase OS=Mus musculus GN=Hgd PE=1 SV=2 - [HGD_MOUSE]	0	2.7	1	1	1	1	1.28804e+07	445	49.9275	7.23975
Q3UDW8	Heparan-alpha-glucosaminide N-acetyltransferase OS=Mus musculus GN=Hgsnat PE=1 SV=2 - [HGNAT_MOUSE]	0	1.68	1	1	1	1	8.36477e+06	656	72.4578	8.26514
Q9JKY5	Huntingtin-interacting protein 1-related protein OS=Mus musculus GN=Hip1r PE=1 SV=2 - [HIP1R_MOUSE]	0	5.52	1	5	5	5	1.07747e+07	1068	119.353	6.52197
Q8VD75	Huntingtin-interacting protein 1 OS=Mus musculus GN=Hip1 PE=1 SV=2 - [HIP1_MOUSE]	0	0.97	1	1	1	1	4.42486e+06	1029	115.13	5.42725
O70252	Heme oxygenase 2 OS=Mus musculus GN=Hmox2 PE=1 SV=1 - [HMOX2_MOUSE]	0	8.57	1	2	2	2	5.36858e+06	315	35.7159	5.87158
P70333	Heterogeneous nuclear ribonucleoprotein H2 OS=Mus musculus GN=Hnrnph2 PE=1 SV=1 - [HNRH2_MOUSE]	0	16.26	1	4	4	5	3.88278e+07	449	49.2483	6.30322
Q60668	Heterogeneous nuclear ribonucleoprotein D0 OS=Mus musculus GN=Hnrnpd PE=1 SV=2 - [HNRPD_MOUSE]	0	5.92	2	2	2	2	2.22943e+07	355	38.3303	7.81104
Q8R081	Heterogeneous nuclear ribonucleoprotein L OS=Mus musculus GN=Hnrnpl PE=1 SV=2 - [HNRPL_MOUSE]	0	24.57	1	8	8	9	6.01388e+07	586	63.9233	8.104
Q7TMK9	Heterogeneous nuclear ribonucleoprotein Q OS=Mus musculus GN=Syncrip PE=1 SV=2 - [HNRPQ_MOUSE]	0	3.37	1	2	2	2	1.57535e+07	623	69.5896	8.5874
Q8VEK3	Heterogeneous nuclear ribonucleoprotein U OS=Mus musculus GN=Hnrnpu PE=1 SV=1 - [HNRPU_MOUSE]	0	8.63	1	5	5	7	2.32577e+07	800	87.8627	6.23975
Q9DCU9	4-hydroxy-2-oxoglutarate aldolase, mitochondrial OS=Mus musculus GN=Hoga1 PE=1 SV=1 - [HOGA1_MOUSE]	0	29.91	1	5	5	7	4.80896e+07	321	34.6219	7.72314
Q8R0N6	Hydroxyacid-oxoacid transhydrogenase, mitochondrial OS=Mus musculus GN=Adhfe1 PE=1 SV=2 - [HOT_MOUSE]	0	10.75	1	3	3	4	1.29048e+07	465	49.9053	7.57666
Q3TEA8	Heterochromatin protein 1-binding protein 3 OS=Mus musculus GN=Hp1bp3 PE=1 SV=1 - [HP1B3_MOUSE]	0	6.32	1	3	3	3	9.58022e+06	554	60.8291	9.70068
Q61699	Heat shock protein 105 kDa OS=Mus musculus GN=Hsph1 PE=1 SV=2 - [HS105_MOUSE]	0	1.17	1	1	1	1	5.30257e+06	858	96.3464	5.52881
Q9CZJ2	Heat shock 70 kDa protein 12B OS=Mus musculus GN=Hspa12b PE=1 SV=1 - [HS12B_MOUSE]	0	4.67	1	1	3	4	1.84138e+07	685	76.0711	8.47021
Q8K3A0	Iron-sulfur cluster co-chaperone protein HscB, mitochondrial OS=Mus musculus GN=Hscb PE=1 SV=2 - [HSC20_MOUSE]	0	4.27	1	1	1	1	5.27431e+06	234	26.6283	7.37158
Q2TPA8	Hydroxysteroid dehydrogenase-like protein 2 OS=Mus musculus GN=Hsdl2 PE=1 SV=1 - [HSDL2_MOUSE]	0	2.24	1	1	1	1	8.96062e+06	490	54.1739	6.7417
Q61316	Heat shock 70 kDa protein 4 OS=Mus musculus GN=Hspa4 PE=1 SV=1 - [HSP74_MOUSE]	0	5.71	1	4	4	4	5.36097e+06	841	94.0733	5.23682
P14602	Heat shock protein beta-1 OS=Mus musculus GN=Hspb1 PE=1 SV=3 - [HSPB1_MOUSE]	0	6.22	1	1	1	1	1.48444e+06	209	22.9997	6.55127
Q9JIY5	Serine protease HTRA2, mitochondrial OS=Mus musculus GN=Htra2 PE=1 SV=2 - [HTRA2_MOUSE]	0	6.11	1	2	2	2	5.20291e+06	458	49.3181	9.59814
Q9D379	Epoxide hydrolase 1 OS=Mus musculus GN=Ephx1 PE=1 SV=2 - [HYEP_MOUSE]	0	18.9	1	10	10	12	2.88649e+07	455	52.543	8.35303
Q5U5V2	Hydroxylysine kinase OS=Mus musculus GN=Hykk PE=1 SV=2 - [HYKK_MOUSE]	0	3.46	1	1	1	1	8.2718e+06	376	42.3293	6.02393
Q9DB29	Isoamyl acetate-hydrolyzing esterase 1 homolog OS=Mus musculus GN=Iah1 PE=1 SV=1 - [IAH1_MOUSE]	0	9.24	1	2	2	3	9.86078e+06	249	27.9562	5.51611
P51125	Calpastatin OS=Mus musculus GN=Cast PE=1 SV=2 - [ICAL_MOUSE]	0	3.81	1	2	2	2	2.16137e+06	788	84.8706	5.51611
Q9D6R2	Isocitrate dehydrogenase [NAD] subunit alpha, mitochondrial OS=Mus musculus GN=Idh3a PE=1 SV=1 - [IDH3A_MOUSE]	0	20.22	1	6	6	13	9.01794e+07	366	39.6131	6.72705
O88844	Isocitrate dehydrogenase [NADP] cytoplasmic OS=Mus musculus GN=Idh1 PE=1 SV=2 - [IDHC_MOUSE]	0	37.92	1	13	13	18	6.90725e+07	414	46.6445	7.1665
P70404	Isocitrate dehydrogenase [NAD] subunit gamma 1, mitochondrial OS=Mus musculus GN=Idh3g PE=1 SV=1 - [IDHG1_MOUSE]	0	7.63	1	2	2	2	3.55962e+07	393	42.7582	9.01221
Q91VC3	Eukaryotic initiation factor 4A-III OS=Mus musculus GN=Eif4a3 PE=1 SV=3 - [IF4A3_MOUSE]	0	8.27	1	3	3	6	4.54562e+06	411	46.8102	6.72705
P01872	Ig mu chain C region OS=Mus musculus GN=Ighm PE=1 SV=2 - [IGHM_MOUSE]	0	3.52	1	1	1	1	1.03399e+07	454	49.9403	7.00537
O35343	Importin subunit alpha-3 OS=Mus musculus GN=Kpna4 PE=1 SV=1 - [IMA3_MOUSE]	0	3.26	1	1	1	1	620875	521	57.8867	4.94482
P70168	Importin subunit beta-1 OS=Mus musculus GN=Kpnb1 PE=1 SV=2 - [IMB1_MOUSE]	0	4.91	1	3	3	5	1.07768e+07	876	97.1221	4.77979
Q8CAQ8	MICOS complex subunit Mic60 OS=Mus musculus GN=Immt PE=1 SV=1 - [MIC60_MOUSE]	0	40.95	1	24	24	35	7.68035e+07	757	83.8482	6.60986
P40936	Indolethylamine N-methyltransferase OS=Mus musculus GN=Inmt PE=1 SV=1 - [INMT_MOUSE]	0	24.62	1	4	4	4	3.18563e+07	264	29.4408	6.39209
Q8BKC5	Importin-5 OS=Mus musculus GN=Ipo5 PE=1 SV=3 - [IPO5_MOUSE]	0	0.82	1	1	1	1	1.53803e+06	1097	123.511	4.93213
Q91VM9	Inorganic pyrophosphatase 2, mitochondrial OS=Mus musculus GN=Ppa2 PE=1 SV=1 - [IPYR2_MOUSE]	0	21.52	1	5	5	6	3.37367e+07	330	38.0902	6.97607
Q60766	Immunity-related GTPase family M protein 1 OS=Mus musculus GN=Irgm1 PE=1 SV=1 - [IRGM1_MOUSE]	0	10.02	1	3	3	4	9.23209e+06	409	46.522	8.27979
P85094	Isochorismatase domain-containing protein 2A OS=Mus musculus GN=Isoc2a PE=1 SV=1 - [ISC2A_MOUSE]	0	38.35	1	4	4	5	8.19397e+07	206	22.403	8.01611
Q9D7P6	Iron-sulfur cluster assembly enzyme ISCU, mitochondrial OS=Mus musculus GN=Iscu PE=1 SV=1 - [ISCU_MOUSE]	0	5.36	1	1	1	1	1.80349e+06	168	18.0866	9.29053
Q3V3R4	Integrin alpha-1 OS=Mus musculus GN=Itga1 PE=1 SV=2 - [ITA1_MOUSE]	0	6.45	1	6	6	7	2.09826e+07	1179	130.727	6.20166
Q61739	Integrin alpha-6 OS=Mus musculus GN=Itga6 PE=1 SV=3 - [ITA6_MOUSE]	0	4.03	1	4	4	4	2.65425e+07	1091	122.082	7.03467
A2ARA8	Integrin alpha-8 OS=Mus musculus GN=Itga8 PE=1 SV=1 - [ITA8_MOUSE]	0	3.11	1	3	3	4	8.99981e+06	1062	117.481	6.16357
Q8C0Z1	Protein FAM234A OS=Mus musculus GN=Fam234a PE=1 SV=1 - [F234A_MOUSE]	0	1.8	1	1	1	1	5.17041e+06	555	60.5377	5.68115
Q9DCX8	Iodotyrosine deiodinase 1 OS=Mus musculus GN=Iyd PE=1 SV=1 - [IYD1_MOUSE]	0	4.91	1	1	1	1	762322	285	32.7932	6.3667
Q9R0H5	Keratin, type II cytoskeletal 71 OS=Mus musculus GN=Krt71 PE=1 SV=1 - [K2C71_MOUSE]	0	4.58	5	1	2	2	1.08295e+08	524	57.3469	6.99072
Q8VED5	Keratin, type II cytoskeletal 79 OS=Mus musculus GN=Krt79 PE=1 SV=2 - [K2C79_MOUSE]	0	6.4	2	1	3	3	5.5906e+07	531	57.5168	7.69385
P11679	Keratin, type II cytoskeletal 8 OS=Mus musculus GN=Krt8 PE=1 SV=4 - [K2C8_MOUSE]	0	5.71	2	1	3	3	1.46735e+08	490	54.5315	5.8208
Q9WUR9	Adenylate kinase 4, mitochondrial OS=Mus musculus GN=Ak4 PE=1 SV=1 - [KAD4_MOUSE]	0	23.77	1	5	5	6	4.77176e+07	223	25.0461	7.53271
Q8BX02	KN motif and ankyrin repeat domain-containing protein 2 OS=Mus musculus GN=Kank2 PE=1 SV=1 - [KANK2_MOUSE]	0	3.8	1	3	3	3	4.66844e+06	843	90.1896	5.5542
Q6P9J5	KN motif and ankyrin repeat domain-containing protein 4 OS=Mus musculus GN=Kank4 PE=1 SV=1 - [KANK4_MOUSE]	0	2.85	1	2	2	2	5.14745e+06	1016	110.336	4.88135
P12367	cAMP-dependent protein kinase type II-alpha regulatory subunit OS=Mus musculus GN=Prkar2a PE=1 SV=2 - [KAP2_MOUSE]	0	4.24	1	1	1	1	2.03884e+06	401	45.3605	4.89404
Q71RI9	Kynurenine--oxoglutarate transaminase 3 OS=Mus musculus GN=Kyat3 PE=1 SV=1 - [KAT3_MOUSE]	0	2.64	1	1	1	1	1.04364e+07	455	51.0932	8.36768
O88986	2-amino-3-ketobutyrate coenzyme A ligase, mitochondrial OS=Mus musculus GN=Gcat PE=1 SV=2 - [KBL_MOUSE]	0	4.33	1	1	1	1	4.65167e+06	416	44.9019	7.32764
Q04447	Creatine kinase B-type OS=Mus musculus GN=Ckb PE=1 SV=1 - [KCRB_MOUSE]	0	4.46	1	1	1	1	1.22276e+06	381	42.6863	5.66846
P30275	Creatine kinase U-type, mitochondrial OS=Mus musculus GN=Ckmt1 PE=1 SV=1 - [KCRU_MOUSE]	0	5.02	1	1	1	1	6.71598e+06	418	46.9742	8.1626
Q9DBP5	UMP-CMP kinase OS=Mus musculus GN=Cmpk1 PE=1 SV=1 - [KCY_MOUSE]	0	15.82	1	3	3	4	1.07016e+07	196	22.1513	5.8335
Q9DCY0	Glycine N-acyltransferase-like protein Keg1 OS=Mus musculus GN=Keg1 PE=1 SV=1 - [KEG1_MOUSE]	0	35.25	1	7	7	7	2.19164e+08	295	33.7011	8.42627
Q61768	Kinesin-1 heavy chain OS=Mus musculus GN=Kif5b PE=1 SV=3 - [KINH_MOUSE]	0	3.74	3	3	3	4	7.05003e+06	963	109.484	6.44287
Q80W68	Kin of IRRE-like protein 1 OS=Mus musculus GN=Kirrel1 PE=1 SV=1 - [KIRR1_MOUSE]	0	1.9	1	1	1	2	1.08591e+07	789	87.1218	5.92236
O88447	Kinesin light chain 1 OS=Mus musculus GN=Klc1 PE=1 SV=3 - [KLC1_MOUSE]	0	2.4	1	1	1	1	1.14383e+06	541	61.4118	5.68115
P52480	Pyruvate kinase PKM OS=Mus musculus GN=Pkm PE=1 SV=4 - [KPYM_MOUSE]	0	4.71	1	2	2	2	9.26617e+06	531	57.808	7.47412
Q91YP0	L-2-hydroxyglutarate dehydrogenase, mitochondrial OS=Mus musculus GN=L2hgdh PE=1 SV=1 - [L2HDH_MOUSE]	0	6.9	1	3	3	3	6.05732e+06	464	50.8663	8.29443
Q99KR3	Endoribonuclease LACTB2 OS=Mus musculus GN=Lactb2 PE=1 SV=1 - [LACB2_MOUSE]	0	7.99	1	2	2	2	2.73778e+07	288	32.7338	6.32861
Q9EP89	Serine beta-lactamase-like protein LACTB, mitochondrial OS=Mus musculus GN=Lactb PE=1 SV=1 - [LACTB_MOUSE]	0	2.72	1	1	1	1	2.07771e+06	551	60.6673	8.89502
P57016	Ladinin-1 OS=Mus musculus GN=Lad1 PE=1 SV=1 - [LAD1_MOUSE]	0	14.58	1	5	5	6	1.10865e+07	528	58.8289	9.72998
P11438	Lysosome-associated membrane glycoprotein 1 OS=Mus musculus GN=Lamp1 PE=1 SV=2 - [LAMP1_MOUSE]	0	5.67	1	2	2	5	3.11634e+07	406	43.8373	8.39697
P17047	Lysosome-associated membrane glycoprotein 2 OS=Mus musculus GN=Lamp2 PE=1 SV=2 - [LAMP2_MOUSE]	0	4.34	1	2	2	2	3.50792e+07	415	45.652	7.38623
Q61029	Lamina-associated polypeptide 2, isoforms beta/delta/epsilon/gamma OS=Mus musculus GN=Tmpo PE=1 SV=4 - [LAP2B_MOUSE]	0	11.95	2	4	4	5	6.11089e+06	452	50.3421	9.45166
Q61792	LIM and SH3 domain protein 1 OS=Mus musculus GN=Lasp1 PE=1 SV=1 - [LASP1_MOUSE]	0	3.8	1	1	1	1	2.10987e+06	263	29.9753	7.04932
Q9QXW9	Large neutral amino acids transporter small subunit 2 OS=Mus musculus GN=Slc7a8 PE=1 SV=1 - [LAT2_MOUSE]	0	4.52	1	1	1	2	1.04192e+07	531	57.8355	6.66846
Q8CGA3	Large neutral amino acids transporter small subunit 4 OS=Mus musculus GN=Slc43a2 PE=1 SV=1 - [LAT4_MOUSE]	0	1.58	1	1	1	1	8.85945e+06	568	62.3892	7.92822
P06151	L-lactate dehydrogenase A chain OS=Mus musculus GN=Ldha PE=1 SV=3 - [LDHA_MOUSE]	0	22.29	2	6	7	9	7.94996e+07	332	36.4752	7.73779
Q9CPU0	Lactoylglutathione lyase OS=Mus musculus GN=Glo1 PE=1 SV=3 - [LGUL_MOUSE]	0	4.89	1	1	1	1	1.41836e+07	184	20.7964	5.46533
Q9ERG0	LIM domain and actin-binding protein 1 OS=Mus musculus GN=Lima1 PE=1 SV=3 - [LIMA1_MOUSE]	0	5.31	2	3	3	5	4.05614e+06	753	84.0081	6.59521
Q99JW4	LIM and senescent cell antigen-like-containing domain protein 1 OS=Mus musculus GN=Lims1 PE=1 SV=3 - [LIMS1_MOUSE]	0	3.69	1	1	1	2	1.85847e+07	325	37.2148	8.04541
Q8C8U0	Liprin-beta-1 OS=Mus musculus GN=Ppfibp1 PE=1 SV=3 - [LIPB1_MOUSE]	0	1.34	1	1	1	2	1.38584e+06	969	108.472	5.49072
P24527	Leukotriene A-4 hydrolase OS=Mus musculus GN=Lta4h PE=1 SV=4 - [LKHA4_MOUSE]	0	5.89	1	3	3	5	4.96059e+06	611	69.0071	6.41748
Q9D0F3	Protein ERGIC-53 OS=Mus musculus GN=Lman1 PE=1 SV=1 - [LMAN1_MOUSE]	0	2.13	1	1	1	1	1.41876e+07	517	57.7529	6.34131
Q9DBH5	Vesicular integral-membrane protein VIP36 OS=Mus musculus GN=Lman2 PE=1 SV=2 - [LMAN2_MOUSE]	0	5.31	1	2	2	2	8.54398e+06	358	40.4042	6.94678
P14733	Lamin-B1 OS=Mus musculus GN=Lmnb1 PE=1 SV=3 - [LMNB1_MOUSE]	0	6.8	1	3	3	4	8.40951e+06	588	66.7448	5.16064
Q9DC07	LIM zinc-binding domain-containing Nebulette OS=Mus musculus GN=Nebl PE=1 SV=1 - [LNEBL_MOUSE]	0	11.11	1	3	3	3	1.5373e+07	270	31.0931	8.30908
Q99JY8	Phospholipid phosphatase 3 OS=Mus musculus GN=Plpp3 PE=1 SV=1 - [PLPP3_MOUSE]	0	7.37	1	2	2	2	1.32818e+07	312	35.1931	9.0708
Q8BFW7	Lipoma-preferred partner homolog OS=Mus musculus GN=Lpp PE=1 SV=1 - [LPP_MOUSE]	0	4.73	1	2	2	2	5.19186e+06	613	65.8479	7.37158
Q922Q8	Leucine-rich repeat-containing protein 59 OS=Mus musculus GN=Lrrc59 PE=1 SV=1 - [LRC59_MOUSE]	0	3.91	1	1	1	1	1.5111e+07	307	34.8558	9.5249
Q80VQ1	Leucine-rich repeat-containing protein 1 OS=Mus musculus GN=Lrrc1 PE=1 SV=2 - [LRRC1_MOUSE]	0	11.07	1	3	4	5	8.88493e+06	524	59.3749	5.16064
Q9D1L9	Ragulator complex protein LAMTOR5 OS=Mus musculus GN=Lamtor5 PE=1 SV=1 - [LTOR5_MOUSE]	0	21.98	1	1	1	2	9.80362e+06	91	9.63572	4.86865
P70699	Lysosomal alpha-glucosidase OS=Mus musculus GN=Gaa PE=1 SV=2 - [LYAG_MOUSE]	0	1.05	1	1	1	1	3.72998e+06	953	106.18	5.8335
P25911	Tyrosine-protein kinase Lyn OS=Mus musculus GN=Lyn PE=1 SV=4 - [LYN_MOUSE]	0	3.52	1	1	2	2	4.79829e+06	512	58.7747	7.15186
P97823	Acyl-protein thioesterase 1 OS=Mus musculus GN=Lypla1 PE=1 SV=1 - [LYPA1_MOUSE]	0	4.78	1	1	1	1	4.25325e+07	230	24.6714	6.62451
Q3UFF7	Lysophospholipase-like protein 1 OS=Mus musculus GN=Lyplal1 PE=1 SV=3 - [LYPL1_MOUSE]	0	12.55	1	2	2	2	1.29894e+07	239	26.3374	7.88428
Q8K215	LYR motif-containing protein 4 OS=Mus musculus GN=Lyrm4 PE=1 SV=1 - [LYRM4_MOUSE]	0	8.79	1	1	1	1	8.60713e+06	91	10.8477	10.1255
P08905	Lysozyme C-2 OS=Mus musculus GN=Lyz2 PE=1 SV=2 - [LYZ2_MOUSE]	0	10.14	1	1	1	1	4.43214e+07	148	16.6782	8.80713
Q9DBT9	Dimethylglycine dehydrogenase, mitochondrial OS=Mus musculus GN=Dmgdh PE=1 SV=1 - [M2GD_MOUSE]	0	4.26	1	3	3	3	1.04996e+07	869	97.194	7.88428
Q61084	Mitogen-activated protein kinase kinase kinase 3 OS=Mus musculus GN=Map3k3 PE=1 SV=1 - [M3K3_MOUSE]	0	1.28	1	1	1	1	3.93825e+06	626	70.7315	8.86572
Q9WVL0	Maleylacetoacetate isomerase OS=Mus musculus GN=Gstz1 PE=1 SV=1 - [MAAI_MOUSE]	0	22.69	1	3	3	3	7.70715e+06	216	24.2598	7.85498
Q9WVQ1	Membrane-associated guanylate kinase, WW and PDZ domain-containing protein 2 OS=Mus musculus GN=Magi2 PE=1 SV=2 - [MAGI2_MOUSE]	0	1.73	1	2	2	2	7.0717e+06	1275	140.831	6.18896
P06801	NADP-dependent malic enzyme OS=Mus musculus GN=Me1 PE=1 SV=2 - [MAOX_MOUSE]	0	6.99	1	2	2	2	1.54956e+07	572	63.9131	7.44482
P27546	Microtubule-associated protein 4 OS=Mus musculus GN=Map4 PE=1 SV=3 - [MAP4_MOUSE]	0	1.6	1	1	1	1	2.01615e+06	1125	117.357	4.98291
P26645	Myristoylated alanine-rich C-kinase substrate OS=Mus musculus GN=Marcks PE=1 SV=2 - [MARCS_MOUSE]	0	4.85	1	1	1	1	2.77619e+06	309	29.6438	4.33545
Q61166	Microtubule-associated protein RP/EB family member 1 OS=Mus musculus GN=Mapre1 PE=1 SV=3 - [MARE1_MOUSE]	0	6.72	1	1	1	1	5.23094e+06	268	29.9972	5.22412
Q8VCF0	Mitochondrial antiviral-signaling protein OS=Mus musculus GN=Mavs PE=1 SV=1 - [MAVS_MOUSE]	0	2.98	1	1	1	1	1.96843e+06	503	53.3658	6.3667
Q7TPV4	Myb-binding protein 1A OS=Mus musculus GN=Mybbp1a PE=1 SV=2 - [MBB1A_MOUSE]	0	0.82	1	1	1	1	1.97616e+06	1344	151.942	8.95361
Q9Z2Z6	Mitochondrial carnitine/acylcarnitine carrier protein OS=Mus musculus GN=Slc25a20 PE=1 SV=1 - [MCAT_MOUSE]	0	2.66	1	1	1	1	8.71752e+06	301	33.0049	9.11475
Q9Z2D6	Methyl-CpG-binding protein 2 OS=Mus musculus GN=Mecp2 PE=1 SV=1 - [MECP2_MOUSE]	0	2.89	1	1	1	2	8.63213e+06	484	52.2755	9.96436
Q9DCS3	Enoyl-[acyl-carrier-protein] reductase, mitochondrial OS=Mus musculus GN=Mecr PE=1 SV=2 - [MECR_MOUSE]	0	3.22	1	1	1	1	7.63735e+06	373	40.3173	9.0708
P28825	Meprin A subunit alpha OS=Mus musculus GN=Mep1a PE=1 SV=4 - [MEP1A_MOUSE]	0	7.36	1	4	4	6	2.93838e+07	747	84.1775	6.23975
Q60805	Tyrosine-protein kinase Mer OS=Mus musculus GN=Mertk PE=1 SV=1 - [MERTK_MOUSE]	0	1.21	1	1	1	1	5.93021e+06	994	110.088	5.50342
P21956	Lactadherin OS=Mus musculus GN=Mfge8 PE=1 SV=3 - [MFGM_MOUSE]	0	14.9	1	5	5	6	1.74285e+07	463	51.2077	6.52197
Q9QXN5	Inositol oxygenase OS=Mus musculus GN=Miox PE=1 SV=2 - [MIOX_MOUSE]	0	4.56	1	1	1	1	3.6234e+06	285	33.1418	5.2876
Q8BG51	Mitochondrial Rho GTPase 1 OS=Mus musculus GN=Rhot1 PE=1 SV=1 - [MIRO1_MOUSE]	0	3.01	2	2	2	4	7.1086e+06	631	72.1956	6.49365
Q80UM7	Mannosyl-oligosaccharide glucosidase OS=Mus musculus GN=Mogs PE=1 SV=1 - [MOGS_MOUSE]	0	1.44	1	1	1	1	6.14276e+06	834	91.7744	8.99756
Q922Q1	Mitochondrial amidoxime reducing component 2 OS=Mus musculus GN=Marc2 PE=1 SV=1 - [MARC2_MOUSE]	0	10.95	1	3	3	4	3.45093e+07	338	38.1696	8.67529
P53986	Monocarboxylate transporter 1 OS=Mus musculus GN=Slc16a1 PE=1 SV=1 - [MOT1_MOUSE]	0	6.69	1	3	3	3	1.01666e+07	493	53.2324	7.47412
Q9D023	Mitochondrial pyruvate carrier 2 OS=Mus musculus GN=Mpc2 PE=1 SV=1 - [MPC2_MOUSE]	0	26.77	1	4	4	4	4.41431e+07	127	14.2766	10.6089
Q8VEM8	Phosphate carrier protein, mitochondrial OS=Mus musculus GN=Slc25a3 PE=1 SV=1 - [MPCP_MOUSE]	0	26.05	1	8	8	13	2.57129e+08	357	39.6065	9.26123
Q8VBX6	Multiple PDZ domain protein OS=Mus musculus GN=Mpdz PE=1 SV=2 - [MPDZ_MOUSE]	0	0.49	1	1	1	1	1.04054e+06	2055	218.576	5.021
Q9JLB2	MAGUK p55 subfamily member 5 OS=Mus musculus GN=Mpp5 PE=1 SV=1 - [MPP5_MOUSE]	0	1.63	1	1	1	1	5.28469e+06	675	77.1816	6.0874
Q9DC61	Mitochondrial-processing peptidase subunit alpha OS=Mus musculus GN=Pmpca PE=1 SV=1 - [MPPA_MOUSE]	0	1.91	1	1	1	2	8.54972e+06	524	58.2416	6.82959
P24668	Cation-dependent mannose-6-phosphate receptor OS=Mus musculus GN=M6pr PE=1 SV=1 - [MPRD_MOUSE]	0	5.04	1	1	1	1	1.41895e+07	278	31.1524	5.38916
P19258	Protein Mpv17 OS=Mus musculus GN=Mpv17 PE=1 SV=1 - [MPV17_MOUSE]	0	13.07	1	1	1	1	5.84241e+06	176	19.6733	9.43701
Q9R190	Metastasis-associated protein MTA2 OS=Mus musculus GN=Mta2 PE=1 SV=1 - [MTA2_MOUSE]	0	1.5	1	1	1	2	5.41702e+06	668	74.9827	9.67139
Q791T5	Mitochondrial carrier homolog 1 OS=Mus musculus GN=Mtch1 PE=1 SV=1 - [MTCH1_MOUSE]	0	2.83	1	1	1	1	1.39427e+07	389	41.5383	9.31982
Q791V5	Mitochondrial carrier homolog 2 OS=Mus musculus GN=Mtch2 PE=1 SV=1 - [MTCH2_MOUSE]	0	14.85	1	3	3	3	4.34303e+07	303	33.477	8.25049
Q8C1A3	Methionine synthase reductase OS=Mus musculus GN=Mtrr PE=1 SV=2 - [MTRR_MOUSE]	0	1.15	1	1	1	1	2.80236e+07	696	77.4696	6.37939
P47802	Metaxin-1 OS=Mus musculus GN=Mtx1 PE=1 SV=1 - [MTX1_MOUSE]	0	10.41	1	3	3	4	8.6952e+06	317	35.6013	6.17627
O88441	Metaxin-2 OS=Mus musculus GN=Mtx2 PE=1 SV=1 - [MTX2_MOUSE]	0	8.37	1	1	1	1	1.96762e+07	263	29.739	5.63037
B5X0G2	Major urinary protein 17 OS=Mus musculus GN=Mup17 PE=2 SV=2 - [MUP17_MOUSE]	0	25	6	3	3	3	2.38231e+07	180	20.6252	5.021
Q5FW60	Major urinary protein 20 OS=Mus musculus GN=Mup20 PE=1 SV=1 - [MUP20_MOUSE]	0	6.08	1	1	1	4	5.81658e+06	181	20.9165	4.89404
Q9EQK5	Major vault protein OS=Mus musculus GN=Mvp PE=1 SV=4 - [MVP_MOUSE]	0	4.99	1	4	4	5	8.17211e+06	861	95.8652	5.59229
O35682	Myeloid-associated differentiation marker OS=Mus musculus GN=Myadm PE=1 SV=2 - [MYADM_MOUSE]	0	5.31	1	1	1	1	3.7637e+06	320	35.2613	8.30908
Q8C854	Myelin expression factor 2 OS=Mus musculus GN=Myef2 PE=1 SV=1 - [MYEF2_MOUSE]	0	2.2	1	1	1	1	2.82488e+06	591	63.2543	8.86572
Q9CQ19	Myosin regulatory light polypeptide 9 OS=Mus musculus GN=Myl9 PE=1 SV=3 - [MYL9_MOUSE]	0	27.91	1	1	4	9	35369305	172	19.8415	4.91943
Q6PDN3	Myosin light chain kinase, smooth muscle OS=Mus musculus GN=Mylk PE=1 SV=3 - [MYLK_MOUSE]	0	1.8	11	3	3	4	9.57659e+06	1941	212.792	6.25244
Q5SYD0	Unconventional myosin-Id OS=Mus musculus GN=Myo1d PE=1 SV=1 - [MYO1D_MOUSE]	0	2.29	1	2	2	4	4.65639e+06	1006	116.007	9.40771
Q64331	Unconventional myosin-VI OS=Mus musculus GN=Myo6 PE=1 SV=1 - [MYO6_MOUSE]	0	2.77	1	3	3	5	4.72984e+06	1265	146.317	8.85107
Q9DBR7	Protein phosphatase 1 regulatory subunit 12A OS=Mus musculus GN=Ppp1r12a PE=1 SV=2 - [MYPT1_MOUSE]	0	4.37	1	3	3	4	5.57119e+06	1029	114.927	5.49072
Q60817	Nascent polypeptide-associated complex subunit alpha OS=Mus musculus GN=Naca PE=1 SV=1 - [NACA_MOUSE]	0	6.98	2	1	1	2	9.0815e+06	215	23.3697	4.56396
Q91X91	Nicotinate-nucleotide pyrophosphorylase [carboxylating] OS=Mus musculus GN=Qprt PE=1 SV=1 - [NADC_MOUSE]	0	4.35	1	1	1	1	9.55554e+06	299	31.5102	6.7124
Q8JZV7	N-acetylglucosamine-6-phosphate deacetylase OS=Mus musculus GN=Amdhd2 PE=1 SV=1 - [NAGA_MOUSE]	0	3.42	1	1	1	1	4.05596e+06	409	43.4733	6.22705
Q8C5H8	NAD kinase 2, mitochondrial OS=Mus musculus GN=Nadk2 PE=1 SV=2 - [NAKD2_MOUSE]	0	2.21	1	1	1	1	5.06235e+06	452	50.8269	8.07471
Q8CH77	Neuron navigator 1 OS=Mus musculus GN=Nav1 PE=1 SV=2 - [NAV1_MOUSE]	0	0.91	1	1	1	1	4.39479e+07	1875	202.243	8.06006
Q9DCN2	NADH-cytochrome b5 reductase 3 OS=Mus musculus GN=Cyb5r3 PE=1 SV=3 - [NB5R3_MOUSE]	0	22.92	1	7	7	10	5.97268e+07	301	34.1057	8.38232
P13595	Neural cell adhesion molecule 1 OS=Mus musculus GN=Ncam1 PE=1 SV=3 - [NCAM1_MOUSE]	0	1.08	1	1	1	1	4.37321e+06	1115	119.353	4.83057
Q8BLF1	Neutral cholesterol ester hydrolase 1 OS=Mus musculus GN=Nceh1 PE=1 SV=1 - [NCEH1_MOUSE]	0	16.67	1	3	3	3	1.51084e+07	408	45.7107	7.04932
P28660	Nck-associated protein 1 OS=Mus musculus GN=Nckap1 PE=1 SV=2 - [NCKP1_MOUSE]	0	1.06	1	1	1	1	305609	1128	128.7	6.62451
Q8VCM8	Nicalin OS=Mus musculus GN=Ncln PE=1 SV=2 - [NCLN_MOUSE]	0	1.95	1	1	1	2	7.78941e+06	563	62.8684	6.49365
P37040	NADPH--cytochrome P450 reductase OS=Mus musculus GN=Por PE=1 SV=2 - [NCPR_MOUSE]	0	8.55	1	5	5	5	3.28551e+07	678	76.9953	5.52881
Q9WV85	Nucleoside diphosphate kinase 3 OS=Mus musculus GN=Nme3 PE=1 SV=3 - [NDK3_MOUSE]	0	24.26	1	3	3	4	8.39224e+06	169	19.0868	6.68311
P15532	Nucleoside diphosphate kinase A OS=Mus musculus GN=Nme1 PE=1 SV=1 - [NDKA_MOUSE]	0	56.58	1	3	7	9	5.49056e+07	152	17.1969	7.37158
Q01768	Nucleoside diphosphate kinase B OS=Mus musculus GN=Nme2 PE=1 SV=1 - [NDKB_MOUSE]	0	52.63	1	2	6	11	5.49056e+07	152	17.3519	7.50342
Q62433	Protein NDRG1 OS=Mus musculus GN=Ndrg1 PE=1 SV=1 - [NDRG1_MOUSE]	0	19.29	1	5	5	6	3.25024e+07	394	42.9809	6.1001
Q9CQ75	NADH dehydrogenase [ubiquinone] 1 alpha subcomplex subunit 2 OS=Mus musculus GN=Ndufa2 PE=1 SV=3 - [NDUA2_MOUSE]	0	33.33	1	3	3	4	2.97387e+07	99	10.9088	9.99365
Q62425	Cytochrome c oxidase subunit NDUFA4 OS=Mus musculus GN=Ndufa4 PE=1 SV=2 - [NDUA4_MOUSE]	0	26.83	1	2	2	2	1.08194e+08	82	9.32087	9.5249
Q9CPP6	NADH dehydrogenase [ubiquinone] 1 alpha subcomplex subunit 5 OS=Mus musculus GN=Ndufa5 PE=1 SV=3 - [NDUA5_MOUSE]	0	12.93	1	2	2	2	6.67561e+06	116	13.3512	8.104
Q9CQZ5	NADH dehydrogenase [ubiquinone] 1 alpha subcomplex subunit 6 OS=Mus musculus GN=Ndufa6 PE=1 SV=1 - [NDUA6_MOUSE]	0	21.37	1	2	2	3	1.22267e+07	131	15.273	10.1108
Q9DCJ5	NADH dehydrogenase [ubiquinone] 1 alpha subcomplex subunit 8 OS=Mus musculus GN=Ndufa8 PE=1 SV=3 - [NDUA8_MOUSE]	0	26.16	1	4	4	8	8.01241e+07	172	19.9791	8.45557
Q9DC69	NADH dehydrogenase [ubiquinone] 1 alpha subcomplex subunit 9, mitochondrial OS=Mus musculus GN=Ndufa9 PE=1 SV=2 - [NDUA9_MOUSE]	0	24.4	1	6	6	8	4.42228e+07	377	42.4984	9.74463
Q99LC3	NADH dehydrogenase [ubiquinone] 1 alpha subcomplex subunit 10, mitochondrial OS=Mus musculus GN=Ndufa10 PE=1 SV=1 - [NDUAA_MOUSE]	0	13.24	1	4	4	4	1.6881e+07	355	40.5777	7.78174
Q9D8B4	NADH dehydrogenase [ubiquinone] 1 alpha subcomplex subunit 11 OS=Mus musculus GN=Ndufa11 PE=1 SV=2 - [NDUAB_MOUSE]	0	21.28	1	2	2	2	1.38217e+07	141	14.9725	8.35303
Q7TMF3	NADH dehydrogenase [ubiquinone] 1 alpha subcomplex subunit 12 OS=Mus musculus GN=Ndufa12 PE=1 SV=2 - [NDUAC_MOUSE]	0	20	1	2	2	2	2.77952e+07	145	17.0756	9.36377
Q9ERS2	NADH dehydrogenase [ubiquinone] 1 alpha subcomplex subunit 13 OS=Mus musculus GN=Ndufa13 PE=1 SV=3 - [NDUAD_MOUSE]	0	29.86	1	4	4	5	5.96736e+07	144	16.8486	9.48096
Q9CQZ6	NADH dehydrogenase [ubiquinone] 1 beta subcomplex subunit 3 OS=Mus musculus GN=Ndufb3 PE=1 SV=1 - [NDUB3_MOUSE]	0	11.54	1	1	1	1	1.70343e+07	104	11.6848	9.0415
Q9CQC7	NADH dehydrogenase [ubiquinone] 1 beta subcomplex subunit 4 OS=Mus musculus GN=Ndufb4 PE=1 SV=3 - [NDUB4_MOUSE]	0	17.05	1	2	2	2	1.24165e+07	129	15.072	9.89111
Q9CQH3	NADH dehydrogenase [ubiquinone] 1 beta subcomplex subunit 5, mitochondrial OS=Mus musculus GN=Ndufb5 PE=1 SV=1 - [NDUB5_MOUSE]	0	12.7	1	2	2	2	1.67236e+07	189	21.6964	9.40771
Q3UIU2	NADH dehydrogenase [ubiquinone] 1 beta subcomplex subunit 6 OS=Mus musculus GN=Ndufb6 PE=1 SV=3 - [NDUB6_MOUSE]	0	21.88	1	2	2	3	2.2773e+07	128	15.505	9.78857
Q9CR61	NADH dehydrogenase [ubiquinone] 1 beta subcomplex subunit 7 OS=Mus musculus GN=Ndufb7 PE=1 SV=3 - [NDUB7_MOUSE]	0	13.87	1	1	1	1	1.67675e+07	137	16.3202	8.17725
Q9D6J5	NADH dehydrogenase [ubiquinone] 1 beta subcomplex subunit 8, mitochondrial OS=Mus musculus GN=Ndufb8 PE=1 SV=1 - [NDUB8_MOUSE]	0	8.6	1	1	1	1	2.2985e+07	186	21.8615	6.63916
Q9CQJ8	NADH dehydrogenase [ubiquinone] 1 beta subcomplex subunit 9 OS=Mus musculus GN=Ndufb9 PE=1 SV=3 - [NDUB9_MOUSE]	0	19.55	1	2	2	2	2.52041e+07	179	21.9697	7.79639
Q9DCS9	NADH dehydrogenase [ubiquinone] 1 beta subcomplex subunit 10 OS=Mus musculus GN=Ndufb10 PE=1 SV=3 - [NDUBA_MOUSE]	0	23.3	1	4	4	6	3.78726e+07	176	21.0104	8.03076
O09111	NADH dehydrogenase [ubiquinone] 1 beta subcomplex subunit 11, mitochondrial OS=Mus musculus GN=Ndufb11 PE=1 SV=2 - [NDUBB_MOUSE]	0	14.57	1	1	1	2	2.31251e+07	151	17.4326	5.22412
Q91WD5	NADH dehydrogenase [ubiquinone] iron-sulfur protein 2, mitochondrial OS=Mus musculus GN=Ndufs2 PE=1 SV=1 - [NDUS2_MOUSE]	0	27.43	1	8	8	8	4.59879e+07	463	52.5917	6.99072
Q9CXZ1	NADH dehydrogenase [ubiquinone] iron-sulfur protein 4, mitochondrial OS=Mus musculus GN=Ndufs4 PE=1 SV=3 - [NDUS4_MOUSE]	0	14.29	1	2	2	2	20841118	175	19.7722	9.99365
Q99LY9	NADH dehydrogenase [ubiquinone] iron-sulfur protein 5 OS=Mus musculus GN=Ndufs5 PE=1 SV=3 - [NDUS5_MOUSE]	0	11.32	1	1	1	1	1.23179e+07	106	12.6393	8.92432
P52503	NADH dehydrogenase [ubiquinone] iron-sulfur protein 6, mitochondrial OS=Mus musculus GN=Ndufs6 PE=1 SV=2 - [NDUS6_MOUSE]	0	12.07	1	2	2	2	1.32013e+07	116	13.0117	8.646
Q8K3J1	NADH dehydrogenase [ubiquinone] iron-sulfur protein 8, mitochondrial OS=Mus musculus GN=Ndufs8 PE=1 SV=1 - [NDUS8_MOUSE]	0	9.43	1	2	2	3	4.85074e+07	212	24.0228	6.21436
Q9D6J6	NADH dehydrogenase [ubiquinone] flavoprotein 2, mitochondrial OS=Mus musculus GN=Ndufv2 PE=1 SV=2 - [NDUV2_MOUSE]	0	17.34	1	3	3	6	3.96574e+07	248	27.2679	7.40088
Q8BK30	NADH dehydrogenase [ubiquinone] flavoprotein 3, mitochondrial OS=Mus musculus GN=Ndufv3 PE=1 SV=1 - [NDUV3_MOUSE]	0	10.58	1	1	1	2	2.6697e+06	104	11.8063	9.34912
Q61391	Neprilysin OS=Mus musculus GN=Mme PE=1 SV=3 - [NEP_MOUSE]	0	2.93	1	2	2	2	7.27628e+06	750	85.6478	5.80811
Q9Z1J3	Cysteine desulfurase, mitochondrial OS=Mus musculus GN=Nfs1 PE=1 SV=3 - [NFS1_MOUSE]	0	3.05	1	1	1	1	8.82718e+06	459	50.538	8.1626
P70441	Na(+)/H(+) exchange regulatory cofactor NHE-RF1 OS=Mus musculus GN=Slc9a3r1 PE=1 SV=3 - [NHRF1_MOUSE]	0	25.35	1	7	7	8	1.07183e+08	355	38.5765	5.89697
Q9JHL1	Na(+)/H(+) exchange regulatory cofactor NHE-RF2 OS=Mus musculus GN=Slc9a3r2 PE=1 SV=2 - [NHRF2_MOUSE]	0	37.09	1	10	10	16	1.7875e+08	337	37.3799	7.59131
Q9JIL4	Na(+)/H(+) exchange regulatory cofactor NHE-RF3 OS=Mus musculus GN=Pdzk1 PE=1 SV=1 - [NHRF3_MOUSE]	0	33.53	1	13	13	15	1.32286e+08	519	56.4636	5.42725
Q8R1F1	Niban-like protein 1 OS=Mus musculus GN=Fam129b PE=1 SV=2 - [NIBL1_MOUSE]	0	2.67	1	2	2	2	3.1115e+06	749	84.765	5.93506
P57716	Nicastrin OS=Mus musculus GN=Ncstn PE=1 SV=3 - [NICA_MOUSE]	0	1.13	1	1	1	1	5255340	708	78.4425	6.0874
P10493	Nidogen-1 OS=Mus musculus GN=Nid1 PE=1 SV=2 - [NID1_MOUSE]	0	2.65	1	3	3	5	1.03749e+07	1245	136.45	5.43994
Q6KCD5	Nipped-B-like protein OS=Mus musculus GN=Nipbl PE=1 SV=1 - [NIPBL_MOUSE]	0	0.39	1	1	1	1	1.75369e+07	2798	315.253	7.91357
O55125	Protein NipSnap homolog 1 OS=Mus musculus GN=Nipsnap1 PE=1 SV=1 - [NIPS1_MOUSE]	0	13.38	1	3	3	3	4.61795e+07	284	33.342	9.43701
O55126	Protein NipSnap homolog 2 OS=Mus musculus GN=Nipsnap2 PE=1 SV=1 - [NIPS2_MOUSE]	0	8.9	1	2	2	2	8.82498e+06	281	32.9119	9.26123
Q9JHW2	Omega-amidase NIT2 OS=Mus musculus GN=Nit2 PE=1 SV=1 - [NIT2_MOUSE]	0	15.94	1	4	4	6	1.30022e+07	276	30.4826	6.90283
P32020	Non-specific lipid-transfer protein OS=Mus musculus GN=Scp2 PE=1 SV=3 - [NLTP_MOUSE]	0	7.68	1	4	4	4	7.8884e+07	547	59.0878	7.44482
Q9CZ42	ATP-dependent (S)-NAD(P)H-hydrate dehydratase OS=Mus musculus GN=Naxd PE=1 SV=1 - [NNRD_MOUSE]	0	3.79	1	1	1	1	6.27856e+06	343	36.6941	7.76709
Q8K4Z3	NAD(P)H-hydrate epimerase OS=Mus musculus GN=Naxe PE=1 SV=1 - [NNRE_MOUSE]	0	10.64	1	2	2	2	1.87926e+07	282	30.9528	7.69385
Q99K48	Non-POU domain-containing octamer-binding protein OS=Mus musculus GN=Nono PE=1 SV=3 - [NONO_MOUSE]	0	7.19	1	4	4	4	1.01874e+07	473	54.5064	8.95361
Q6DFW4	Nucleolar protein 58 OS=Mus musculus GN=Nop58 PE=1 SV=1 - [NOP58_MOUSE]	0	3.36	1	1	1	2	1.58021e+06	536	60.3047	8.33838
Q8BMA5	Protein NPAT OS=Mus musculus GN=Npat PE=1 SV=2 - [NPAT_MOUSE]	0	0.99	1	1	1	1	1.53931e+07	1420	152.082	5.5415
Q9DCJ9	N-acetylneuraminate lyase OS=Mus musculus GN=Npl PE=1 SV=1 - [NPL_MOUSE]	0	16.88	1	3	3	3	6.82081e+06	320	35.1083	8.03076
Q61937	Nucleophosmin OS=Mus musculus GN=Npm1 PE=1 SV=1 - [NPM_MOUSE]	0	10.27	1	2	2	4	1.63702e+07	292	32.5398	4.76709
Q60825	Sodium-dependent phosphate transport protein 2A OS=Mus musculus GN=Slc34a1 PE=1 SV=2 - [NPT2A_MOUSE]	0	3.14	1	2	2	3	1.69578e+07	637	68.7294	8.68994
P97300	Neuroplastin OS=Mus musculus GN=Nptn PE=1 SV=3 - [NPTN_MOUSE]	0	6.8	1	2	2	4	1.79698e+07	397	44.3454	7.73779
P46460	Vesicle-fusing ATPase OS=Mus musculus GN=Nsf PE=1 SV=2 - [NSF_MOUSE]	0	7.39	1	5	5	6	1.30607e+07	744	82.561	6.94678
P03911	NADH-ubiquinone oxidoreductase chain 4 OS=Mus musculus GN=Mtnd4 PE=1 SV=1 - [NU4M_MOUSE]	0	7.41	1	2	2	2	4.2401e+06	459	51.8466	9.37842
Q02819	Nucleobindin-1 OS=Mus musculus GN=Nucb1 PE=1 SV=2 - [NUCB1_MOUSE]	0	9.8	1	4	4	5	1.36799e+07	459	53.3759	5.07178
P81117	Nucleobindin-2 OS=Mus musculus GN=Nucb2 PE=1 SV=2 - [NUCB2_MOUSE]	0	2.14	1	1	1	1	3.26578e+06	420	50.2732	5.14795
P11930	Nucleoside diphosphate-linked moiety X motif 19 OS=Mus musculus GN=Nudt19 PE=1 SV=2 - [NUD19_MOUSE]	0	34.17	1	8	8	9	1.70751e+08	357	40.2944	6.68311
O35685	Nuclear migration protein nudC OS=Mus musculus GN=Nudc PE=1 SV=1 - [NUDC_MOUSE]	0	2.71	1	1	1	1	2.36055e+06	332	38.3343	5.26221
Q9CRD0	OCIA domain-containing protein 1 OS=Mus musculus GN=Ociad1 PE=1 SV=1 - [OCAD1_MOUSE]	0	6.48	1	2	2	2	6.29025e+06	247	27.5928	7.81104
Q9DC50	Peroxisomal carnitine O-octanoyltransferase OS=Mus musculus GN=Crot PE=1 SV=1 - [OCTC_MOUSE]	0	13.89	1	6	6	6	3.42157e+07	612	70.2191	6.72705
P50136	2-oxoisovalerate dehydrogenase subunit alpha, mitochondrial OS=Mus musculus GN=Bckdha PE=1 SV=1 - [ODBA_MOUSE]	0	13.35	1	4	4	5	9.08901e+06	442	50.3391	8.06006
Q8BZ09	Mitochondrial 2-oxodicarboxylate carrier OS=Mus musculus GN=Slc25a21 PE=1 SV=1 - [ODC_MOUSE]	0	3.36	1	1	1	1	3.7953e+06	298	33.2075	9.71533
Q9D2G2	Dihydrolipoyllysine-residue succinyltransferase component of 2-oxoglutarate dehydrogenase complex, mitochondrial OS=Mus musculus GN=Dlst PE=1 SV=1 - [ODO2_MOUSE]	0	19.16	1	6	6	7	8.5734e+07	454	48.9635	8.95361
Q9D051	Pyruvate dehydrogenase E1 component subunit beta, mitochondrial OS=Mus musculus GN=Pdhb PE=1 SV=1 - [ODPB_MOUSE]	0	30.36	1	7	7	9	7.92682e+07	359	38.912	6.87354
Q8BKZ9	Pyruvate dehydrogenase protein X component, mitochondrial OS=Mus musculus GN=Pdhx PE=1 SV=1 - [ODPX_MOUSE]	0	2.79	1	1	1	1	4.92429e+06	501	53.9652	7.75244
Q9CZ30	Obg-like ATPase 1 OS=Mus musculus GN=Ola1 PE=1 SV=1 - [OLA1_MOUSE]	0	3.79	1	1	1	1	2297546	396	44.7013	7.81104
P58281	Dynamin-like 120 kDa protein, mitochondrial OS=Mus musculus GN=Opa1 PE=1 SV=1 - [OPA1_MOUSE]	0	8.75	1	7	7	10	2.09617e+07	960	111.27	7.54736
Q99J31	Oligophrenin-1 OS=Mus musculus GN=Ophn1 PE=1 SV=1 - [OPHN1_MOUSE]	0	1.37	1	1	1	1	1.84998e+07	802	91.9268	7.95752
Q9WUV0	Origin recognition complex subunit 5 OS=Mus musculus GN=Orc5 PE=2 SV=1 - [ORC5_MOUSE]	0	6.44	1	1	1	1	2.76377e+07	435	50.185	8.06006
Q9WVD5	Mitochondrial ornithine transporter 1 OS=Mus musculus GN=Slc25a15 PE=1 SV=1 - [ORNT1_MOUSE]	0	5.98	1	2	2	2	2.06706e+07	301	32.8017	8.85107
Q8K2C7	Protein OS-9 OS=Mus musculus GN=Os9 PE=1 SV=2 - [OS9_MOUSE]	0	2.08	1	1	1	1	1.93261e+06	672	76.061	4.84326
O54734	Dolichyl-diphosphooligosaccharide--protein glycosyltransferase 48 kDa subunit OS=Mus musculus GN=Ddost PE=1 SV=2 - [OST48_MOUSE]	0	17.69	1	4	4	4	2.62947e+07	441	48.997	5.8335
Q62422	Osteoclast-stimulating factor 1 OS=Mus musculus GN=Ostf1 PE=1 SV=2 - [OSTF1_MOUSE]	0	5.58	1	1	1	1	2.59576e+06	215	23.7679	5.68115
O54901	OX-2 membrane glycoprotein OS=Mus musculus GN=Cd200 PE=1 SV=1 - [OX2G_MOUSE]	0	3.6	1	1	1	1	1.28862e+06	278	31.236	8.79248
Q8CCJ9	PHD finger protein 20-like protein 1 OS=Mus musculus GN=Phf20l1 PE=1 SV=2 - [P20L1_MOUSE]	0	1.28	1	1	1	1	2.02743e+09	1013	113.789	7.26904
Q3V1T4	Prolyl 3-hydroxylase 1 OS=Mus musculus GN=P3h1 PE=1 SV=2 - [P3H1_MOUSE]	0	1.76	1	1	1	1	725533	739	83.5983	5.13525
Q9DCC4	Pyrroline-5-carboxylate reductase 3 OS=Mus musculus GN=Pycr3 PE=1 SV=2 - [P5CR3_MOUSE]	0	4.01	1	1	1	1	8.81322e+06	274	28.7027	7.26904
P29341	Polyadenylate-binding protein 1 OS=Mus musculus GN=Pabpc1 PE=1 SV=2 - [PABP1_MOUSE]	0	14.15	1	7	7	8	1.53796e+07	636	70.6259	9.49561
Q8CCS6	Polyadenylate-binding protein 2 OS=Mus musculus GN=Pabpn1 PE=1 SV=3 - [PABP2_MOUSE]	0	3.64	1	1	1	1	2975798	302	32.2768	5.17334
Q9WVE8	Protein kinase C and casein kinase substrate in neurons protein 2 OS=Mus musculus GN=Pacsin2 PE=1 SV=1 - [PACN2_MOUSE]	0	1.85	1	1	1	2	1.06637e+07	486	55.7982	5.19873
O35386	Phytanoyl-CoA dioxygenase, peroxisomal OS=Mus musculus GN=Phyh PE=1 SV=1 - [PAHX_MOUSE]	0	2.96	1	1	1	1	6.69188e+06	338	38.5825	7.53271
Q9CY58	Plasminogen activator inhibitor 1 RNA-binding protein OS=Mus musculus GN=Serbp1 PE=1 SV=2 - [PAIRB_MOUSE]	0	2.95	1	1	1	1	1.8511e+06	407	44.6873	8.54346
Q9ET54	Palladin OS=Mus musculus GN=Palld PE=1 SV=2 - [PALLD_MOUSE]	0	0.64	1	1	1	1	4.62521e+06	1408	152.037	6.25244
Q9Z0P4	Paralemmin-1 OS=Mus musculus GN=Palm PE=1 SV=1 - [PALM_MOUSE]	0	2.09	1	1	1	1	5.53331e+06	383	41.5888	4.84326
Q9CSB4	Partitioning defective 3 homolog B OS=Mus musculus GN=Pard3b PE=1 SV=2 - [PAR3L_MOUSE]	0	0.58	1	1	1	1	5.13744e+06	1203	132.698	8.55811
Q99LX0	Protein/nucleic acid deglycase DJ-1 OS=Mus musculus GN=Park7 PE=1 SV=1 - [PARK7_MOUSE]	0	22.22	1	3	3	4	1.99186e+07	189	20.0084	6.771
Q9EPC1	Alpha-parvin OS=Mus musculus GN=Parva PE=1 SV=1 - [PARVA_MOUSE]	0	9.41	1	2	2	3	1.27699e+07	372	42.3035	5.94775
Q9DCG6	Phenazine biosynthesis-like domain-containing protein 1 OS=Mus musculus GN=Pbld1 PE=1 SV=2 - [PBLD1_MOUSE]	0	22.22	2	5	5	6	6.58679e+06	288	32.0276	7.03467
Q8BH04	Phosphoenolpyruvate carboxykinase [GTP], mitochondrial OS=Mus musculus GN=Pck2 PE=1 SV=1 - [PCKGM_MOUSE]	0	4.22	1	2	2	2	6.93762e+06	640	70.4825	7.28369
Q9CQF9	Prenylcysteine oxidase OS=Mus musculus GN=Pcyox1 PE=1 SV=1 - [PCYOX_MOUSE]	0	6.73	1	2	2	3	1.19917e+07	505	56.4587	6.91748
Q9WU78	Programmed cell death 6-interacting protein OS=Mus musculus GN=Pdcd6ip PE=1 SV=3 - [PDC6I_MOUSE]	0	3.22	1	2	2	3	831527	869	95.9642	6.52197
Q01065	Calcium/calmodulin-dependent 3',5'-cyclic nucleotide phosphodiesterase 1B OS=Mus musculus GN=Pde1b PE=1 SV=2 - [PDE1B_MOUSE]	0	3.74	1	1	1	1	11643424	535	61.1867	5.71924
P09103	Protein disulfide-isomerase OS=Mus musculus GN=P4hb PE=1 SV=2 - [PDIA1_MOUSE]	0	36.54	1	17	17	22	9.54961e+07	509	57.0228	4.88135
P08003	Protein disulfide-isomerase A4 OS=Mus musculus GN=Pdia4 PE=1 SV=3 - [PDIA4_MOUSE]	0	15.99	1	7	7	8	1.89304e+07	638	71.9375	5.31299
Q8R1G6	PDZ and LIM domain protein 2 OS=Mus musculus GN=Pdlim2 PE=1 SV=1 - [PDLI2_MOUSE]	0	9.17	1	2	2	2	1.8045e+07	349	37.6797	8.70459
Q9CQH0	PDZK1-interacting protein 1 OS=Mus musculus GN=Pdzk1ip1 PE=1 SV=1 - [PDZ1I_MOUSE]	0	20.18	1	2	2	3	1.96878e+07	114	12.2902	4.83057
Q62048	Astrocytic phosphoprotein PEA-15 OS=Mus musculus GN=Pea15 PE=1 SV=1 - [PEA15_MOUSE]	0	7.69	1	1	1	2	3.51086e+06	130	15.0448	5.021
Q9D0K1	Peroxisomal membrane protein PEX13 OS=Mus musculus GN=Pex13 PE=1 SV=1 - [PEX13_MOUSE]	0	2.47	1	1	1	1	863164	405	44.5823	7.53271
Q9R0A0	Peroxisomal membrane protein PEX14 OS=Mus musculus GN=Pex14 PE=1 SV=1 - [PEX14_MOUSE]	0	3.19	1	1	1	1	4.52497e+06	376	41.1828	5.10986
Q05793	Basement membrane-specific heparan sulfate proteoglycan core protein OS=Mus musculus GN=Hspg2 PE=1 SV=1 - [PGBM_MOUSE]	0	0.7	1	2	2	2	857589	3707	398.039	6.31592
Q8BWM0	Prostaglandin E synthase 2 OS=Mus musculus GN=Ptges2 PE=1 SV=3 - [PGES2_MOUSE]	0	7.03	1	2	2	2	10447758	384	43.2962	8.99756
P05622	Platelet-derived growth factor receptor beta OS=Mus musculus GN=Pdgfrb PE=1 SV=1 - [PGFRB_MOUSE]	0	0.91	1	1	1	1	2.42287e+06	1098	122.728	5.12256
P09411	Phosphoglycerate kinase 1 OS=Mus musculus GN=Pgk1 PE=1 SV=4 - [PGK1_MOUSE]	0	29.02	2	7	7	9	7.98493e+07	417	44.522	7.89893
Q9D0F9	Phosphoglucomutase-1 OS=Mus musculus GN=Pgm1 PE=1 SV=4 - [PGM1_MOUSE]	0	5.34	1	2	2	2	3.98853e+06	562	61.3796	6.56592
O55022	Membrane-associated progesterone receptor component 1 OS=Mus musculus GN=Pgrmc1 PE=1 SV=4 - [PGRC1_MOUSE]	0	15.38	1	3	3	3	1.62063e+07	195	21.6808	4.70361
Q80UU9	Membrane-associated progesterone receptor component 2 OS=Mus musculus GN=Pgrmc2 PE=1 SV=2 - [PGRC2_MOUSE]	0	11.52	1	1	1	1	3.67168e+06	217	23.3196	5.14795
Q2M3X8	Phosphatase and actin regulator 1 OS=Mus musculus GN=Phactr1 PE=1 SV=1 - [PHAR1_MOUSE]	0	2.24	2	1	1	1	2.39936e+06	580	66.2446	6.96143
P61458	Pterin-4-alpha-carbinolamine dehydratase OS=Mus musculus GN=Pcbd1 PE=1 SV=2 - [PHS_MOUSE]	0	31.73	1	3	3	3	1.30641e+07	104	11.978	6.80029
P53810	Phosphatidylinositol transfer protein alpha isoform OS=Mus musculus GN=Pitpna PE=1 SV=2 - [PIPNA_MOUSE]	0	8.49	1	1	1	1	5.72468e+06	271	31.873	6.3667
Q02257	Junction plakoglobin OS=Mus musculus GN=Jup PE=1 SV=3 - [PLAK_MOUSE]	0	3.22	1	2	2	2	5.67789e+06	745	81.7488	6.13818
O35083	1-acyl-sn-glycerol-3-phosphate acyltransferase alpha OS=Mus musculus GN=Agpat1 PE=1 SV=1 - [PLCA_MOUSE]	0	7.37	1	1	1	1	1.75005e+06	285	31.6887	9.14404
Q9DBG5	Perilipin-3 OS=Mus musculus GN=Plin3 PE=1 SV=1 - [PLIN3_MOUSE]	0	2.29	1	1	1	2		437	47.233	5.61768
Q9JJ00	Phospholipid scramblase 1 OS=Mus musculus GN=Plscr1 PE=1 SV=1 - [PLS1_MOUSE]	0	3.05	1	1	1	2	1.5339e+07	328	35.8902	5.05908
Q3V0K9	Plastin-1 OS=Mus musculus GN=Pls1 PE=1 SV=1 - [PLSI_MOUSE]	0	8.89	2	1	4	6	4.85838e+07	630	70.3634	5.37646
Q99K51	Plastin-3 OS=Mus musculus GN=Pls3 PE=1 SV=3 - [PLST_MOUSE]	0	17.94	2	7	10	13	4.85838e+07	630	70.6972	5.61768
Q91VC4	Plasmalemma vesicle-associated protein OS=Mus musculus GN=Plvap PE=1 SV=1 - [PLVAP_MOUSE]	0	3.42	1	2	2	4	8.42241e+06	438	49.9021	8.39697
P23492	Purine nucleoside phosphorylase OS=Mus musculus GN=Pnp PE=1 SV=2 - [PNPH_MOUSE]	0	3.11	1	1	1	1	2.15718e+06	289	32.2561	6.16357
P62137	Serine/threonine-protein phosphatase PP1-alpha catalytic subunit OS=Mus musculus GN=Ppp1ca PE=1 SV=1 - [PP1A_MOUSE]	0	19.09	2	3	5	5	1.11291e+07	330	37.5158	6.32861
Q8BP40	Lysophosphatidic acid phosphatase type 6 OS=Mus musculus GN=Acp6 PE=1 SV=1 - [PPA6_MOUSE]	0	7.42	1	2	2	2	5.81733e+06	418	47.5946	7.72314
P09242	Alkaline phosphatase, tissue-nonspecific isozyme OS=Mus musculus GN=Alpl PE=1 SV=2 - [PPBT_MOUSE]	0	7.06	1	3	3	4	1.72871e+07	524	57.4778	7.00537
P16675	Lysosomal protective protein OS=Mus musculus GN=Ctsa PE=1 SV=1 - [PPGB_MOUSE]	0	6.33	1	3	3	3	1.21493e+07	474	53.8095	5.85889
P17742	Peptidyl-prolyl cis-trans isomerase A OS=Mus musculus GN=Ppia PE=1 SV=2 - [PPIA_MOUSE]	0	24.39	1	5	5	7	6.10179e+07	164	17.9599	7.89893
P24369	Peptidyl-prolyl cis-trans isomerase B OS=Mus musculus GN=Ppib PE=1 SV=2 - [PPIB_MOUSE]	0	26.85	1	5	5	5	2.9164e+07	216	23.6986	9.5542
Q91VJ2	Caveolae-associated protein 3 OS=Mus musculus GN=Cavin3 PE=1 SV=1 - [CAVN3_MOUSE]	0	4.62	1	1	1	1	2.07389e+06	260	27.8366	5.56689
P35700	Peroxiredoxin-1 OS=Mus musculus GN=Prdx1 PE=1 SV=1 - [PRDX1_MOUSE]	0	31.16	2	8	8	9	9.90173e+07	199	22.1624	8.11865
Q61171	Peroxiredoxin-2 OS=Mus musculus GN=Prdx2 PE=1 SV=3 - [PRDX2_MOUSE]	0	9.09	1	2	2	2	2.28728e+07	198	21.7651	5.41455
O08709	Peroxiredoxin-6 OS=Mus musculus GN=Prdx6 PE=1 SV=3 - [PRDX6_MOUSE]	0	15.18	1	3	3	3	1.13369e+07	224	24.855	6.01123
Q9WUQ2	Prolactin regulatory element-binding protein OS=Mus musculus GN=Preb PE=1 SV=1 - [PREB_MOUSE]	0	2.16	1	1	1	1	6.3606e+06	417	45.4089	8.76318
Q9WU79	Proline dehydrogenase 1, mitochondrial OS=Mus musculus GN=Prodh PE=1 SV=2 - [PROD_MOUSE]	0	16.53	1	6	6	10	1.94656e+07	599	67.9925	8.23584
Q9Z2Y8	Pyridoxal phosphate homeostasis protein OS=Mus musculus GN=Prosc PE=1 SV=1 - [PLPHP_MOUSE]	0	3.28	1	1	1	2	7.6588e+06	274	30.0296	8.26514
Q3UPH1	Protein PRRC1 OS=Mus musculus GN=Prrc1 PE=1 SV=1 - [PRRC1_MOUSE]	0	2.93	1	1	1	1	539034	443	46.2685	5.94775
O88685	26S proteasome regulatory subunit 6A OS=Mus musculus GN=Psmc3 PE=1 SV=2 - [PRS6A_MOUSE]	0	3.62	1	1	1	1	6.16391e+06	442	49.5176	5.18604
O70435	Proteasome subunit alpha type-3 OS=Mus musculus GN=Psma3 PE=1 SV=3 - [PSA3_MOUSE]	0	5.49	1	1	1	1	7.71237e+06	255	28.3871	5.43994
Q9R1P0	Proteasome subunit alpha type-4 OS=Mus musculus GN=Psma4 PE=1 SV=1 - [PSA4_MOUSE]	0	3.83	1	1	1	1	1.15031e+07	261	29.4522	7.72314
Q9QUM9	Proteasome subunit alpha type-6 OS=Mus musculus GN=Psma6 PE=1 SV=1 - [PSA6_MOUSE]	0	3.66	1	1	1	1	8.29503e+06	246	27.3548	6.75635
Q9Z2U0	Proteasome subunit alpha type-7 OS=Mus musculus GN=Psma7 PE=1 SV=1 - [PSA7_MOUSE]	0	16.13	2	3	3	5	1.02115e+07	248	27.8376	8.45557
Q9R1P3	Proteasome subunit beta type-2 OS=Mus musculus GN=Psmb2 PE=1 SV=1 - [PSB2_MOUSE]	0	5.47	1	1	1	1	4678258	201	22.8917	7.02002
Q60692	Proteasome subunit beta type-6 OS=Mus musculus GN=Psmb6 PE=1 SV=3 - [PSB6_MOUSE]	0	8.82	1	2	2	2	1.12691e+07	238	25.3625	5.10986
Q9D8W5	26S proteasome non-ATPase regulatory subunit 12 OS=Mus musculus GN=Psmd12 PE=1 SV=4 - [PSD12_MOUSE]	0	4.82	1	2	2	2	2.34726e+06	456	52.8615	7.06396
Q9WVJ2	26S proteasome non-ATPase regulatory subunit 13 OS=Mus musculus GN=Psmd13 PE=1 SV=1 - [PSD13_MOUSE]	0	2.13	1	1	1	2	7.55e+06	376	42.7821	5.70654
Q3TXS7	26S proteasome non-ATPase regulatory subunit 1 OS=Mus musculus GN=Psmd1 PE=1 SV=1 - [PSMD1_MOUSE]	0	3.99	1	2	2	2	1.31526e+06	953	105.663	5.38916
P14685	26S proteasome non-ATPase regulatory subunit 3 OS=Mus musculus GN=Psmd3 PE=1 SV=3 - [PSMD3_MOUSE]	0	2.83	1	1	1	1	4.02566e+06	530	60.6803	8.44092
Q8BJY1	26S proteasome non-ATPase regulatory subunit 5 OS=Mus musculus GN=Psmd5 PE=1 SV=4 - [PSMD5_MOUSE]	0	1.98	1	1	1	1	1.44182e+06	504	55.9369	5.21143
Q99JI4	26S proteasome non-ATPase regulatory subunit 6 OS=Mus musculus GN=Psmd6 PE=1 SV=1 - [PSMD6_MOUSE]	0	3.86	1	1	1	1	6.23047e+06	389	45.5072	5.51611
Q61144	Presenilin-2 OS=Mus musculus GN=Psen2 PE=1 SV=3 - [PSN2_MOUSE]	0	2.01	2	1	1	1	2.43018e+06	448	49.9503	4.58936
P17225	Polypyrimidine tract-binding protein 1 OS=Mus musculus GN=Ptbp1 PE=1 SV=2 - [PTBP1_MOUSE]	0	21.25	1	5	5	6	1.90239e+07	527	56.443	8.33838
Q60866	Phosphotriesterase-related protein OS=Mus musculus GN=Pter PE=1 SV=1 - [PTER_MOUSE]	0	12.03	1	3	3	5	1.35495e+07	349	39.1931	6.66846
P26350	Prothymosin alpha OS=Mus musculus GN=Ptma PE=1 SV=2 - [PTMA_MOUSE]	0	13.51	1	1	1	2	2.58657e+07	111	12.2471	3.78955
Q9D0J8	Parathymosin OS=Mus musculus GN=Ptms PE=1 SV=3 - [PTMS_MOUSE]	0	23.76	1	2	2	4	1.98269e+07	101	11.4231	4.22119
P54830	Tyrosine-protein phosphatase non-receptor type 5 OS=Mus musculus GN=Ptpn5 PE=1 SV=2 - [PTN5_MOUSE]	0	1.48	1	1	1	1	7.61611e+06	541	60.7764	5.19873
Q66GT5	Phosphatidylglycerophosphatase and protein-tyrosine phosphatase 1 OS=Mus musculus GN=Ptpmt1 PE=1 SV=1 - [PTPM1_MOUSE]	0	6.74	1	1	1	1	712739	193	21.9286	9.71533
P54822	Adenylosuccinate lyase OS=Mus musculus GN=Adsl PE=1 SV=2 - [PUR8_MOUSE]	0	2.27	1	1	1	1	5.51065e+06	484	54.8309	7.26904
P42669	Transcriptional activator protein Pur-alpha OS=Mus musculus GN=Pura PE=1 SV=1 - [PURA_MOUSE]	0	5.61	2	2	2	2	1.20268e+07	321	34.8624	6.44287
P32507	Nectin-2 OS=Mus musculus GN=Nectin2 PE=1 SV=2 - [NECT2_MOUSE]	0	6.6	1	2	2	2	6.46478e+06	530	57.2821	4.85596
Q9DC11	Plexin domain-containing protein 2 OS=Mus musculus GN=Plxdc2 PE=1 SV=1 - [PXDC2_MOUSE]	0	1.89	1	1	1	2	5.95046e+06	530	59.5784	6.59521
Q3U4I7	Pyridine nucleotide-disulfide oxidoreductase domain-containing protein 2 OS=Mus musculus GN=Pyroxd2 PE=1 SV=3 - [PYRD2_MOUSE]	0	2.24	1	1	1	1	6.10692e+06	581	62.9004	8.29443
O35435	Dihydroorotate dehydrogenase (quinone), mitochondrial OS=Mus musculus GN=Dhodh PE=1 SV=2 - [PYRD_MOUSE]	0	2.28	1	1	1	1	2.42586e+06	395	42.674	9.5542
Q9D855	Cytochrome b-c1 complex subunit 7 OS=Mus musculus GN=Uqcrb PE=1 SV=3 - [QCR7_MOUSE]	0	38.74	1	4	4	7	6.11906e+07	111	13.519	9.11475
Q9CQ69	Cytochrome b-c1 complex subunit 8 OS=Mus musculus GN=Uqcrq PE=1 SV=3 - [QCR8_MOUSE]	0	29.27	1	2	2	4	3.93354e+07	82	9.76211	10.2573
Q8R1I1	Cytochrome b-c1 complex subunit 9 OS=Mus musculus GN=Uqcr10 PE=1 SV=1 - [QCR9_MOUSE]	0	26.56	1	1	1	1	1.05017e+07	64	7.44087	9.18799
P47199	Quinone oxidoreductase OS=Mus musculus GN=Cryz PE=1 SV=1 - [QOR_MOUSE]	0	31.72	1	7	7	8	5.47285e+07	331	35.2464	8.07471
P35293	Ras-related protein Rab-18 OS=Mus musculus GN=Rab18 PE=1 SV=2 - [RAB18_MOUSE]	0	12.62	1	2	2	3	1.38097e+07	206	23.0207	5.36377
Q9D1G1	Ras-related protein Rab-1B OS=Mus musculus GN=Rab1b PE=1 SV=1 - [RAB1B_MOUSE]	0	44.28	17	3	6	10	9.28568e+07	201	22.1732	5.73193
P35282	Ras-related protein Rab-21 OS=Mus musculus GN=Rab21 PE=1 SV=4 - [RAB21_MOUSE]	0	4.5	1	1	1	2	1.29787e+07	222	24.0912	7.94287
P53994	Ras-related protein Rab-2A OS=Mus musculus GN=Rab2a PE=1 SV=1 - [RAB2A_MOUSE]	0	6.13	2	1	1	1	1.58574e+07	212	23.5328	6.53662
Q9CZT8	Ras-related protein Rab-3B OS=Mus musculus GN=Rab3b PE=1 SV=1 - [RAB3B_MOUSE]	0	12.33	14	1	2	2	5.75456e+07	219	24.7412	5.10986
Q9CQD1	Ras-related protein Rab-5A OS=Mus musculus GN=Rab5a PE=1 SV=1 - [RAB5A_MOUSE]	0	20.47	1	1	4	5	4.04288e+07	215	23.5838	8.14795
P35278	Ras-related protein Rab-5C OS=Mus musculus GN=Rab5c PE=1 SV=2 - [RAB5C_MOUSE]	0	21.3	1	1	4	7	48693888	216	23.3978	8.41162
Q91WG2	Rab GTPase-binding effector protein 2 OS=Mus musculus GN=Rabep2 PE=1 SV=3 - [RABE2_MOUSE]	0	2.17	1	1	1	1	1.76739e+06	554	62.0948	4.89404
P26043	Radixin OS=Mus musculus GN=Rdx PE=1 SV=3 - [RADI_MOUSE]	0	24.53	1	7	13	16	1.67533e+08	583	68.5003	6.20166
Q64012	RNA-binding protein Raly OS=Mus musculus GN=Raly PE=1 SV=3 - [RALY_MOUSE]	0	2.56	1	1	1	1	6.28444e+06	312	33.1678	8.83643
P46638	Ras-related protein Rab-11B OS=Mus musculus GN=Rab11b PE=1 SV=3 - [RB11B_MOUSE]	0	39.91	3	8	8	8	6.01006e+07	218	24.4745	5.93506
Q99MI1	ELKS/Rab6-interacting/CAST family member 1 OS=Mus musculus GN=Erc1 PE=1 SV=1 - [RB6I2_MOUSE]	0	1.07	1	1	1	2	2.52888e+06	1120	128.252	5.87158
Q60870	Receptor expression-enhancing protein 5 OS=Mus musculus GN=Reep5 PE=1 SV=1 - [REEP5_MOUSE]	0	5.41	1	1	1	1	4.62168e+07	185	21.0369	8.38232
Q9EPU0	Regulator of nonsense transcripts 1 OS=Mus musculus GN=Upf1 PE=1 SV=2 - [RENT1_MOUSE]	0	0.98	1	1	1	2	1.96473e+06	1124	123.889	6.60986
Q99J62	Replication factor C subunit 4 OS=Mus musculus GN=Rfc4 PE=1 SV=1 - [RFC4_MOUSE]	0	1.92	1	1	1	1	189457268	364	39.8418	6.69775
Q9DC04	Regulator of G-protein signaling 3 OS=Mus musculus GN=Rgs3 PE=1 SV=2 - [RGS3_MOUSE]	0	1.14	1	1	1	1	4.61302e+06	966	106.153	5.85889
Q61085	Rhophilin-1 OS=Mus musculus GN=Rhpn1 PE=1 SV=2 - [RHPN1_MOUSE]	0	11.51	1	4	4	4	1.30201e+07	643	71.274	6.45557
Q920A5	Retinoid-inducible serine carboxypeptidase OS=Mus musculus GN=Scpep1 PE=1 SV=2 - [RISC_MOUSE]	0	3.1	1	1	1	1	4.49473e+06	452	50.9318	5.65576
P53026	60S ribosomal protein L10a OS=Mus musculus GN=Rpl10a PE=1 SV=3 - [RL10A_MOUSE]	0	13.82	1	2	2	2	1.31321e+07	217	24.9006	9.979
P35979	60S ribosomal protein L12 OS=Mus musculus GN=Rpl12 PE=1 SV=2 - [RL12_MOUSE]	0	20.61	1	2	2	2	1.33471e+07	165	17.7935	9.42236
P19253	60S ribosomal protein L13a OS=Mus musculus GN=Rpl13a PE=1 SV=4 - [RL13A_MOUSE]	0	5.42	1	1	1	2	2.54954e+07	203	23.4493	11.019
P47963	60S ribosomal protein L13 OS=Mus musculus GN=Rpl13 PE=1 SV=3 - [RL13_MOUSE]	0	11.37	1	2	2	3	1.53572e+07	211	24.2905	11.5464
Q9CPR4	60S ribosomal protein L17 OS=Mus musculus GN=Rpl17 PE=1 SV=3 - [RL17_MOUSE]	0	5.43	1	1	1	1	1.3239e+07	184	21.4094	10.1841
O09167	60S ribosomal protein L21 OS=Mus musculus GN=Rpl21 PE=1 SV=3 - [RL21_MOUSE]	0	16.25	1	2	2	2	1.06609e+07	160	18.5501	10.4917
P67984	60S ribosomal protein L22 OS=Mus musculus GN=Rpl22 PE=1 SV=2 - [RL22_MOUSE]	0	10.16	1	1	1	1	2.66667e+07	128	14.7498	9.18799
P41105	60S ribosomal protein L28 OS=Mus musculus GN=Rpl28 PE=1 SV=2 - [RL28_MOUSE]	0	16.06	1	2	2	3	8.95763e+06	137	15.7237	12.0151
Q9D1R9	60S ribosomal protein L34 OS=Mus musculus GN=Rpl34 PE=1 SV=2 - [RL34_MOUSE]	0	14.53	1	2	2	2	1.16292e+07	117	13.2844	11.4731
Q9JJI8	60S ribosomal protein L38 OS=Mus musculus GN=Rpl38 PE=1 SV=3 - [RL38_MOUSE]	0	18.57	1	1	1	1	1.8176e+07	70	8.19872	10.0962
P27659	60S ribosomal protein L3 OS=Mus musculus GN=Rpl3 PE=1 SV=3 - [RL3_MOUSE]	0	1.99	1	1	1	1	1.42387e+07	403	46.0808	10.2134
P47962	60S ribosomal protein L5 OS=Mus musculus GN=Rpl5 PE=1 SV=3 - [RL5_MOUSE]	0	3.37	1	1	1	1	1.67639e+07	297	34.3787	9.77393
P47911	60S ribosomal protein L6 OS=Mus musculus GN=Rpl6 PE=1 SV=3 - [RL6_MOUSE]	0	13.85	1	3	3	5	1.41142e+07	296	33.4889	10.6968
P12970	60S ribosomal protein L7a OS=Mus musculus GN=Rpl7a PE=1 SV=2 - [RL7A_MOUSE]	0	10.15	1	2	2	2	2.60048e+07	266	29.958	10.5649
P14148	60S ribosomal protein L7 OS=Mus musculus GN=Rpl7 PE=1 SV=2 - [RL7_MOUSE]	0	11.11	1	2	2	2	2.37286e+07	270	31.3998	10.8872
P99027	60S acidic ribosomal protein P2 OS=Mus musculus GN=Rplp2 PE=1 SV=3 - [RLA2_MOUSE]	0	10.43	1	1	1	2	3.40533e+07	115	11.6438	4.53857
Q9DCV4	Regulator of microtubule dynamics protein 1 OS=Mus musculus GN=Rmdn1 PE=1 SV=2 - [RMD1_MOUSE]	0	3.61	1	1	1	1	7.33908e+06	305	34.9782	8.70459
Q3UJU9	Regulator of microtubule dynamics protein 3 OS=Mus musculus GN=Rmdn3 PE=1 SV=2 - [RMD3_MOUSE]	0	4.89	1	1	1	1	1.34885e+06	470	51.997	5.21143
Q91VM5	RNA binding motif protein, X-linked-like-1 OS=Mus musculus GN=Rbmxl1 PE=1 SV=1 - [RMXL1_MOUSE]	0	3.35	2	1	1	1	1.69938e+07	388	42.1362	9.99365
Q9CX86	Heterogeneous nuclear ribonucleoprotein A0 OS=Mus musculus GN=Hnrnpa0 PE=1 SV=1 - [ROA0_MOUSE]	0	5.25	1	1	1	1	9.54769e+06	305	30.5117	9.30518
P49312	Heterogeneous nuclear ribonucleoprotein A1 OS=Mus musculus GN=Hnrnpa1 PE=1 SV=2 - [ROA1_MOUSE]	0	11.56	1	2	3	3	6.79204e+06	320	34.1753	9.23193
Q80TE0	RNA polymerase II-associated protein 1 OS=Mus musculus GN=Rpap1 PE=1 SV=2 - [RPAP1_MOUSE]	0	0.71	1	1	1	1	1.16144e+07	1409	155.172	6.65381
Q9DBG6	Dolichyl-diphosphooligosaccharide--protein glycosyltransferase subunit 2 OS=Mus musculus GN=Rpn2 PE=1 SV=1 - [RPN2_MOUSE]	0	12.68	1	5	5	5	1.95808e+07	631	69.02	5.80811
P10833	Ras-related protein R-Ras OS=Mus musculus GN=Rras PE=1 SV=1 - [RRAS_MOUSE]	0	22.02	1	2	3	3	1.18202e+07	218	23.749	6.78564
Q99PL5	Ribosome-binding protein 1 OS=Mus musculus GN=Rrbp1 PE=1 SV=2 - [RRBP1_MOUSE]	0	1.99	1	3	3	3	1.543e+07	1605	172.776	9.33447
P97351	40S ribosomal protein S3a OS=Mus musculus GN=Rps3a PE=1 SV=3 - [RS3A_MOUSE]	0	17.8	1	4	4	4	1.96977e+07	264	29.8657	9.72998
P97461	40S ribosomal protein S5 OS=Mus musculus GN=Rps5 PE=1 SV=3 - [RS5_MOUSE]	0	4.9	1	1	1	3	5.54661e+06	204	22.875	9.71533
P27048	Small nuclear ribonucleoprotein-associated protein B OS=Mus musculus GN=Snrpb PE=1 SV=1 - [RSMB_MOUSE]	0	3.9	2	2	2	2	5.5606e+06	231	23.6402	10.9019
Q01730	Ras suppressor protein 1 OS=Mus musculus GN=Rsu1 PE=1 SV=3 - [RSU1_MOUSE]	0	33.94	1	7	7	9	1.87374e+07	277	31.5307	8.88037
Q99N87	28S ribosomal protein S5, mitochondrial OS=Mus musculus GN=Mrps5 PE=1 SV=1 - [RT05_MOUSE]	0	3.24	1	1	1	1	1.86571e+06	432	48.1762	10.1401
Q9D7N3	28S ribosomal protein S9, mitochondrial OS=Mus musculus GN=Mrps9 PE=1 SV=3 - [RT09_MOUSE]	0	3.08	1	1	1	1	2.70779e+06	390	44.9008	8.80713
Q9CQE3	28S ribosomal protein S17, mitochondrial OS=Mus musculus GN=Mrps17 PE=1 SV=1 - [RT17_MOUSE]	0	7.5	1	1	1	1	3.69513e+06	120	13.3734	9.89111
Q8VE22	28S ribosomal protein S23, mitochondrial OS=Mus musculus GN=Mrps23 PE=1 SV=1 - [RT23_MOUSE]	0	5.65	1	1	1	1	3.42059e+06	177	20.3355	8.5874
Q9JIK9	28S ribosomal protein S34, mitochondrial OS=Mus musculus GN=Mrps34 PE=1 SV=1 - [RT34_MOUSE]	0	10.09	1	2	2	3	4.28945e+06	218	25.8107	10.4331
Q9ES97	Reticulon-3 OS=Mus musculus GN=Rtn3 PE=1 SV=2 - [RTN3_MOUSE]	0	1.35	1	2	2	3	2.53352e+07	964	103.814	4.91943
P08207	Protein S100-A10 OS=Mus musculus GN=S100a10 PE=1 SV=2 - [S10AA_MOUSE]	0	10.31	1	1	1	1	9272360	97	11.1785	6.771
P50543	Protein S100-A11 OS=Mus musculus GN=S100a11 PE=1 SV=1 - [S10AB_MOUSE]	0	10.2	1	1	1	1	5.61006e+06	98	11.0755	5.45264
P97352	Protein S100-A13 OS=Mus musculus GN=S100a13 PE=1 SV=1 - [S10AD_MOUSE]	0	11.22	1	1	1	1	3.09196e+06	98	11.1509	6.12549
P55014	Solute carrier family 12 member 1 OS=Mus musculus GN=Slc12a1 PE=1 SV=2 - [S12A1_MOUSE]	0	2.1	1	2	2	2	4.08081e+06	1095	120.278	7.75244
Q91Y63	Solute carrier family 13 member 3 OS=Mus musculus GN=Slc13a3 PE=1 SV=1 - [S13A3_MOUSE]	0	2.5	1	1	1	1	4.58018e+06	600	66.1	7.72314
Q8BPX9	Solute carrier family 15 member 3 OS=Mus musculus GN=Slc15a3 PE=2 SV=1 - [S15A3_MOUSE]	0	3.63	1	1	1	1	1.98408e+08	578	64.0094	8.80713
O08966	Solute carrier family 22 member 1 OS=Mus musculus GN=Slc22a1 PE=1 SV=2 - [S22A1_MOUSE]	0	6.29	1	2	3	3	3.42069e+07	556	61.4807	6.66846
O70577	Solute carrier family 22 member 2 OS=Mus musculus GN=Slc22a2 PE=1 SV=1 - [S22A2_MOUSE]	0	3.62	1	1	2	2	6.01438e+07	553	61.7903	7.84033
Q8VC69	Solute carrier family 22 member 6 OS=Mus musculus GN=Slc22a6 PE=1 SV=1 - [S22A6_MOUSE]	0	8.44	1	4	4	5	2.29119e+07	545	59.9742	9.1001
O88909	Solute carrier family 22 member 8 OS=Mus musculus GN=Slc22a8 PE=1 SV=2 - [S22A8_MOUSE]	0	1.86	1	1	1	2	2.2385e+07	537	59.2082	8.39697
Q8CFZ5	Solute carrier family 22 member 12 OS=Mus musculus GN=Slc22a12 PE=1 SV=1 - [S22AC_MOUSE]	0	1.81	1	1	1	1	1.05514e+07	553	60.1554	8.104
Q8R0Y8	Mitochondrial coenzyme A transporter SLC25A42 OS=Mus musculus GN=Slc25a42 PE=1 SV=1 - [S2542_MOUSE]	0	18.24	1	3	3	4	7.95333e+06	318	35.2186	10.0522
Q8CFJ7	Solute carrier family 25 member 45 OS=Mus musculus GN=Slc25a45 PE=1 SV=1 - [S2545_MOUSE]	0	5.9	1	1	1	1	1.83587e+06	288	31.6691	9.1001
Q5HZI9	Solute carrier family 25 member 51 OS=Mus musculus GN=Slc25a51 PE=1 SV=1 - [S2551_MOUSE]	0	3.69	1	1	1	1	5.82998e+06	298	33.6677	9.65674
P58735	Sulfate anion transporter 1 OS=Mus musculus GN=Slc26a1 PE=1 SV=1 - [S26A1_MOUSE]	0	4.97	1	3	3	4	4.28286e+06	704	75.739	8.08936
Q8K0H1	Multidrug and toxin extrusion protein 1 OS=Mus musculus GN=Slc47a1 PE=1 SV=2 - [S47A1_MOUSE]	0	6.7	1	2	2	3	9.18961e+06	567	61.6017	7.51807
O88343	Electrogenic sodium bicarbonate cotransporter 1 OS=Mus musculus GN=Slc4a4 PE=1 SV=2 - [S4A4_MOUSE]	0	14.55	1	11	11	14	5.08654e+07	1079	121.406	6.84424
Q9EP69	Phosphatidylinositide phosphatase SAC1 OS=Mus musculus GN=Sacm1l PE=1 SV=1 - [SAC1_MOUSE]	0	8.69	1	4	4	5	5.98016e+06	587	66.9009	7.29834
P50247	Adenosylhomocysteinase OS=Mus musculus GN=Ahcy PE=1 SV=3 - [SAHH_MOUSE]	0	12.27	3	5	5	5	2.41854e+07	432	47.6573	6.53662
Q8BGH2	Sorting and assembly machinery component 50 homolog OS=Mus musculus GN=Samm50 PE=1 SV=1 - [SAM50_MOUSE]	0	2.56	1	1	1	1	8.18182e+06	469	51.8313	6.80029
Q60648	Ganglioside GM2 activator OS=Mus musculus GN=Gm2a PE=1 SV=2 - [SAP3_MOUSE]	0	20.21	1	2	2	2	1.50107e+07	193	20.8108	5.89697
Q9CQC9	GTP-binding protein SAR1b OS=Mus musculus GN=Sar1b PE=1 SV=1 - [SAR1B_MOUSE]	0	5.56	1	1	1	1	3.32081e+06	198	22.3675	6.11279
Q3UPL0	Protein transport protein Sec31A OS=Mus musculus GN=Sec31a PE=1 SV=2 - [SC31A_MOUSE]	0	3.17	1	2	2	2	4.22395e+06	1230	133.486	6.75635
Q923I7	Sodium/glucose cotransporter 2 OS=Mus musculus GN=Slc5a2 PE=1 SV=1 - [SC5A2_MOUSE]	0	8.81	1	3	4	5	3.48273e+07	670	72.9598	7.66455
Q8VDT1	Sodium/glucose cotransporter 4 OS=Mus musculus GN=Slc5a9 PE=1 SV=3 - [SC5A9_MOUSE]	0	3.8	1	1	2	2	1.51659e+07	685	75.0161	7.50342
Q9CQS8	Protein transport protein Sec61 subunit beta OS=Mus musculus GN=Sec61b PE=1 SV=3 - [SC61B_MOUSE]	0	10.42	1	1	1	1	15433817	96	9.9521	11.561
Q8K021	Secretory carrier-associated membrane protein 1 OS=Mus musculus GN=Scamp1 PE=1 SV=1 - [SCAM1_MOUSE]	0	3.85	1	1	1	1	5.79298e+06	338	38.0038	7.7085
Q9ERN0	Secretory carrier-associated membrane protein 2 OS=Mus musculus GN=Scamp2 PE=1 SV=1 - [SCAM2_MOUSE]	0	3.65	1	1	1	1	5.66482e+06	329	36.4412	6.31592
O35609	Secretory carrier-associated membrane protein 3 OS=Mus musculus GN=Scamp3 PE=1 SV=3 - [SCAM3_MOUSE]	0	4.58	1	1	1	1	9.30024e+06	349	38.4333	7.63525
Q9JKV5	Secretory carrier-associated membrane protein 4 OS=Mus musculus GN=Scamp4 PE=1 SV=1 - [SCAM4_MOUSE]	0	4.78	1	1	1	1	1.94247e+06	230	25.3258	8.66064
Q8BRF7	Sec1 family domain-containing protein 1 OS=Mus musculus GN=Scfd1 PE=1 SV=1 - [SCFD1_MOUSE]	0	2.66	1	1	1	1	4.27689e+06	639	72.2771	6.37939
Q9JLI6	Selenocysteine lyase OS=Mus musculus GN=Scly PE=1 SV=1 - [SCLY_MOUSE]	0	3.01	1	1	1	1	2.44208e+06	432	47.1441	6.80029
Q9D0K2	Succinyl-CoA:3-ketoacid coenzyme A transferase 1, mitochondrial OS=Mus musculus GN=Oxct1 PE=1 SV=1 - [SCOT1_MOUSE]	0	30.38	1	11	11	24	1.15011e+08	520	55.953	8.52881
Q80U72	Protein scribble homolog OS=Mus musculus GN=Scrib PE=1 SV=2 - [SCRIB_MOUSE]	0	1.55	1	1	2	3	6.04782e+06	1612	173.952	5.12256
Q8VCA8	Secernin-2 OS=Mus musculus GN=Scrn2 PE=1 SV=1 - [SCRN2_MOUSE]	0	4.71	1	1	1	1	6897939	425	46.5712	5.70654
Q63918	Caveolae-associated protein 2 OS=Mus musculus GN=Cavin2 PE=1 SV=3 - [CAVN2_MOUSE]	0	2.15	1	1	1	1	2.80776e+07	418	46.7354	5.21143
Q921H9	Cytochrome c oxidase assembly factor 7 OS=Mus musculus GN=Coa7 PE=1 SV=1 - [COA7_MOUSE]	0	4.33	1	1	1	1	5312842	231	25.6001	6.29053
P42208	Septin-2 OS=Mus musculus GN=Sept2 PE=1 SV=2 - [SEPT2_MOUSE]	0	16.62	1	4	4	5	1.84418e+07	361	41.4993	6.55127
Q9Z2Q6	Septin-5 OS=Mus musculus GN=Sept5 PE=1 SV=2 - [SEPT5_MOUSE]	0	2.44	2	1	1	1	5.8903e+06	369	42.7207	6.66846
Q8K4Z5	Splicing factor 3A subunit 1 OS=Mus musculus GN=Sf3a1 PE=1 SV=1 - [SF3A1_MOUSE]	0	1.26	1	1	1	1	1.08474e+06	791	88.4894	5.22412
Q9D554	Splicing factor 3A subunit 3 OS=Mus musculus GN=Sf3a3 PE=1 SV=2 - [SF3A3_MOUSE]	0	1.8	1	1	1	1	3.04148e+06	501	58.8052	5.33838
Q921M3	Splicing factor 3B subunit 3 OS=Mus musculus GN=Sf3b3 PE=1 SV=1 - [SF3B3_MOUSE]	0	2.38	1	2	2	2	6.26759e+06	1217	135.465	5.26221
Q8VIJ6	Splicing factor, proline- and glutamine-rich OS=Mus musculus GN=Sfpq PE=1 SV=1 - [SFPQ_MOUSE]	0	8.3	1	6	6	9	2.66723e+07	699	75.3943	9.43701
Q99JR1	Sideroflexin-1 OS=Mus musculus GN=Sfxn1 PE=1 SV=3 - [SFXN1_MOUSE]	0	40.68	1	8	8	11	5.81407e+07	322	35.6263	9.23193
Q925N2	Sideroflexin-2 OS=Mus musculus GN=Sfxn2 PE=1 SV=1 - [SFXN2_MOUSE]	0	9.32	1	2	2	4	7.88997e+06	322	36.1174	8.82178
Q91V61	Sideroflexin-3 OS=Mus musculus GN=Sfxn3 PE=1 SV=1 - [SFXN3_MOUSE]	0	9.35	1	2	2	3	8.55085e+06	321	35.3835	9.51025
Q9JJU8	SH3 domain-binding glutamic acid-rich-like protein OS=Mus musculus GN=Sh3bgrl PE=1 SV=1 - [SH3L1_MOUSE]	0	11.4	1	1	1	1	2.27044e+06	114	12.8032	4.91943
Q91VW3	SH3 domain-binding glutamic acid-rich-like protein 3 OS=Mus musculus GN=Sh3bgrl3 PE=1 SV=1 - [SH3L3_MOUSE]	0	10.75	1	1	1	1	6.287e+06	93	10.4703	5.13525
Q3URD3	Sarcolemmal membrane-associated protein OS=Mus musculus GN=Slmap PE=1 SV=2 - [SLMAP_MOUSE]	0	1.18	1	1	1	2	3.69705e+06	845	96.8733	5.32568
Q8C1Q6	Small integral membrane protein 4 OS=Mus musculus GN=Smim4 PE=1 SV=2 - [SMIM4_MOUSE]	0	15	1	1	1	1	4051513	80	9.7402	10.9312
Q78PY7	Staphylococcal nuclease domain-containing protein 1 OS=Mus musculus GN=Snd1 PE=1 SV=1 - [SND1_MOUSE]	0	1.43	1	1	1	1	5.2541e+06	910	102.025	7.43018
O09044	Synaptosomal-associated protein 23 OS=Mus musculus GN=Snap23 PE=1 SV=1 - [SNP23_MOUSE]	0	14.76	1	2	2	3	4.93699e+06	210	23.2464	4.98291
O70493	Sorting nexin-12 OS=Mus musculus GN=Snx12 PE=1 SV=1 - [SNX12_MOUSE]	0	6.67	1	1	1	1	2.44966e+06	165	19.1038	7.34229
Q9CWK8	Sorting nexin-2 OS=Mus musculus GN=Snx2 PE=1 SV=2 - [SNX2_MOUSE]	0	4.05	2	2	2	2	6.64152e+06	519	58.4348	5.12256
O70492	Sorting nexin-3 OS=Mus musculus GN=Snx3 PE=1 SV=3 - [SNX3_MOUSE]	0	6.79	1	1	1	2	1.12619e+07	162	18.7457	8.66064
Q9EPT5	Solute carrier organic anion transporter family member 2A1 OS=Mus musculus GN=Slco2a1 PE=1 SV=2 - [SO2A1_MOUSE]	0	1.56	1	1	1	2	8.06392e+06	643	70.1012	8.74854
P08228	Superoxide dismutase [Cu-Zn] OS=Mus musculus GN=Sod1 PE=1 SV=2 - [SODC_MOUSE]	0	23.38	1	4	4	5	5.39009e+07	154	15.9328	6.50732
O09164	Extracellular superoxide dismutase [Cu-Zn] OS=Mus musculus GN=Sod3 PE=1 SV=1 - [SODE_MOUSE]	0	3.59	1	1	1	1	5.19311e+06	251	27.3747	6.84424
P09671	Superoxide dismutase [Mn], mitochondrial OS=Mus musculus GN=Sod2 PE=1 SV=3 - [SODM_MOUSE]	0	30.18	1	6	6	9	1.6279e+08	222	24.5875	8.6167
Q6P069	Sorcin OS=Mus musculus GN=Sri PE=1 SV=1 - [SORCN_MOUSE]	0	5.56	1	1	1	1	1.22962e+07	198	21.6133	5.59229
Q9D826	Peroxisomal sarcosine oxidase OS=Mus musculus GN=Pipox PE=1 SV=1 - [SOX_MOUSE]	0	15.13	1	4	4	4	4.07068e+07	390	43.8184	7.54736
Q8BIH0	Histone deacetylase complex subunit SAP130 OS=Mus musculus GN=Sap130 PE=1 SV=2 - [SP130_MOUSE]	0	1.04	1	1	1	1	1.35928e+07	1057	111.159	9.90576
Q60854	Serpin B6 OS=Mus musculus GN=Serpinb6 PE=1 SV=1 - [SPB6_MOUSE]	0	6.61	1	2	2	2	7.87742e+06	378	42.5712	5.74463
Q91WK1	SPRY domain-containing protein 4 OS=Mus musculus GN=Spryd4 PE=1 SV=1 - [SPRY4_MOUSE]	0	4.83	1	1	1	1	1.71232e+06	207	23.2602	9.45166
Q62261	Spectrin beta chain, non-erythrocytic 1 OS=Mus musculus GN=Sptbn1 PE=1 SV=2 - [SPTB2_MOUSE]	0	9.1	1	17	17	24	2.93842e+07	2363	274.052	5.57959
Q9R112	Sulfide:quinone oxidoreductase, mitochondrial OS=Mus musculus GN=Sqor PE=1 SV=3 - [SQOR_MOUSE]	0	23.78	1	9	9	10	3.75153e+07	450	50.2499	9.08545
Q3UTJ2	Sorbin and SH3 domain-containing protein 2 OS=Mus musculus GN=Sorbs2 PE=1 SV=2 - [SRBS2_MOUSE]	0	6.44	1	5	5	5	1.86501e+07	1180	132.266	8.52881
Q60598	Src substrate cortactin OS=Mus musculus GN=Cttn PE=1 SV=2 - [SRC8_MOUSE]	0	12.09	1	7	7	8	1.22103e+07	546	61.2124	5.40186
Q9DBG7	Signal recognition particle receptor subunit alpha OS=Mus musculus GN=Srpra PE=1 SV=1 - [SRPRA_MOUSE]	0	2.2	1	1	1	1	2.83511e+06	636	69.5791	8.95361
Q9CYR0	Single-stranded DNA-binding protein, mitochondrial OS=Mus musculus GN=Ssbp1 PE=1 SV=1 - [SSBP_MOUSE]	0	9.87	1	1	1	1	3.401e+06	152	17.308	9.92041
Q8BWF0	Succinate-semialdehyde dehydrogenase, mitochondrial OS=Mus musculus GN=Aldh5a1 PE=1 SV=1 - [SSDH_MOUSE]	0	6.12	1	3	3	4	1.44562e+07	523	55.9328	8.25049
Q8CG65	SCO-spondin OS=Mus musculus GN=Sspo PE=2 SV=2 - [SSPO_MOUSE]	0	0.18	1	1	1	1	2.14598e+06	4998	534.612	5.68115
Q9CY50	Translocon-associated protein subunit alpha OS=Mus musculus GN=Ssr1 PE=1 SV=1 - [SSRA_MOUSE]	0	8.04	1	2	2	2	1.72261e+07	286	32.0451	4.44971
Q9D939	Sulfotransferase 1C2 OS=Mus musculus GN=Sult1c2 PE=1 SV=1 - [ST1C2_MOUSE]	0	7.09	1	2	2	3	2.9207e+06	296	34.9305	7.82568
Q3UZZ6	Sulfotransferase 1 family member D1 OS=Mus musculus GN=Sult1d1 PE=1 SV=1 - [ST1D1_MOUSE]	0	9.15	1	2	2	3	2.04667e+07	295	35.0605	5.75732
Q9D3E6	Cohesin subunit SA-1 OS=Mus musculus GN=Stag1 PE=1 SV=3 - [STAG1_MOUSE]	0	0.87	1	1	1	1	2.55068e+06	1258	144.349	5.59229
Q99JB2	Stomatin-like protein 2, mitochondrial OS=Mus musculus GN=Stoml2 PE=1 SV=1 - [STML2_MOUSE]	0	11.9	1	3	3	4	6.58856e+06	353	38.3612	8.86572
P54116	Erythrocyte band 7 integral membrane protein OS=Mus musculus GN=Stom PE=1 SV=3 - [STOM_MOUSE]	0	3.52	1	1	1	1	2.89482e+06	284	31.3555	6.93213
Q9ER00	Syntaxin-12 OS=Mus musculus GN=Stx12 PE=1 SV=1 - [STX12_MOUSE]	0	6.57	1	2	2	2	1.0665e+07	274	31.1759	5.43994
Q00262	Syntaxin-2 OS=Mus musculus GN=Stx2 PE=1 SV=1 - [STX2_MOUSE]	0	3.46	1	1	1	1	4.08124e+06	289	33.1572	6.39209
O70439	Syntaxin-7 OS=Mus musculus GN=Stx7 PE=1 SV=3 - [STX7_MOUSE]	0	5.75	1	1	1	1	1.39421e+07	261	29.8023	5.78271
Q64324	Syntaxin-binding protein 2 OS=Mus musculus GN=Stxbp2 PE=1 SV=1 - [STXB2_MOUSE]	0	2.7	1	1	1	1	7.61775e+06	593	66.3155	6.7417
Q60770	Syntaxin-binding protein 3 OS=Mus musculus GN=Stxbp3 PE=1 SV=1 - [STXB3_MOUSE]	0	2.87	1	1	1	1	886981	592	67.8989	8.01611
Q7TNE1	Succinate--hydroxymethylglutarate CoA-transferase OS=Mus musculus GN=Sugct PE=1 SV=2 - [SUCHY_MOUSE]	0	8.03	1	2	2	2	9.35058e+06	436	47.6596	8.67529
Q8R086	Sulfite oxidase, mitochondrial OS=Mus musculus GN=Suox PE=1 SV=2 - [SUOX_MOUSE]	0	3.66	1	1	1	1	9.61771e+06	546	60.7178	6.53662
P09925	Surfeit locus protein 1 OS=Mus musculus GN=Surf1 PE=1 SV=3 - [SURF1_MOUSE]	0	3.59	1	1	1	1	2.98941e+06	306	34.7759	9.71533
Q922B2	Aspartate--tRNA ligase, cytoplasmic OS=Mus musculus GN=Dars PE=1 SV=2 - [SYDC_MOUSE]	0	3.79	1	2	2	3	5.54767e+06	501	57.1112	6.49365
Q8CGC7	Bifunctional glutamate/proline--tRNA ligase OS=Mus musculus GN=Eprs PE=1 SV=4 - [SYEP_MOUSE]	0	2.58	1	2	2	5	6.01655e+06	1512	169.972	7.66455
Q8BIJ6	Isoleucine--tRNA ligase, mitochondrial OS=Mus musculus GN=Iars2 PE=1 SV=1 - [SYIM_MOUSE]	0	3.46	1	3	3	4	1.48428e+07	1012	112.732	6.81494
Q99MN1	Lysine--tRNA ligase OS=Mus musculus GN=Kars PE=1 SV=1 - [SYK_MOUSE]	0	2.18	1	1	1	1	2.83614e+06	595	67.7965	5.93506
Q68FL6	Methionine--tRNA ligase, cytoplasmic OS=Mus musculus GN=Mars PE=1 SV=1 - [SYMC_MOUSE]	0	1.22	1	1	1	2	3.89641e+06	902	101.366	7.13721
Q8CC35	Synaptopodin OS=Mus musculus GN=Synpo PE=1 SV=2 - [SYNPO_MOUSE]	0	4.52	1	3	3	5	1.93582e+07	929	99.4904	9.42236
O09117	Synaptophysin-like protein 1 OS=Mus musculus GN=Sypl1 PE=1 SV=2 - [SYPL1_MOUSE]	0	13.03	1	2	2	2	9.09763e+06	261	28.8806	8.79248
Q3U186	Probable arginine--tRNA ligase, mitochondrial OS=Mus musculus GN=Rars2 PE=1 SV=1 - [SYRM_MOUSE]	0	1.56	1	1	1	1	1.18677e+06	578	65.2946	8.01611
Q9R1Q6	Transmembrane protein 176B OS=Mus musculus GN=Tmem176b PE=1 SV=1 - [T176B_MOUSE]	0	4.56	1	1	1	1	1.69341e+06	263	28.3486	7.84033
Q921F2	TAR DNA-binding protein 43 OS=Mus musculus GN=Tardbp PE=1 SV=1 - [TADBP_MOUSE]	0	13.04	1	3	3	4	1.41213e+07	414	44.5193	6.69775
Q9WVA4	Transgelin-2 OS=Mus musculus GN=Tagln2 PE=1 SV=4 - [TAGL2_MOUSE]	0	29.15	1	4	4	6	2.19658e+07	199	22.3812	8.23584
Q99KW3	TRIO and F-actin-binding protein OS=Mus musculus GN=Triobp PE=1 SV=3 - [TARA_MOUSE]	0	0.55	1	1	1	1	937653	2014	223.232	8.06006
P48428	Tubulin-specific chaperone A OS=Mus musculus GN=Tbca PE=1 SV=3 - [TBCA_MOUSE]	0	12.04	1	1	1	1	4.90509e+06	108	12.7496	5.2749
P11983	T-complex protein 1 subunit alpha OS=Mus musculus GN=Tcp1 PE=1 SV=3 - [TCPA_MOUSE]	0	4.14	1	3	3	4	1.31599e+07	556	60.4107	6.16357
P80315	T-complex protein 1 subunit delta OS=Mus musculus GN=Cct4 PE=1 SV=3 - [TCPD_MOUSE]	0	5.19	1	2	2	3	1.92243e+07	539	58.0297	8.01611
Q8CGB6	Tensin-2 OS=Mus musculus GN=Tns2 PE=1 SV=1 - [TNS2_MOUSE]	0	1.71	1	1	2	2	2.55375e+07	1400	151.917	8.48486
Q5SSZ5	Tensin-3 OS=Mus musculus GN=Tns3 PE=1 SV=1 - [TENS3_MOUSE]	0	2.15	1	2	3	3	2.29643e+07	1440	155.491	6.65381
Q9JLF6	Protein-glutamine gamma-glutamyltransferase K OS=Mus musculus GN=Tgm1 PE=1 SV=2 - [TGM1_MOUSE]	0	2.82	1	2	2	2	2.66576e+06	815	89.7693	6.50732
Q3UUI3	Acyl-coenzyme A thioesterase THEM4 OS=Mus musculus GN=Them4 PE=1 SV=1 - [THEM4_MOUSE]	0	3.48	1	1	1	1	2.8319e+06	230	26.0146	9.64209
Q921H8	3-ketoacyl-CoA thiolase A, peroxisomal OS=Mus musculus GN=Acaa1a PE=1 SV=1 - [THIKA_MOUSE]	0	29.48	1	3	7	11	5.79881e+07	424	43.9257	8.44092
Q8VCH0	3-ketoacyl-CoA thiolase B, peroxisomal OS=Mus musculus GN=Acaa1b PE=1 SV=1 - [THIKB_MOUSE]	0	21.23	1	1	5	8	4.39236e+07	424	43.9678	8.51416
Q8QZT1	Acetyl-CoA acetyltransferase, mitochondrial OS=Mus musculus GN=Acat1 PE=1 SV=1 - [THIL_MOUSE]	0	39.86	1	15	15	21	1.90823e+08	424	44.7873	8.51416
Q80W22	Threonine synthase-like 2 OS=Mus musculus GN=Thnsl2 PE=1 SV=1 - [THNS2_MOUSE]	0	3.93	1	2	2	3	6.9419e+06	483	54.1532	6.39209
Q69ZU6	Thrombospondin type-1 domain-containing protein 7A OS=Mus musculus GN=Thsd7a PE=1 SV=2 - [THS7A_MOUSE]	0	3.04	1	4	4	4	2.75943e+07	1645	183.406	7.1958
P52196	Thiosulfate sulfurtransferase OS=Mus musculus GN=Tst PE=1 SV=3 - [THTR_MOUSE]	0	25.59	1	6	6	10	5.40069e+07	297	33.4448	7.85498
Q62318	Transcription intermediary factor 1-beta OS=Mus musculus GN=Trim28 PE=1 SV=3 - [TIF1B_MOUSE]	0	3.6	1	2	2	2	7.52012e+06	834	88.7905	5.77002
O35857	Mitochondrial import inner membrane translocase subunit TIM44 OS=Mus musculus GN=Timm44 PE=1 SV=2 - [TIM44_MOUSE]	0	7.3	1	3	3	3	5.17995e+06	452	51.0593	8.1333
Q9D880	Mitochondrial import inner membrane translocase subunit TIM50 OS=Mus musculus GN=Timm50 PE=1 SV=1 - [TIM50_MOUSE]	0	13.88	1	4	4	5	9.50092e+06	353	39.7516	8.1333
Q71LX4	Talin-2 OS=Mus musculus GN=Tln2 PE=1 SV=3 - [TLN2_MOUSE]	0	2.82	1	2	5	5	2.53582e+07	2375	253.462	5.79541
P58681	Toll-like receptor 7 OS=Mus musculus GN=Tlr7 PE=1 SV=1 - [TLR7_MOUSE]	0	1.33	1	1	1	1	4.21063e+06	1050	121.759	7.02002
Q3UBX0	Transmembrane protein 109 OS=Mus musculus GN=Tmem109 PE=1 SV=2 - [TM109_MOUSE]	0	4.94	1	1	1	1	2.70191e+07	243	26.2894	9.89111
Q9CQN6	Transmembrane protein 14C OS=Mus musculus GN=Tmem14c PE=1 SV=1 - [TM14C_MOUSE]	0	24.56	1	2	2	3	5.84864e+06	114	11.634	9.70068
Q5SRX1	TOM1-like protein 2 OS=Mus musculus GN=Tom1l2 PE=1 SV=1 - [TM1L2_MOUSE]	0	2.56	1	1	1	1	1.13285e+06	507	55.6279	4.81787
Q9R0Q3	Transmembrane emp24 domain-containing protein 2 OS=Mus musculus GN=Tmed2 PE=1 SV=1 - [TMED2_MOUSE]	0	4.48	1	1	1	2	2.2125e+07	201	22.6903	5.17334
Q99KF1	Transmembrane emp24 domain-containing protein 9 OS=Mus musculus GN=Tmed9 PE=1 SV=2 - [TMED9_MOUSE]	0	4.26	1	1	1	1	6.43045e+06	235	27.1101	8.41162
Q9D1D4	Transmembrane emp24 domain-containing protein 10 OS=Mus musculus GN=Tmed10 PE=1 SV=1 - [TMEDA_MOUSE]	0	22.83	1	4	4	4	2.36625e+07	219	24.8949	6.69775
Q9ESG4	Collectrin OS=Mus musculus GN=Tmem27 PE=1 SV=1 - [TMM27_MOUSE]	0	8.11	1	1	1	1	4.0909e+06	222	25.0539	5.84619
Q921N7	Transmembrane protein 70, mitochondrial OS=Mus musculus GN=Tmem70 PE=2 SV=2 - [TMM70_MOUSE]	0	4.35	1	1	1	1	589249	253	28.2562	7.47412
Q9JHJ0	Tropomodulin-3 OS=Mus musculus GN=Tmod3 PE=1 SV=1 - [TMOD3_MOUSE]	0	12.5	1	4	4	4	1.57242e+07	352	39.4783	5.13525
Q8VBT0	Thioredoxin-related transmembrane protein 1 OS=Mus musculus GN=Tmx1 PE=1 SV=1 - [TMX1_MOUSE]	0	4.32	1	1	1	3	9.5622e+06	278	31.3756	5.2876
Q8BFY9	Transportin-1 OS=Mus musculus GN=Tnpo1 PE=1 SV=2 - [TNPO1_MOUSE]	0	1.22	1	1	1	1	2.45895e+06	898	102.291	4.98291
Q9CPQ3	Mitochondrial import receptor subunit TOM22 homolog OS=Mus musculus GN=Tomm22 PE=1 SV=3 - [TOM22_MOUSE]	0	7.75	1	1	1	1	1.10882e+07	142	15.5268	4.33545
Q9QYA2	Mitochondrial import receptor subunit TOM40 homolog OS=Mus musculus GN=Tomm40 PE=1 SV=3 - [TOM40_MOUSE]	0	3.05	1	1	1	2	9.99584e+06	361	37.8711	7.73779
Q9CZW5	Mitochondrial import receptor subunit TOM70 OS=Mus musculus GN=Tomm70 PE=1 SV=2 - [TOM70_MOUSE]	0	7.04	1	4	4	4	8.49991e+06	611	67.5469	7.53271
Q9CYZ2	Tumor protein D54 OS=Mus musculus GN=Tpd52l2 PE=1 SV=1 - [TPD54_MOUSE]	0	6.36	1	1	1	1	1.02562e+07	220	24.0281	6.15088
Q6IRU2	Tropomyosin alpha-4 chain OS=Mus musculus GN=Tpm4 PE=1 SV=3 - [TPM4_MOUSE]	0	15.32	1	4	4	8	2.71491e+07	248	28.4504	4.67822
O55060	Thiopurine S-methyltransferase OS=Mus musculus GN=Tpmt PE=1 SV=1 - [TPMT_MOUSE]	0	2.92	1	1	1	1	3.13704e+06	240	27.5681	6.44287
O89023	Tripeptidyl-peptidase 1 OS=Mus musculus GN=Tpp1 PE=1 SV=2 - [TPP1_MOUSE]	0	6.23	1	2	2	2	46961227	562	61.3038	6.56592
F6ZDS4	Nucleoprotein TPR OS=Mus musculus GN=Tpr PE=1 SV=1 - [TPR_MOUSE]	0	1.28	1	3	3	3	2.2112e+06	2431	273.824	5.03369
Q9CQN1	Heat shock protein 75 kDa, mitochondrial OS=Mus musculus GN=Trap1 PE=1 SV=1 - [TRAP1_MOUSE]	0	12.32	1	5	6	6	6.47813e+07	706	80.1585	6.68311
Q6PFY8	Tripartite motif-containing protein 45 OS=Mus musculus GN=Trim45 PE=2 SV=2 - [TRI45_MOUSE]	0	4.83	1	1	1	1	56320863	580	64.216	7.41553
Q8R3G9	Tetraspanin-8 OS=Mus musculus GN=Tspan8 PE=1 SV=1 - [TSN8_MOUSE]	0	10.21	1	2	2	3	1.39506e+07	235	25.5651	5.16064
Q8BJU2	Tetraspanin-9 OS=Mus musculus GN=Tspan9 PE=1 SV=1 - [TSN9_MOUSE]	0	6.28	1	1	1	1	1.92332e+07	239	26.7195	7.41553
Q9CQM5	Thioredoxin domain-containing protein 17 OS=Mus musculus GN=Txndc17 PE=1 SV=1 - [TXD17_MOUSE]	0	7.32	1	1	1	1	1.41306e+07	123	14.0057	4.76709
Q91W90	Thioredoxin domain-containing protein 5 OS=Mus musculus GN=Txndc5 PE=1 SV=2 - [TXND5_MOUSE]	0	6.71	1	3	3	4	4.60823e+06	417	46.3859	5.78271
O08810	116 kDa U5 small nuclear ribonucleoprotein component OS=Mus musculus GN=Eftud2 PE=1 SV=1 - [U5S1_MOUSE]	0	0.82	1	1	1	1	3.21125e+06	971	109.291	4.99561
Q8CGB3	Uveal autoantigen with coiled-coil domains and ankyrin repeats OS=Mus musculus GN=Uaca PE=1 SV=2 - [UACA_MOUSE]	0	1.7	1	2	2	2	1.41336e+06	1411	160.714	7.1958
Q3TW96	UDP-N-acetylhexosamine pyrophosphorylase-like protein 1 OS=Mus musculus GN=Uap1l1 PE=1 SV=1 - [UAP1L_MOUSE]	0	6.51	1	3	3	3	4.75838e+06	507	56.5777	5.42725
Q02053	Ubiquitin-like modifier-activating enzyme 1 OS=Mus musculus GN=Uba1 PE=1 SV=1 - [UBA1_MOUSE]	0	5.2	1	3	3	3	8.34632e+06	1058	117.734	5.65576
P56399	Ubiquitin carboxyl-terminal hydrolase 5 OS=Mus musculus GN=Usp5 PE=1 SV=1 - [UBP5_MOUSE]	0	4.78	1	3	3	5	2.41037e+06	858	95.7724	5.0083
Q9CR68	Cytochrome b-c1 complex subunit Rieske, mitochondrial OS=Mus musculus GN=Uqcrfs1 PE=1 SV=1 - [UCRI_MOUSE]	0	13.87	1	3	3	4	3.98945e+07	274	29.3492	8.70459
Q3UP75	UDP-glucuronosyltransferase 3A1 OS=Mus musculus GN=Ugt3a1 PE=1 SV=1 - [UD3A1_MOUSE]	0	1.72	1	1	1	2	1.29485e+07	523	59.66	7.34229
Q8JZZ0	UDP-glucuronosyltransferase 3A2 OS=Mus musculus GN=Ugt3a2 PE=1 SV=2 - [UD3A2_MOUSE]	0	12.05	1	4	4	6	2.14361e+07	523	59.6341	7.53271
P17717	UDP-glucuronosyltransferase 2B17 OS=Mus musculus GN=Ugt2b17 PE=1 SV=1 - [UDB17_MOUSE]	0	3.96	1	1	2	3	2.00941e+07	530	60.8161	7.86963
Q91ZJ5	UTP--glucose-1-phosphate uridylyltransferase OS=Mus musculus GN=Ugp2 PE=1 SV=3 - [UGPA_MOUSE]	0	5.71	1	2	2	4	8.28626e+06	508	56.9437	7.60596
P52760	2-iminobutanoate/2-iminopropanoate deaminase OS=Mus musculus GN=Rida PE=1 SV=3 - [RIDA_MOUSE]	0	44.44	1	5	5	6	1.42104e+08	135	14.2465	8.67529
P51863	V-type proton ATPase subunit d 1 OS=Mus musculus GN=Atp6v0d1 PE=1 SV=2 - [VA0D1_MOUSE]	0	9.69	1	3	3	5	2.45173e+07	351	40.2752	4.99561
Q80WQ2	Protein VAC14 homolog OS=Mus musculus GN=Vac14 PE=1 SV=1 - [VAC14_MOUSE]	0	1.28	1	1	1	1	1.95585e+06	782	87.9916	6.12549
O70404	Vesicle-associated membrane protein 8 OS=Mus musculus GN=Vamp8 PE=1 SV=1 - [VAMP8_MOUSE]	0	13.86	1	1	1	1	2.89961e+07	101	11.4441	8.19189
Q62465	Synaptic vesicle membrane protein VAT-1 homolog OS=Mus musculus GN=Vat1 PE=1 SV=3 - [VAT1_MOUSE]	0	2.71	1	1	1	1	2.55812e+07	406	43.069	6.3667
P50516	V-type proton ATPase catalytic subunit A OS=Mus musculus GN=Atp6v1a PE=1 SV=2 - [VATA_MOUSE]	0	35.82	1	18	18	30	8.3253e+07	617	68.2826	5.57959
P57746	V-type proton ATPase subunit D OS=Mus musculus GN=Atp6v1d PE=1 SV=1 - [VATD_MOUSE]	0	17.41	1	5	5	5	1.76496e+07	247	28.3514	9.45166
P50518	V-type proton ATPase subunit E 1 OS=Mus musculus GN=Atp6v1e1 PE=1 SV=2 - [VATE1_MOUSE]	0	23.45	2	5	5	10	2.90162e+07	226	26.1408	8.42627
Q9CR51	V-type proton ATPase subunit G 1 OS=Mus musculus GN=Atp6v1g1 PE=1 SV=3 - [VATG1_MOUSE]	0	18.64	1	2	2	2	1.20424e+07	118	13.716	7.97217
Q8BVE3	V-type proton ATPase subunit H OS=Mus musculus GN=Atp6v1h PE=1 SV=1 - [VATH_MOUSE]	0	16.15	1	6	6	6	2.74968e+07	483	55.8191	6.60986
Q60930	Voltage-dependent anion-selective channel protein 2 OS=Mus musculus GN=Vdac2 PE=1 SV=2 - [VDAC2_MOUSE]	0	33.22	1	7	7	10	9.74579e+07	295	31.7126	7.48877
Q8VDJ3	Vigilin OS=Mus musculus GN=Hdlbp PE=1 SV=1 - [VIGLN_MOUSE]	0	0.95	1	1	1	1	4.60361e+06	1268	141.655	6.87354
P40336	Vacuolar protein sorting-associated protein 26A OS=Mus musculus GN=Vps26a PE=1 SV=1 - [VP26A_MOUSE]	0	2.45	1	1	1	1	422524	327	38.0897	6.56592
Q9Z1G4	V-type proton ATPase 116 kDa subunit a isoform 1 OS=Mus musculus GN=Atp6v0a1 PE=1 SV=3 - [VPP1_MOUSE]	0	1.19	1	1	1	2	3.98396e+06	839	96.4042	6.75635
Q920R6	V-type proton ATPase 116 kDa subunit a isoform 4 OS=Mus musculus GN=Atp6v0a4 PE=1 SV=1 - [VPP4_MOUSE]	0	1.8	1	1	1	1	2.00426e+07	833	95.5426	6.354
Q8CC88	von Willebrand factor A domain-containing protein 8 OS=Mus musculus GN=Vwa8 PE=1 SV=2 - [VWA8_MOUSE]	0	4.2	1	7	7	12	1.77971e+07	1905	213.287	6.59521
O88342	WD repeat-containing protein 1 OS=Mus musculus GN=Wdr1 PE=1 SV=3 - [WDR1_MOUSE]	0	8.25	1	3	3	3	1.80179e+07	606	66.365	6.59521
Q6ZPG2	WD repeat-containing protein 90 OS=Mus musculus GN=Wdr90 PE=1 SV=2 - [WDR90_MOUSE]	0	1.17	1	1	1	1	9.58381e+07	1874	202.843	6.65381
Q6P1B1	Xaa-Pro aminopeptidase 1 OS=Mus musculus GN=Xpnpep1 PE=1 SV=1 - [XPP1_MOUSE]	0	1.77	1	1	1	1	5.74966e+06	623	69.547	5.5415
Q9EPK2	Protein XRP2 OS=Mus musculus GN=Rp2 PE=1 SV=3 - [XRP2_MOUSE]	0	2.88	1	1	1	1	6.1655e+06	347	39.3512	5.23682
Q3TNA1	Xylulose kinase OS=Mus musculus GN=Xylb PE=1 SV=1 - [XYLB_MOUSE]	0	12.52	1	4	4	5	2.01621e+07	551	59.5057	6.90283
Q04736	Tyrosine-protein kinase Yes OS=Mus musculus GN=Yes1 PE=1 SV=3 - [YES_MOUSE]	0	7.02	5	2	3	3	7.21461e+06	541	60.5915	6.63916
Q9Z1K8	Y+L amino acid transporter 1 OS=Mus musculus GN=Slc7a7 PE=1 SV=1 - [YLAT1_MOUSE]	0	5.29	1	1	1	1	8.93007e+06	510	55.6412	5.74463
Q8BGC4	Prostaglandin reductase-3 OS=Mus musculus GN=Zadh2 PE=1 SV=1 - [PTGR3_MOUSE]	0	3.98	1	1	1	1	9.85407e+06	377	40.5031	7.41553
P39447	Tight junction protein ZO-1 OS=Mus musculus GN=Tjp1 PE=1 SV=2 - [ZO1_MOUSE]	0	9.57	1	12	12	13	1.53075e+07	1745	194.622	6.63916
Q9Z0U1	Tight junction protein ZO-2 OS=Mus musculus GN=Tjp2 PE=1 SV=2 - [ZO2_MOUSE]	0	1.29	1	1	1	1	525536	1167	131.2	6.78564
Q91WV7	Neutral and basic amino acid transport protein rBAT OS=Mus musculus GN=Slc3a1 PE=1 SV=1 - [SLC31_MOUSE]	0	16.35	1	9	9	10	2.08107e+07	685	78.0686	5.65576
G5E829	Plasma membrane calcium-transporting ATPase 1 OS=Mus musculus GN=Atp2b1 PE=1 SV=1 - [AT2B1_MOUSE]	0	5.25	3	5	5	6	1.12899e+07	1220	134.662	5.90967
P00397	Cytochrome c oxidase subunit 1 OS=Mus musculus GN=Mtco1 PE=1 SV=2 - [COX1_MOUSE]	0	1.56	1	1	1	1	2.49981e+07	514	56.8719	6.69775
Q99L20	Glutathione S-transferase theta-3 OS=Mus musculus GN=Gstt3 PE=1 SV=1 - [GSTT3_MOUSE]	0	6.22	1	1	1	1	2.54859e+06	241	27.3852	7.73779
P03921	NADH-ubiquinone oxidoreductase chain 5 OS=Mus musculus GN=Mtnd5 PE=1 SV=3 - [NU5M_MOUSE]	0	4.94	1	2	2	2	6.0646e+06	607	68.4288	9.02686
Q8JZU2	Tricarboxylate transport protein, mitochondrial OS=Mus musculus GN=Slc25a1 PE=1 SV=1 - [TXTP_MOUSE]	0	13.83	1	4	4	5	2.46604e+07	311	33.9099	9.89111
Q9DCZ4	MICOS complex subunit Mic26 OS=Mus musculus GN=Apoo PE=1 SV=2 - [MIC26_MOUSE]	0	5.56	1	1	1	1	41428304	198	22.5896	9.24658
Q78JN3	Enoyl-CoA delta isomerase 3, peroxisomal OS=Mus musculus GN=Eci3 PE=1 SV=1 - [ECI3_MOUSE]	0	13.25	2	3	3	5	2.01741e+07	317	35.2083	9.15869
Q8BML9	Glutamine--tRNA ligase OS=Mus musculus GN=Qars PE=1 SV=1 - [SYQ_MOUSE]	0	3.61	1	3	3	3	4.45925e+06	775	87.6209	7.31299
E9Q8Q8	Sperm acrosome membrane-associated protein 6 OS=Mus musculus GN=Spaca6 PE=2 SV=1 - [SACA6_MOUSE]	0	4.42	1	1	1	1	8.63466e+06	339	38.4777	7.75244

## Sheet: WT2_2months
Accession	Description	Score	Coverage	# Proteins	# Unique Peptides	# Peptides	# PSMs	Area	# AAs	MW [kDa]	calc. pI
Q9R0H0	Peroxisomal acyl-coenzyme A oxidase 1 OS=Mus musculus GN=Acox1 PE=1 SV=5 - [ACOX1_MOUSE]	11.6782	42.21	1	21	21	37	7.89372e+07	661	74.6013	8.48486
P56480	ATP synthase subunit beta, mitochondrial OS=Mus musculus GN=Atp5b PE=1 SV=2 - [ATPB_MOUSE]	9.19686	71.83	1	26	26	91	8.57944e+08	529	56.2655	5.33838
Q64727	Vinculin OS=Mus musculus GN=Vcl PE=1 SV=4 - [VINC_MOUSE]	8.91835	24.48	1	21	21	32	2.8876e+07	1066	116.644	5.99854
Q6PB66	Leucine-rich PPR motif-containing protein, mitochondrial OS=Mus musculus GN=Lrpprc PE=1 SV=2 - [LPPRC_MOUSE]	8.85357	11.14	1	14	14	19	1.11781e+07	1392	156.516	6.82959
P63038	60 kDa heat shock protein, mitochondrial OS=Mus musculus GN=Hspd1 PE=1 SV=1 - [CH60_MOUSE]	7.73344	56.72	1	27	27	51	2.04961e+08	573	60.9174	6.17627
Q03265	ATP synthase subunit alpha, mitochondrial OS=Mus musculus GN=Atp5a1 PE=1 SV=1 - [ATPA_MOUSE]	7.59122	55.88	1	25	25	53	6.27532e+08	553	59.7156	9.18799
Q91Y97	Fructose-bisphosphate aldolase B OS=Mus musculus GN=Aldob PE=1 SV=3 - [ALDOB_MOUSE]	7.55381	30.77	1	11	11	17	3.27007e+08	364	39.4821	8.26514
P51881	ADP/ATP translocase 2 OS=Mus musculus GN=Slc25a5 PE=1 SV=3 - [ADT2_MOUSE]	7.4236	35.57	2	5	10	18	5.8492e+08	298	32.9102	9.72998
P48962	ADP/ATP translocase 1 OS=Mus musculus GN=Slc25a4 PE=1 SV=4 - [ADT1_MOUSE]	7.37154	30.54	2	5	10	17	5.09484e+08	298	32.8831	9.71533
Q62433	Protein NDRG1 OS=Mus musculus GN=Ndrg1 PE=1 SV=1 - [NDRG1_MOUSE]	7.34543	37.31	1	9	9	20	6.7149e+07	394	42.9809	6.1001
P20029	78 kDa glucose-regulated protein OS=Mus musculus GN=Hspa5 PE=1 SV=3 - [GRP78_MOUSE]	7.09585	37.56	1	18	20	31	8.57483e+07	655	72.3775	5.16064
Q99LB7	Sarcosine dehydrogenase, mitochondrial OS=Mus musculus GN=Sardh PE=1 SV=1 - [SARDH_MOUSE]	6.98305	19.15	1	15	15	28	5.65842e+07	919	101.618	6.7417
P57780	Alpha-actinin-4 OS=Mus musculus GN=Actn4 PE=1 SV=1 - [ACTN4_MOUSE]	6.77186	47.04	2	26	33	59	1.51382e+08	912	104.911	5.41455
Q07417	Short-chain specific acyl-CoA dehydrogenase, mitochondrial OS=Mus musculus GN=Acads PE=1 SV=2 - [ACADS_MOUSE]	6.58144	30.34	1	8	8	13	4.40755e+07	412	44.8611	8.47021
Q8K0L3	Acyl-coenzyme A synthetase ACSM2, mitochondrial OS=Mus musculus GN=Acsm2 PE=1 SV=1 - [ACSM2_MOUSE]	6.13656	60.52	1	24	25	46	4.72621e+08	575	64.2281	8.30908
Q9DBM2	Peroxisomal bifunctional enzyme OS=Mus musculus GN=Ehhadh PE=1 SV=4 - [ECHP_MOUSE]	6.09921	29.39	1	18	18	25	9.94697e+07	718	78.252	9.12939
P38647	Stress-70 protein, mitochondrial OS=Mus musculus GN=Hspa9 PE=1 SV=3 - [GRP75_MOUSE]	5.82741	34.61	1	18	18	33	8.19742e+07	679	73.4156	6.07471
P51660	Peroxisomal multifunctional enzyme type 2 OS=Mus musculus GN=Hsd17b4 PE=1 SV=3 - [DHB4_MOUSE]	5.64413	12.38	1	7	7	13	2.91434e+07	735	79.432	8.57275
P09411	Phosphoglycerate kinase 1 OS=Mus musculus GN=Pgk1 PE=1 SV=4 - [PGK1_MOUSE]	5.64237	26.62	2	9	9	12	4.23147e+07	417	44.522	7.89893
P62983	Ubiquitin-40S ribosomal protein S27a OS=Mus musculus GN=Rps27a PE=1 SV=2 - [RS27A_MOUSE]	5.63832	24.36	4	3	3	22	2.53882e+07	156	17.9395	9.64209
P47738	Aldehyde dehydrogenase, mitochondrial OS=Mus musculus GN=Aldh2 PE=1 SV=1 - [ALDH2_MOUSE]	5.5228	33.53	2	14	14	21	1.3927e+08	519	56.5018	7.62061
O88338	Cadherin-16 OS=Mus musculus GN=Cdh16 PE=1 SV=1 - [CAD16_MOUSE]	5.47209	19.16	1	9	9	18	7.1544e+07	830	89.8041	4.66553
P17710	Hexokinase-1 OS=Mus musculus GN=Hk1 PE=1 SV=3 - [HXK1_MOUSE]	5.4584	9.34	2	7	7	9	1.01366e+07	974	108.234	6.80029
Q7TMS5	ATP-binding cassette sub-family G member 2 OS=Mus musculus GN=Abcg2 PE=1 SV=1 - [ABCG2_MOUSE]	5.42282	5.18	1	3	3	4	9.39225e+06	657	72.9308	8.54346
P67778	Prohibitin OS=Mus musculus GN=Phb PE=1 SV=1 - [PHB_MOUSE]	5.40991	45.59	1	9	9	15	4.5236e+07	272	29.8019	5.75732
P68372	Tubulin beta-4B chain OS=Mus musculus GN=Tubb4b PE=1 SV=1 - [TBB4B_MOUSE]	5.33811	36.18	3	3	14	27	6.85571e+07	445	49.799	4.89404
P26043	Radixin OS=Mus musculus GN=Rdx PE=1 SV=3 - [RADI_MOUSE]	5.28814	26.42	1	9	15	25	1.02616e+08	583	68.5003	6.20166
Q91YQ5	Dolichyl-diphosphooligosaccharide--protein glycosyltransferase subunit 1 OS=Mus musculus GN=Rpn1 PE=1 SV=1 - [RPN1_MOUSE]	5.20543	15.95	1	7	7	10	1.94961e+07	608	68.4857	6.45557
P09055	Integrin beta-1 OS=Mus musculus GN=Itgb1 PE=1 SV=1 - [ITB1_MOUSE]	5.13416	18.55	1	14	14	19	1.10127e+08	798	88.1733	5.93506
Q9D0M3	Cytochrome c1, heme protein, mitochondrial OS=Mus musculus GN=Cyc1 PE=1 SV=1 - [CY1_MOUSE]	5.04645	23.08	1	5	5	13	1.84706e+07	325	35.3049	9.15869
P35486	Pyruvate dehydrogenase E1 component subunit alpha, somatic form, mitochondrial OS=Mus musculus GN=Pdha1 PE=1 SV=1 - [ODPA_MOUSE]	5.03893	23.59	1	9	9	14	6.23328e+07	390	43.2036	8.19189
P08249	Malate dehydrogenase, mitochondrial OS=Mus musculus GN=Mdh2 PE=1 SV=3 - [MDHM_MOUSE]	5.03009	48.82	1	13	13	22	3.06411e+08	338	35.5888	8.67529
Q8BH59	Calcium-binding mitochondrial carrier protein Aralar1 OS=Mus musculus GN=Slc25a12 PE=1 SV=1 - [CMC1_MOUSE]	4.95731	25.26	1	9	11	14	2.3792e+07	677	74.5227	8.25049
P26039	Talin-1 OS=Mus musculus GN=Tln1 PE=1 SV=2 - [TLN1_MOUSE]	4.90967	20.7	1	32	35	47	3.47085e+07	2541	269.653	6.17627
P63017	Heat shock cognate 71 kDa protein OS=Mus musculus GN=Hspa8 PE=1 SV=1 - [HSP7C_MOUSE]	4.40935	32.04	2	16	19	31	1.23811e+08	646	70.8272	5.51611
Q9D7B6	Isobutyryl-CoA dehydrogenase, mitochondrial OS=Mus musculus GN=Acad8 PE=1 SV=2 - [ACAD8_MOUSE]	4.37771	13.8	1	5	5	7	9.92615e+06	413	44.9904	8.1333
Q99MZ7	Peroxisomal trans-2-enoyl-CoA reductase OS=Mus musculus GN=Pecr PE=1 SV=1 - [PECR_MOUSE]	4.0782	32.01	1	6	6	11	1.57267e+08	303	32.3897	8.29443
Q9WUM5	Succinate--CoA ligase [ADP/GDP-forming] subunit alpha, mitochondrial OS=Mus musculus GN=Suclg1 PE=1 SV=4 - [SUCA_MOUSE]	3.98821	21.97	1	7	7	11	4.76161e+07	346	36.132	9.39307
Q8BTM8	Filamin-A OS=Mus musculus GN=Flna PE=1 SV=5 - [FLNA_MOUSE]	3.98435	9.56	2	18	19	25	1.58617e+07	2647	281.046	6.03662
Q8BMS1	Trifunctional enzyme subunit alpha, mitochondrial OS=Mus musculus GN=Hadha PE=1 SV=1 - [ECHA_MOUSE]	3.82976	31.98	1	18	18	35	5.47246e+07	763	82.6175	9.14404
P26040	Ezrin OS=Mus musculus GN=Ezr PE=1 SV=3 - [EZRI_MOUSE]	3.80674	27.65	1	10	15	24	8.95687e+07	586	69.3636	6.1001
Q7TPR4	Alpha-actinin-1 OS=Mus musculus GN=Actn1 PE=1 SV=1 - [ACTN1_MOUSE]	3.77638	26.01	2	11	18	28	1.50537e+08	892	103.004	5.37646
Q9DCG6	Phenazine biosynthesis-like domain-containing protein 1 OS=Mus musculus GN=Pbld1 PE=1 SV=2 - [PBLD1_MOUSE]	3.76097	19.44	2	4	4	5	9.42439e+06	288	32.0276	7.03467
Q64442	Sorbitol dehydrogenase OS=Mus musculus GN=Sord PE=1 SV=3 - [DHSO_MOUSE]	3.75104	23.25	1	8	8	12	1.01291e+08	357	38.2247	7.02002
Q05920	Pyruvate carboxylase, mitochondrial OS=Mus musculus GN=Pc PE=1 SV=1 - [PYC_MOUSE]	3.74917	36.59	1	32	32	51	1.51728e+08	1178	129.602	6.7124
P02762	Major urinary protein 6 OS=Mus musculus GN=Mup6 PE=1 SV=2 - [MUP6_MOUSE]	3.74334	21.67	6	3	3	4	5.75951e+06	180	20.6362	4.94482
Q9ERD7	Tubulin beta-3 chain OS=Mus musculus GN=Tubb3 PE=1 SV=1 - [TBB3_MOUSE]	3.73425	29.11	2	1	11	22	6.66125e+07	450	50.3862	4.93213
Q9JLJ2	4-trimethylaminobutyraldehyde dehydrogenase OS=Mus musculus GN=Aldh9a1 PE=1 SV=1 - [AL9A1_MOUSE]	3.73319	23.28	1	11	11	12	4.00646e+07	494	53.4801	6.97607
Q9JHI5	Isovaleryl-CoA dehydrogenase, mitochondrial OS=Mus musculus GN=Ivd PE=1 SV=1 - [IVD_MOUSE]	3.71971	25.47	1	9	9	13	7.9703e+07	424	46.2959	8.29443
Q9R112	Sulfide:quinone oxidoreductase, mitochondrial OS=Mus musculus GN=Sqor PE=1 SV=3 - [SQOR_MOUSE]	3.71193	23.11	1	9	9	10	2.16558e+07	450	50.2499	9.08545
Q91ZA3	Propionyl-CoA carboxylase alpha chain, mitochondrial OS=Mus musculus GN=Pcca PE=1 SV=2 - [PCCA_MOUSE]	3.69565	25.83	1	16	16	23	1.69707e+07	724	79.8711	7.25439
Q99MR8	Methylcrotonoyl-CoA carboxylase subunit alpha, mitochondrial OS=Mus musculus GN=Mccc1 PE=1 SV=2 - [MCCA_MOUSE]	3.68763	13.25	1	7	7	11	1.57341e+07	717	79.2934	7.82568
P84099	60S ribosomal protein L19 OS=Mus musculus GN=Rpl19 PE=1 SV=1 - [RL19_MOUSE]	3.68343	13.27	1	3	3	3	1.55363e+07	196	23.4512	11.4731
P26443	Glutamate dehydrogenase 1, mitochondrial OS=Mus musculus GN=Glud1 PE=1 SV=1 - [DHE3_MOUSE]	3.66225	30.29	1	15	15	22	9.31471e+07	558	61.2982	8.00146
Q62261	Spectrin beta chain, non-erythrocytic 1 OS=Mus musculus GN=Sptbn1 PE=1 SV=2 - [SPTB2_MOUSE]	3.65587	8.84	1	16	16	24	1.6452e+07	2363	274.052	5.57959
Q9D0K2	Succinyl-CoA:3-ketoacid coenzyme A transferase 1, mitochondrial OS=Mus musculus GN=Oxct1 PE=1 SV=1 - [SCOT1_MOUSE]	3.64777	31.15	1	9	9	23	6.36211e+07	520	55.953	8.52881
P10922	Histone H1.0 OS=Mus musculus GN=H1f0 PE=2 SV=4 - [H10_MOUSE]	3.62847	16.49	1	3	3	3	1.81655e+07	194	20.8482	10.9019
Q8K2B3	Succinate dehydrogenase [ubiquinone] flavoprotein subunit, mitochondrial OS=Mus musculus GN=Sdha PE=1 SV=1 - [SDHA_MOUSE]	3.61049	21.54	1	10	10	21	8.72585e+07	664	72.5392	7.37158
Q91VD9	NADH-ubiquinone oxidoreductase 75 kDa subunit, mitochondrial OS=Mus musculus GN=Ndufs1 PE=1 SV=2 - [NDUS1_MOUSE]	3.6077	24.76	1	14	14	21	6.99366e+07	727	79.7256	5.71924
P24270	Catalase OS=Mus musculus GN=Cat PE=1 SV=4 - [CATA_MOUSE]	3.60695	42.88	1	18	18	28	7.80486e+07	527	59.7577	7.88428
P51150	Ras-related protein Rab-7a OS=Mus musculus GN=Rab7a PE=1 SV=2 - [RAB7A_MOUSE]	3.60551	25.12	1	4	4	5	3.07286e+07	207	23.4748	6.69775
P43274	Histone H1.4 OS=Mus musculus GN=Hist1h1e PE=1 SV=2 - [H14_MOUSE]	3.59558	17.35	3	2	5	5	7.37198e+07	219	21.964	11.1069
Q7TMB8	Cytoplasmic FMR1-interacting protein 1 OS=Mus musculus GN=Cyfip1 PE=1 SV=1 - [CYFP1_MOUSE]	3.58779	1.92	2	2	2	2	847256	1253	145.148	6.90283
Q9CWF2	Tubulin beta-2B chain OS=Mus musculus GN=Tubb2b PE=1 SV=1 - [TBB2B_MOUSE]	3.57426	36.18	3	4	14	25	6.66163e+07	445	49.9209	4.89404
O35129	Prohibitin-2 OS=Mus musculus GN=Phb2 PE=1 SV=1 - [PHB2_MOUSE]	3.56603	34.11	1	8	8	12	6.12981e+07	299	33.2759	9.83252
O08795	Glucosidase 2 subunit beta OS=Mus musculus GN=Prkcsh PE=1 SV=1 - [GLU2B_MOUSE]	3.56412	8.45	1	4	4	6	8.26167e+06	521	58.7558	4.4624
Q9DB77	Cytochrome b-c1 complex subunit 2, mitochondrial OS=Mus musculus GN=Uqcrc2 PE=1 SV=1 - [QCR2_MOUSE]	3.55076	37.31	1	14	14	19	1.16837e+08	453	48.205	9.24658
Q9CR62	Mitochondrial 2-oxoglutarate/malate carrier protein OS=Mus musculus GN=Slc25a11 PE=1 SV=3 - [M2OM_MOUSE]	3.54857	40.45	1	9	9	13	2.87597e+07	314	34.1329	9.93506
Q61133	Glutathione S-transferase theta-2 OS=Mus musculus GN=Gstt2 PE=1 SV=4 - [GSTT2_MOUSE]	3.52027	10.25	1	2	2	3	1.48174e+07	244	27.6166	7.54736
Q921H8	3-ketoacyl-CoA thiolase A, peroxisomal OS=Mus musculus GN=Acaa1a PE=1 SV=1 - [THIKA_MOUSE]	3.50537	32.31	1	3	8	12	2.85017e+07	424	43.9257	8.44092
Q9QXD1	Peroxisomal acyl-coenzyme A oxidase 2 OS=Mus musculus GN=Acox2 PE=1 SV=2 - [ACOX2_MOUSE]	3.49571	4.85	1	3	3	5	3.15404e+06	681	76.814	7.45947
Q9JHS4	ATP-dependent Clp protease ATP-binding subunit clpX-like, mitochondrial OS=Mus musculus GN=Clpx PE=1 SV=2 - [CLPX_MOUSE]	3.49489	7.57	1	4	4	6	3.15944e+06	634	69.1857	7.7085
Q9ERI6	Retinol dehydrogenase 14 OS=Mus musculus GN=Rdh14 PE=1 SV=1 - [RDH14_MOUSE]	3.49486	3.29	1	1	1	2	722302	334	36.3429	8.17725
P37040	NADPH--cytochrome P450 reductase OS=Mus musculus GN=Por PE=1 SV=2 - [NCPR_MOUSE]	3.48321	7.52	1	5	5	5	2.31269e+07	678	76.9953	5.52881
P17182	Alpha-enolase OS=Mus musculus GN=Eno1 PE=1 SV=3 - [ENOA_MOUSE]	3.47637	33.64	2	11	11	19	5.44106e+07	434	47.1112	6.80029
Q61739	Integrin alpha-6 OS=Mus musculus GN=Itga6 PE=1 SV=3 - [ITA6_MOUSE]	3.47263	3.12	1	3	3	3	7.50651e+06	1091	122.082	7.03467
Q02248	Catenin beta-1 OS=Mus musculus GN=Ctnnb1 PE=1 SV=1 - [CTNB1_MOUSE]	3.46387	9.48	1	6	6	8	5.13269e+06	781	85.4162	5.85889
Q9Z2I8	Succinate--CoA ligase [GDP-forming] subunit beta, mitochondrial OS=Mus musculus GN=Suclg2 PE=1 SV=3 - [SUCB2_MOUSE]	3.4555	34.41	1	12	12	18	6.57566e+07	433	46.8107	7.02002
P17427	AP-2 complex subunit alpha-2 OS=Mus musculus GN=Ap2a2 PE=1 SV=2 - [AP2A2_MOUSE]	3.44767	7.25	2	6	6	10	8.86625e+06	938	103.951	6.93213
P62267	40S ribosomal protein S23 OS=Mus musculus GN=Rps23 PE=1 SV=3 - [RS23_MOUSE]	3.43819	23.78	1	3	3	5	6.45795e+06	143	15.7977	10.4917
Q60930	Voltage-dependent anion-selective channel protein 2 OS=Mus musculus GN=Vdac2 PE=1 SV=2 - [VDAC2_MOUSE]	3.4338	25.08	1	5	5	6	5.57906e+07	295	31.7126	7.48877
Q9WVA4	Transgelin-2 OS=Mus musculus GN=Tagln2 PE=1 SV=4 - [TAGL2_MOUSE]	3.43081	43.22	2	7	7	8	2.16479e+07	199	22.3812	8.23584
P10126	Elongation factor 1-alpha 1 OS=Mus musculus GN=Eef1a1 PE=1 SV=3 - [EF1A1_MOUSE]	3.42115	25.32	2	9	9	15	1.55846e+08	462	50.0821	9.01221
P61804	Dolichyl-diphosphooligosaccharide--protein glycosyltransferase subunit DAD1 OS=Mus musculus GN=Dad1 PE=1 SV=3 - [DAD1_MOUSE]	3.40098	10.62	1	1	1	3	7.17746e+06	113	12.4886	7.07861
Q9D023	Mitochondrial pyruvate carrier 2 OS=Mus musculus GN=Mpc2 PE=1 SV=1 - [MPC2_MOUSE]	3.3825	32.28	1	4	4	8	2.58485e+07	127	14.2766	10.6089
P26041	Moesin OS=Mus musculus GN=Msn PE=1 SV=3 - [MOES_MOUSE]	3.38025	34.32	1	14	20	33	1.02616e+08	577	67.7249	6.59521
P14152	Malate dehydrogenase, cytoplasmic OS=Mus musculus GN=Mdh1 PE=1 SV=3 - [MDHC_MOUSE]	3.37744	25.45	1	6	6	9	1.24051e+08	334	36.4881	6.58057
Q3U7R1	Extended synaptotagmin-1 OS=Mus musculus GN=Esyt1 PE=1 SV=2 - [ESYT1_MOUSE]	3.37568	3.57	1	3	3	4	3.52876e+06	1092	121.478	5.94775
O09174	Alpha-methylacyl-CoA racemase OS=Mus musculus GN=Amacr PE=1 SV=4 - [AMACR_MOUSE]	3.37526	35.96	1	10	10	12	4.91893e+07	381	41.6775	7.40088
Q9CR68	Cytochrome b-c1 complex subunit Rieske, mitochondrial OS=Mus musculus GN=Uqcrfs1 PE=1 SV=1 - [UCRI_MOUSE]	3.37088	16.06	1	3	3	6	1.7471e+07	274	29.3492	8.70459
P12787	Cytochrome c oxidase subunit 5A, mitochondrial OS=Mus musculus GN=Cox5a PE=1 SV=2 - [COX5A_MOUSE]	3.36959	42.47	1	5	5	7	1.53981e+08	146	16.0913	6.53662
Q3UQ44	Ras GTPase-activating-like protein IQGAP2 OS=Mus musculus GN=Iqgap2 PE=1 SV=2 - [IQGA2_MOUSE]	3.36608	5.4	1	7	7	7	3.46443e+07	1575	180.416	5.64307
Q9QXX4	Calcium-binding mitochondrial carrier protein Aralar2 OS=Mus musculus GN=Slc25a13 PE=1 SV=1 - [CMC2_MOUSE]	3.34852	29.59	1	13	15	18	3.01126e+07	676	74.4198	8.60205
P60710	Actin, cytoplasmic 1 OS=Mus musculus GN=Actb PE=1 SV=1 - [ACTB_MOUSE]	3.34118	48.53	2	5	17	68	2.73474e+09	375	41.7097	5.47803
Q64521	Glycerol-3-phosphate dehydrogenase, mitochondrial OS=Mus musculus GN=Gpd2 PE=1 SV=2 - [GPDM_MOUSE]	3.31358	13.2	1	9	9	11	1.317e+07	727	80.9025	6.60986
P05202	Aspartate aminotransferase, mitochondrial OS=Mus musculus GN=Got2 PE=1 SV=1 - [AATM_MOUSE]	3.30266	23.26	1	9	9	17	1.1959e+08	430	47.3812	8.99756
P80313	T-complex protein 1 subunit eta OS=Mus musculus GN=Cct7 PE=1 SV=1 - [TCPH_MOUSE]	3.30121	7.9	1	4	4	8	1.00637e+07	544	59.6141	7.84033
Q62468	Villin-1 OS=Mus musculus GN=Vil1 PE=1 SV=3 - [VILI_MOUSE]	3.2958	23.58	1	19	19	28	3.46353e+07	827	92.7166	6.03662
P62737	Actin, aortic smooth muscle OS=Mus musculus GN=Acta2 PE=1 SV=1 - [ACTA_MOUSE]	3.28915	52.25	2	1	17	66	1.57911e+09	377	41.9818	5.38916
P68033	Actin, alpha cardiac muscle 1 OS=Mus musculus GN=Actc1 PE=1 SV=1 - [ACTC_MOUSE]	3.28915	52.25	2	1	18	70	1.57911e+09	377	41.9919	5.38916
P62270	40S ribosomal protein S18 OS=Mus musculus GN=Rps18 PE=1 SV=3 - [RS18_MOUSE]	3.25559	33.55	1	7	7	11	2.5368e+07	152	17.7079	10.9897
Q9DCT2	NADH dehydrogenase [ubiquinone] iron-sulfur protein 3, mitochondrial OS=Mus musculus GN=Ndufs3 PE=1 SV=2 - [NDUS3_MOUSE]	3.232	20.15	1	5	5	6	7.06894e+07	263	30.1305	7.1665
P80318	T-complex protein 1 subunit gamma OS=Mus musculus GN=Cct3 PE=1 SV=1 - [TCPG_MOUSE]	3.20357	13.94	1	6	6	9	1.67524e+07	545	60.5914	6.69775
Q9CZ30	Obg-like ATPase 1 OS=Mus musculus GN=Ola1 PE=1 SV=1 - [OLA1_MOUSE]	2.78458	3.79	1	1	1	2	1.92303e+06	396	44.7013	7.81104
P47199	Quinone oxidoreductase OS=Mus musculus GN=Cryz PE=1 SV=1 - [QOR_MOUSE]	2.67573	29.61	1	8	8	12	6.45455e+07	331	35.2464	8.07471
Q9WTP6	Adenylate kinase 2, mitochondrial OS=Mus musculus GN=Ak2 PE=1 SV=5 - [KAD2_MOUSE]	2.56743	51.05	1	10	10	17	5.87453e+07	239	26.4517	7.38623
O08756	3-hydroxyacyl-CoA dehydrogenase type-2 OS=Mus musculus GN=Hsd17b10 PE=1 SV=4 - [HCD2_MOUSE]	2.32997	31.8	1	5	5	6	2.91831e+07	261	27.4016	8.41162
Q925N2	Sideroflexin-2 OS=Mus musculus GN=Sfxn2 PE=1 SV=1 - [SFXN2_MOUSE]	2.3296	4.04	1	1	1	2	7.75657e+06	322	36.1174	8.82178
P46638	Ras-related protein Rab-11B OS=Mus musculus GN=Rab11b PE=1 SV=3 - [RB11B_MOUSE]	2.31541	18.35	3	4	4	4	3.3197e+07	218	24.4745	5.93506
P50518	V-type proton ATPase subunit E 1 OS=Mus musculus GN=Atp6v1e1 PE=1 SV=2 - [VATE1_MOUSE]	2.30432	19.91	2	4	4	5	2.21219e+07	226	26.1408	8.42627
Q61847	Meprin A subunit beta OS=Mus musculus GN=Mep1b PE=1 SV=2 - [MEP1B_MOUSE]	2.30054	5.68	1	3	3	8	1.10951e+07	704	79.4499	5.94775
Q8QZT1	Acetyl-CoA acetyltransferase, mitochondrial OS=Mus musculus GN=Acat1 PE=1 SV=1 - [THIL_MOUSE]	2.29486	55.66	1	15	15	25	1.45666e+08	424	44.7873	8.51416
Q5SRX1	TOM1-like protein 2 OS=Mus musculus GN=Tom1l2 PE=1 SV=1 - [TM1L2_MOUSE]	2.29041	2.56	1	1	1	1	946203	507	55.6279	4.81787
P20152	Vimentin OS=Mus musculus GN=Vim PE=1 SV=3 - [VIME_MOUSE]	2.27616	53.86	3	25	26	41	1.79392e+08	466	53.6551	5.12256
P56389	Cytidine deaminase OS=Mus musculus GN=Cda PE=1 SV=2 - [CDD_MOUSE]	2.24485	20.55	1	2	2	2	1.60146e+07	146	16.121	5.57959
Q3ULD5	Methylcrotonoyl-CoA carboxylase beta chain, mitochondrial OS=Mus musculus GN=Mccc2 PE=1 SV=1 - [MCCB_MOUSE]	2.23509	14.39	1	6	6	8	1.30365e+07	563	61.3402	8.00146
P19157	Glutathione S-transferase P 1 OS=Mus musculus GN=Gstp1 PE=1 SV=2 - [GSTP1_MOUSE]	2.19869	17.14	2	2	2	3	2.79693e+07	210	23.5941	7.86963
P62908	40S ribosomal protein S3 OS=Mus musculus GN=Rps3 PE=1 SV=1 - [RS3_MOUSE]	2.19494	41.15	1	8	8	11	2.27445e+07	243	26.6574	9.65674
P80314	T-complex protein 1 subunit beta OS=Mus musculus GN=Cct2 PE=1 SV=4 - [TCPB_MOUSE]	2.18397	30.47	1	11	11	15	1.3541e+07	535	57.4411	6.40479
Q9CR57	60S ribosomal protein L14 OS=Mus musculus GN=Rpl14 PE=1 SV=3 - [RL14_MOUSE]	2.15964	5.99	1	1	1	1	4.24731e+07	217	23.5492	11.019
Q8C0I1	Alkyldihydroxyacetonephosphate synthase, peroxisomal OS=Mus musculus GN=Agps PE=1 SV=1 - [ADAS_MOUSE]	2.15213	7.29	1	4	4	6	4.40552e+06	645	71.6383	7.50342
Q99NB9	Splicing factor 3B subunit 1 OS=Mus musculus GN=Sf3b1 PE=1 SV=1 - [SF3B1_MOUSE]	2.14482	2.15	1	2	2	2	2.40422e+06	1304	145.724	7.09326
Q69ZU6	Thrombospondin type-1 domain-containing protein 7A OS=Mus musculus GN=Thsd7a PE=1 SV=2 - [THS7A_MOUSE]	2.14196	1.34	1	2	2	3	1.23618e+07	1645	183.406	7.1958
P09242	Alkaline phosphatase, tissue-nonspecific isozyme OS=Mus musculus GN=Alpl PE=1 SV=2 - [PPBT_MOUSE]	2.12424	7.06	1	4	4	5	1.00097e+07	524	57.4778	7.00537
Q9CQA3	Succinate dehydrogenase [ubiquinone] iron-sulfur subunit, mitochondrial OS=Mus musculus GN=Sdhb PE=1 SV=1 - [SDHB_MOUSE]	2.11812	19.15	1	5	5	5	7.10059e+07	282	31.7929	8.67529
P09405	Nucleolin OS=Mus musculus GN=Ncl PE=1 SV=2 - [NUCL_MOUSE]	2.11258	7.07	1	4	4	6	1.13097e+07	707	76.6768	4.75439
Q8CGB3	Uveal autoantigen with coiled-coil domains and ankyrin repeats OS=Mus musculus GN=Uaca PE=1 SV=2 - [UACA_MOUSE]	2.10262	0.85	1	1	1	1	630922	1411	160.714	7.1958
Q8VCR7	Protein ABHD14B OS=Mus musculus GN=Abhd14b PE=1 SV=1 - [ABHEB_MOUSE]	2.09373	31.9	1	5	5	5	1.87035e+07	210	22.4366	6.26514
Q9D3D9	ATP synthase subunit delta, mitochondrial OS=Mus musculus GN=Atp5d PE=1 SV=1 - [ATPD_MOUSE]	2.08271	13.69	1	2	2	2	1.72568e+08	168	17.5891	5.08447
Q8JZQ9	Eukaryotic translation initiation factor 3 subunit B OS=Mus musculus GN=Eif3b PE=1 SV=1 - [EIF3B_MOUSE]	2.07769	2.86	1	1	1	1	1.55191e+06	803	91.3131	5.021
P54071	Isocitrate dehydrogenase [NADP], mitochondrial OS=Mus musculus GN=Idh2 PE=1 SV=3 - [IDHP_MOUSE]	2.07708	40.93	2	17	18	26	1.68156e+08	452	50.8739	8.68994
Q64105	Sepiapterin reductase OS=Mus musculus GN=Spr PE=1 SV=1 - [SPRE_MOUSE]	2.07171	16.86	1	3	3	4	1.46431e+07	261	27.8654	5.74463
P50285	Dimethylaniline monooxygenase [N-oxide-forming] 1 OS=Mus musculus GN=Fmo1 PE=1 SV=1 - [FMO1_MOUSE]	2.05859	12.22	1	5	5	5	3.32177e+07	532	59.876	8.47021
P14869	60S acidic ribosomal protein P0 OS=Mus musculus GN=Rplp0 PE=1 SV=3 - [RLA0_MOUSE]	2.04977	20.19	1	4	4	5	2.23039e+07	317	34.1948	6.25244
Q3TTY5	Keratin, type II cytoskeletal 2 epidermal OS=Mus musculus GN=Krt2 PE=1 SV=1 - [K22E_MOUSE]	2.03488	4.53	5	2	3	6	1.04594e+07	707	70.8798	8.06006
Q8K1Z0	Ubiquinone biosynthesis protein COQ9, mitochondrial OS=Mus musculus GN=Coq9 PE=1 SV=1 - [COQ9_MOUSE]	2.03475	12.46	1	2	2	5	1.11704e+07	313	35.0605	5.92236
O54749	Cytochrome P450 2J5 OS=Mus musculus GN=Cyp2j5 PE=1 SV=1 - [CP2J5_MOUSE]	2.02667	8.58	1	4	4	6	6.57995e+06	501	57.747	8.73389
Q9R059	Four and a half LIM domains protein 3 OS=Mus musculus GN=Fhl3 PE=1 SV=2 - [FHL3_MOUSE]	2.01102	10.38	1	2	2	2	2.5704e+06	289	31.7729	6.20166
Q99K51	Plastin-3 OS=Mus musculus GN=Pls3 PE=1 SV=3 - [PLST_MOUSE]	2.00172	23.02	2	11	13	14	1.86445e+07	630	70.6972	5.61768
P99029	Peroxiredoxin-5, mitochondrial OS=Mus musculus GN=Prdx5 PE=1 SV=2 - [PRDX5_MOUSE]	1.98927	36.67	1	7	7	17	1.35232e+08	210	21.8835	8.85107
P35278	Ras-related protein Rab-5C OS=Mus musculus GN=Rab5c PE=1 SV=2 - [RAB5C_MOUSE]	1.9803	21.76	2	2	4	8	3.40738e+07	216	23.3978	8.41162
Q8BGN3	Ectonucleotide pyrophosphatase/phosphodiesterase family member 6 OS=Mus musculus GN=Enpp6 PE=1 SV=1 - [ENPP6_MOUSE]	1.97646	2.27	1	1	1	1	599885	440	50.5855	7.31299
Q8JZV9	3-hydroxybutyrate dehydrogenase type 2 OS=Mus musculus GN=Bdh2 PE=1 SV=1 - [BDH2_MOUSE]	1.9719	20.41	1	4	4	7	1.90557e+07	245	26.7358	7.98682
Q9JHJ0	Tropomodulin-3 OS=Mus musculus GN=Tmod3 PE=1 SV=1 - [TMOD3_MOUSE]	1.97161	8.24	1	3	3	3	7.14008e+06	352	39.4783	5.13525
O08749	Dihydrolipoyl dehydrogenase, mitochondrial OS=Mus musculus GN=Dld PE=1 SV=2 - [DLDH_MOUSE]	1.96619	29.47	1	11	11	16	1.02967e+08	509	54.2382	7.89893
P16125	L-lactate dehydrogenase B chain OS=Mus musculus GN=Ldhb PE=1 SV=2 - [LDHB_MOUSE]	1.94704	24.85	1	8	9	15	1.19711e+08	334	36.549	6.04932
Q99P72	Reticulon-4 OS=Mus musculus GN=Rtn4 PE=1 SV=2 - [RTN4_MOUSE]	1.94626	3.53	1	3	3	3	1.34098e+07	1162	126.535	4.53857
Q8BH00	Aldehyde dehydrogenase family 8 member A1 OS=Mus musculus GN=Aldh8a1 PE=1 SV=1 - [AL8A1_MOUSE]	1.94384	9.45	1	3	3	6	1.16748e+07	487	53.6295	7.54736
Q99JT2	Serine/threonine-protein kinase 26 OS=Mus musculus GN=Stk26 PE=1 SV=1 - [STK26_MOUSE]	1.9356	3.61	3	1	1	1	1.0147e+06	416	46.5847	5.23682
Q8JZN5	Acyl-CoA dehydrogenase family member 9, mitochondrial OS=Mus musculus GN=Acad9 PE=1 SV=2 - [ACAD9_MOUSE]	1.93124	10.24	1	5	5	5	1.50871e+07	625	68.6787	7.45947
Q05793	Basement membrane-specific heparan sulfate proteoglycan core protein OS=Mus musculus GN=Hspg2 PE=1 SV=1 - [PGBM_MOUSE]	1.92422	1.81	1	5	5	5	1.07589e+07	3707	398.039	6.31592
Q9D2G2	Dihydrolipoyllysine-residue succinyltransferase component of 2-oxoglutarate dehydrogenase complex, mitochondrial OS=Mus musculus GN=Dlst PE=1 SV=1 - [ODO2_MOUSE]	1.92351	14.54	1	5	5	9	5.29047e+07	454	48.9635	8.95361
P61982	14-3-3 protein gamma OS=Mus musculus GN=Ywhag PE=1 SV=2 - [1433G_MOUSE]	1.90986	29.15	2	3	7	11	6.5963e+07	247	28.2849	4.89404
P15864	Histone H1.2 OS=Mus musculus GN=Hist1h1c PE=1 SV=2 - [H12_MOUSE]	1.90012	17.45	4	1	4	4	5.84275e+07	212	21.2537	11.0044
Q80UM7	Mannosyl-oligosaccharide glucosidase OS=Mus musculus GN=Mogs PE=1 SV=1 - [MOGS_MOUSE]	1.89858	1.44	1	1	1	1	3.46542e+06	834	91.7744	8.99756
Q9D1A2	Cytosolic non-specific dipeptidase OS=Mus musculus GN=Cndp2 PE=1 SV=1 - [CNDP2_MOUSE]	1.89558	10.32	1	5	5	7	8.92878e+06	475	52.7336	5.65576
Q68FD5	Clathrin heavy chain 1 OS=Mus musculus GN=Cltc PE=1 SV=3 - [CLH1_MOUSE]	1.88868	16.9	1	22	22	32	3.30489e+07	1675	191.435	5.69385
Q9WUM4	Coronin-1C OS=Mus musculus GN=Coro1c PE=1 SV=2 - [COR1C_MOUSE]	1.88389	6.12	1	2	2	2	3.12324e+06	474	53.087	7.07861
Q791T5	Mitochondrial carrier homolog 1 OS=Mus musculus GN=Mtch1 PE=1 SV=1 - [MTCH1_MOUSE]	1.88196	2.83	1	1	1	2	8.01728e+06	389	41.5383	9.31982
Q99JY3	GTPase IMAP family member 4 OS=Mus musculus GN=Gimap4 PE=1 SV=1 - [GIMA4_MOUSE]	1.88046	12.79	1	2	2	4	1.1133e+07	219	24.5385	7.02002
P98078	Disabled homolog 2 OS=Mus musculus GN=Dab2 PE=1 SV=2 - [DAB2_MOUSE]	1.8606	5.61	1	4	4	5	1.24048e+07	766	82.261	6.1001
Q06185	ATP synthase subunit e, mitochondrial OS=Mus musculus GN=Atp5i PE=1 SV=2 - [ATP5I_MOUSE]	1.86045	49.3	1	3	3	6	2.48069e+07	71	8.23047	9.34912
Q8QZS1	3-hydroxyisobutyryl-CoA hydrolase, mitochondrial OS=Mus musculus GN=Hibch PE=1 SV=1 - [HIBCH_MOUSE]	1.85914	8.83	1	3	3	3	1.29291e+07	385	43.0102	8.06006
Q9CWK8	Sorting nexin-2 OS=Mus musculus GN=Snx2 PE=1 SV=2 - [SNX2_MOUSE]	1.85341	2.12	2	1	1	1	6.77938e+06	519	58.4348	5.12256
Q9DCN2	NADH-cytochrome b5 reductase 3 OS=Mus musculus GN=Cyb5r3 PE=1 SV=3 - [NB5R3_MOUSE]	1.85121	14.62	1	4	4	7	3.91932e+07	301	34.1057	8.38232
Q8R0N6	Hydroxyacid-oxoacid transhydrogenase, mitochondrial OS=Mus musculus GN=Adhfe1 PE=1 SV=2 - [HOT_MOUSE]	1.84637	13.76	1	4	4	4	1.0522e+07	465	49.9053	7.57666
P58281	Dynamin-like 120 kDa protein, mitochondrial OS=Mus musculus GN=Opa1 PE=1 SV=1 - [OPA1_MOUSE]	1.83499	8.96	1	8	8	11	1.081e+07	960	111.27	7.54736
Q9D964	Glycine amidinotransferase, mitochondrial OS=Mus musculus GN=Gatm PE=1 SV=1 - [GATM_MOUSE]	1.83355	37.83	1	11	11	29	1.40809e+08	423	48.2661	7.88428
Q9QXD6	Fructose-1,6-bisphosphatase 1 OS=Mus musculus GN=Fbp1 PE=1 SV=3 - [F16P1_MOUSE]	1.83307	36.39	1	9	9	19	5.61725e+07	338	36.8888	6.56592
P81117	Nucleobindin-2 OS=Mus musculus GN=Nucb2 PE=1 SV=2 - [NUCB2_MOUSE]	1.83267	4.76	1	2	2	3	987689	420	50.2732	5.14795
O35143	ATPase inhibitor, mitochondrial OS=Mus musculus GN=Atpif1 PE=1 SV=2 - [ATIF1_MOUSE]	1.82981	22.64	1	2	2	2	1.34258e+07	106	12.1513	9.64209
P50171	Estradiol 17-beta-dehydrogenase 8 OS=Mus musculus GN=Hsd17b8 PE=1 SV=2 - [DHB8_MOUSE]	1.82948	25.1	1	5	5	5	1.25961e+07	259	26.5716	6.53662
Q9JLQ0	CD2-associated protein OS=Mus musculus GN=Cd2ap PE=1 SV=3 - [CD2AP_MOUSE]	1.82762	6.91	1	4	4	4	9.56726e+06	637	70.4069	6.37939
Q6P5H2	Nestin OS=Mus musculus GN=Nes PE=1 SV=1 - [NEST_MOUSE]	1.82516	6.87	1	9	9	14	1.27325e+07	1864	207	4.33545
P19783	Cytochrome c oxidase subunit 4 isoform 1, mitochondrial OS=Mus musculus GN=Cox4i1 PE=1 SV=2 - [COX41_MOUSE]	1.82374	32.54	1	5	5	6	6.11805e+07	169	19.5179	9.23193
Q7TNG8	Probable D-lactate dehydrogenase, mitochondrial OS=Mus musculus GN=Ldhd PE=1 SV=1 - [LDHD_MOUSE]	1.82364	26.65	1	9	9	16	3.745e+07	484	51.8152	6.62451
Q9CZM2	60S ribosomal protein L15 OS=Mus musculus GN=Rpl15 PE=2 SV=4 - [RL15_MOUSE]	1.82348	7.84	1	1	1	2	1.64545e+06	204	24.1311	11.6196
P01942	Hemoglobin subunit alpha OS=Mus musculus GN=Hba PE=1 SV=2 - [HBA_MOUSE]	1.82211	23.24	1	3	3	8	2.88833e+08	142	15.0758	8.22119
P42932	T-complex protein 1 subunit theta OS=Mus musculus GN=Cct8 PE=1 SV=3 - [TCPQ_MOUSE]	1.82104	17.34	1	9	9	13	1.75544e+07	548	59.5175	5.61768
A3KMP2	Tetratricopeptide repeat protein 38 OS=Mus musculus GN=Ttc38 PE=1 SV=2 - [TTC38_MOUSE]	1.82095	2.37	1	1	1	1	1.71058e+06	465	52.1903	6.30322
Q9JKF1	Ras GTPase-activating-like protein IQGAP1 OS=Mus musculus GN=Iqgap1 PE=1 SV=2 - [IQGA1_MOUSE]	1.81706	1.33	1	2	2	3	4.96936e+06	1657	188.624	6.48096
Q61235	Beta-2-syntrophin OS=Mus musculus GN=Sntb2 PE=1 SV=2 - [SNTB2_MOUSE]	1.81559	6.15	1	3	3	4	5.42961e+06	520	56.3462	8.68994
P47757	F-actin-capping protein subunit beta OS=Mus musculus GN=Capzb PE=1 SV=3 - [CAPZB_MOUSE]	1.8151	20.94	1	4	4	6	1.20269e+07	277	31.3258	5.74463
P01887	Beta-2-microglobulin OS=Mus musculus GN=B2m PE=1 SV=2 - [B2MG_MOUSE]	1.80943	16.81	1	2	2	3	2.30056e+06	119	13.7699	8.44092
Q9Z1P6	NADH dehydrogenase [ubiquinone] 1 alpha subcomplex subunit 7 OS=Mus musculus GN=Ndufa7 PE=1 SV=3 - [NDUA7_MOUSE]	1.80564	30.09	1	3	3	4	8.2251e+06	113	12.5676	10.1694
P24527	Leukotriene A-4 hydrolase OS=Mus musculus GN=Lta4h PE=1 SV=4 - [LKHA4_MOUSE]	1.80527	5.89	1	3	3	5	3.00791e+06	611	69.0071	6.41748
P12658	Calbindin OS=Mus musculus GN=Calb1 PE=1 SV=2 - [CALB1_MOUSE]	1.80515	8.43	1	2	2	2	4.07397e+06	261	29.9751	4.83057
Q8R1G2	Carboxymethylenebutenolidase homolog OS=Mus musculus GN=Cmbl PE=1 SV=1 - [CMBL_MOUSE]	1.80256	4.08	1	1	1	1	5.67715e+06	245	27.884	7.18115
Q8BWT1	3-ketoacyl-CoA thiolase, mitochondrial OS=Mus musculus GN=Acaa2 PE=1 SV=3 - [THIM_MOUSE]	1.8015	38.04	1	10	10	14	1.2507e+08	397	41.8034	8.08936
Q9CQN6	Transmembrane protein 14C OS=Mus musculus GN=Tmem14c PE=1 SV=1 - [TM14C_MOUSE]	1.7988	24.56	1	2	2	2	3.31618e+06	114	11.634	9.70068
P62196	26S proteasome regulatory subunit 8 OS=Mus musculus GN=Psmc5 PE=1 SV=1 - [PRS8_MOUSE]	1.79466	3.2	1	1	1	1	1.04658e+06	406	45.5971	7.54736
Q8JZZ0	UDP-glucuronosyltransferase 3A2 OS=Mus musculus GN=Ugt3a2 PE=1 SV=2 - [UD3A2_MOUSE]	1.79284	10.71	1	4	4	6	3.92613e+07	523	59.6341	7.53271
Q8K0U4	Heat shock 70 kDa protein 12A OS=Mus musculus GN=Hspa12a PE=1 SV=1 - [HS12A_MOUSE]	1.79124	23.26	2	15	15	18	1.78987e+07	675	74.8245	6.771
Q60597	2-oxoglutarate dehydrogenase, mitochondrial OS=Mus musculus GN=Ogdh PE=1 SV=3 - [ODO1_MOUSE]	1.7897	21.11	1	17	17	20	5.0562e+07	1023	116.375	6.82959
Q3UEG6	Alanine--glyoxylate aminotransferase 2, mitochondrial OS=Mus musculus GN=Agxt2 PE=1 SV=1 - [AGT2_MOUSE]	1.78909	8.38	1	4	4	4	1.15906e+07	513	57.0778	7.92822
P10107	Annexin A1 OS=Mus musculus GN=Anxa1 PE=1 SV=2 - [ANXA1_MOUSE]	1.7848	10.98	1	3	3	4	2.60035e+06	346	38.71	7.37158
P16406	Glutamyl aminopeptidase OS=Mus musculus GN=Enpep PE=1 SV=1 - [AMPE_MOUSE]	1.7845	23.28	1	18	18	24	3.73114e+07	945	107.888	5.43994
Q9CPQ8	ATP synthase subunit g, mitochondrial OS=Mus musculus GN=Atp5l PE=1 SV=1 - [ATP5L_MOUSE]	1.78326	14.56	1	1	1	2	2.53159e+07	103	11.4172	9.74463
Q9EQ20	Methylmalonate-semialdehyde dehydrogenase [acylating], mitochondrial OS=Mus musculus GN=Aldh6a1 PE=1 SV=1 - [MMSA_MOUSE]	1.78246	32.71	1	12	12	18	2.35545e+08	535	57.8785	8.07471
P51174	Long-chain specific acyl-CoA dehydrogenase, mitochondrial OS=Mus musculus GN=Acadl PE=1 SV=2 - [ACADL_MOUSE]	1.78208	25.58	1	8	8	9	4.16282e+07	430	47.8775	8.30908
B2RXS4	Plexin-B2 OS=Mus musculus GN=Plxnb2 PE=1 SV=1 - [PLXB2_MOUSE]	1.77853	1.09	1	2	2	3	2.39824e+06	1842	206.099	5.87158
Q6IRU2	Tropomyosin alpha-4 chain OS=Mus musculus GN=Tpm4 PE=1 SV=3 - [TPM4_MOUSE]	1.77474	27.42	1	7	8	12	1.16202e+07	248	28.4504	4.67822
Q60766	Immunity-related GTPase family M protein 1 OS=Mus musculus GN=Irgm1 PE=1 SV=1 - [IRGM1_MOUSE]	1.77277	8.8	1	3	3	4	7.06354e+06	409	46.522	8.27979
P14430	H-2 class I histocompatibility antigen, Q8 alpha chain OS=Mus musculus GN=H2-Q8 PE=3 SV=1 - [HA18_MOUSE]	1.77023	6.13	14	2	2	2	4.32628e+06	326	37.3868	5.93506
Q9QXY6	EH domain-containing protein 3 OS=Mus musculus GN=Ehd3 PE=1 SV=2 - [EHD3_MOUSE]	1.76831	19.44	2	8	10	14	3.21412e+07	535	60.7827	6.45557
P62806	Histone H4 OS=Mus musculus GN=Hist1h4a PE=1 SV=2 - [H4_MOUSE]	1.76713	50.49	1	5	5	5	6.87436e+07	103	11.3604	11.356
Q9WV55	Vesicle-associated membrane protein-associated protein A OS=Mus musculus GN=Vapa PE=1 SV=2 - [VAPA_MOUSE]	1.76423	14.86	1	2	3	3	1.32858e+07	249	27.8373	8.39697
Q9QY76	Vesicle-associated membrane protein-associated protein B OS=Mus musculus GN=Vapb PE=1 SV=3 - [VAPB_MOUSE]	1.76423	10.7	1	1	2	2	1.16363e+07	243	26.929	7.78174
Q9D0F3	Protein ERGIC-53 OS=Mus musculus GN=Lman1 PE=1 SV=1 - [LMAN1_MOUSE]	1.75898	2.13	1	1	1	1	7.38635e+06	517	57.7529	6.34131
Q8BND4	Integrator complex subunit 6-like OS=Mus musculus GN=Ints6l PE=2 SV=1 - [INT6L_MOUSE]	1.75797	0.93	1	1	1	2	1.34067e+07	861	96.879	8.63135
P45952	Medium-chain specific acyl-CoA dehydrogenase, mitochondrial OS=Mus musculus GN=Acadm PE=1 SV=1 - [ACADM_MOUSE]	1.75737	31.12	1	11	11	18	1.28847e+08	421	46.4516	8.36768
P42125	Enoyl-CoA delta isomerase 1, mitochondrial OS=Mus musculus GN=Eci1 PE=1 SV=2 - [ECI1_MOUSE]	1.75154	26.3	1	6	6	9	55462630	289	32.2298	8.98291
P55258	Ras-related protein Rab-8A OS=Mus musculus GN=Rab8a PE=1 SV=2 - [RAB8A_MOUSE]	1.75134	30.43	18	3	5	12	4.77935e+07	207	23.6532	9.0708
Q8BMF4	Dihydrolipoyllysine-residue acetyltransferase component of pyruvate dehydrogenase complex, mitochondrial OS=Mus musculus GN=Dlat PE=1 SV=2 - [ODP2_MOUSE]	1.75095	18.69	1	9	9	11	4.09565e+07	642	67.8987	8.57275
Q9CWS0	N(G),N(G)-dimethylarginine dimethylaminohydrolase 1 OS=Mus musculus GN=Ddah1 PE=1 SV=3 - [DDAH1_MOUSE]	1.74993	7.02	1	2	2	3	7.28204e+06	285	31.3609	5.97314
Q9DCD0	6-phosphogluconate dehydrogenase, decarboxylating OS=Mus musculus GN=Pgd PE=1 SV=3 - [6PGD_MOUSE]	1.74896	12.84	1	5	5	6	8.69191e+06	483	53.2131	7.2251
P16546	Spectrin alpha chain, non-erythrocytic 1 OS=Mus musculus GN=Sptan1 PE=1 SV=4 - [SPTN1_MOUSE]	1.74843	5.95	1	12	12	21	6.11847e+06	2472	284.422	5.32568
Q9DCW4	Electron transfer flavoprotein subunit beta OS=Mus musculus GN=Etfb PE=1 SV=3 - [ETFB_MOUSE]	1.74631	35.69	1	9	9	15	1.44941e+08	255	27.606	8.104
Q9Z2V4	Phosphoenolpyruvate carboxykinase, cytosolic [GTP] OS=Mus musculus GN=Pck1 PE=1 SV=1 - [PCKGC_MOUSE]	1.74578	9.49	2	5	5	6	1.40837e+07	622	69.3101	6.59521
Q8VDN2	Sodium/potassium-transporting ATPase subunit alpha-1 OS=Mus musculus GN=Atp1a1 PE=1 SV=1 - [AT1A1_MOUSE]	1.74458	40.76	6	36	36	62	4.0861e+08	1023	112.91	5.45264
Q8BJ64	Choline dehydrogenase, mitochondrial OS=Mus musculus GN=Chdh PE=1 SV=1 - [CHDH_MOUSE]	1.74421	21.64	1	8	8	11	4.58751e+07	596	66.3724	8.51416
Q922J3	CAP-Gly domain-containing linker protein 1 OS=Mus musculus GN=Clip1 PE=1 SV=1 - [CLIP1_MOUSE]	1.74259	0.79	1	1	1	1	1.09038e+06	1391	155.718	5.23682
Q8VCT3	Aminopeptidase B OS=Mus musculus GN=Rnpep PE=1 SV=2 - [AMPB_MOUSE]	1.74258	1.54	1	1	1	2	3.11027e+06	650	72.3701	5.35107
P97429	Annexin A4 OS=Mus musculus GN=Anxa4 PE=1 SV=4 - [ANXA4_MOUSE]	1.74172	8.15	1	2	2	4	6.83068e+06	319	35.8931	5.56689
P16858	Glyceraldehyde-3-phosphate dehydrogenase OS=Mus musculus GN=Gapdh PE=1 SV=2 - [G3P_MOUSE]	1.74158	42.64	2	11	11	18	2.19631e+08	333	35.7872	8.25049
P28843	Dipeptidyl peptidase 4 OS=Mus musculus GN=Dpp4 PE=1 SV=3 - [DPP4_MOUSE]	1.73864	18.42	1	12	12	19	1.06364e+08	760	87.3812	6.41748
Q3U1J4	DNA damage-binding protein 1 OS=Mus musculus GN=Ddb1 PE=1 SV=2 - [DDB1_MOUSE]	1.73705	0.7	1	1	1	1	3.58146e+06	1140	126.772	5.26221
P61922	4-aminobutyrate aminotransferase, mitochondrial OS=Mus musculus GN=Abat PE=1 SV=1 - [GABT_MOUSE]	1.73429	17.2	1	7	7	13	2.01338e+07	500	56.4156	8.08936
O70251	Elongation factor 1-beta OS=Mus musculus GN=Eef1b PE=1 SV=5 - [EF1B_MOUSE]	1.73202	12.44	1	2	2	3	9.40918e+06	225	24.6782	4.69092
Q9DC51	Guanine nucleotide-binding protein G(k) subunit alpha OS=Mus musculus GN=Gnai3 PE=1 SV=3 - [GNAI3_MOUSE]	1.73052	19.49	7	2	5	9	3.38282e+07	354	40.5122	5.69385
Q8VEM8	Phosphate carrier protein, mitochondrial OS=Mus musculus GN=Slc25a3 PE=1 SV=1 - [MPCP_MOUSE]	1.72683	24.09	1	9	9	16	1.85135e+08	357	39.6065	9.26123
Q91WR5	Aldo-keto reductase family 1 member C21 OS=Mus musculus GN=Akr1c21 PE=1 SV=2 - [AK1CL_MOUSE]	1.72011	34.06	3	7	7	9	4.01087e+07	323	36.8527	7.18115
Q9CQZ5	NADH dehydrogenase [ubiquinone] 1 alpha subcomplex subunit 6 OS=Mus musculus GN=Ndufa6 PE=1 SV=1 - [NDUA6_MOUSE]	1.71921	29.01	1	3	3	5	7.77725e+06	131	15.273	10.1108
Q91ZJ5	UTP--glucose-1-phosphate uridylyltransferase OS=Mus musculus GN=Ugp2 PE=1 SV=3 - [UGPA_MOUSE]	1.71743	5.71	1	2	2	4	5.68431e+06	508	56.9437	7.60596
P35700	Peroxiredoxin-1 OS=Mus musculus GN=Prdx1 PE=1 SV=1 - [PRDX1_MOUSE]	1.71509	34.17	2	7	7	7	1.211e+08	199	22.1624	8.11865
Q9DC70	NADH dehydrogenase [ubiquinone] iron-sulfur protein 7, mitochondrial OS=Mus musculus GN=Ndufs7 PE=1 SV=1 - [NDUS7_MOUSE]	1.71417	17.41	1	4	4	6	2.41258e+07	224	24.6668	9.92041
P29758	Ornithine aminotransferase, mitochondrial OS=Mus musculus GN=Oat PE=1 SV=1 - [OAT_MOUSE]	1.71346	27.56	1	9	9	14	2.08285e+07	439	48.3239	6.62451
P16332	Methylmalonyl-CoA mutase, mitochondrial OS=Mus musculus GN=Mut PE=1 SV=2 - [MUTA_MOUSE]	1.71322	9.63	1	5	5	7	1.15948e+07	748	82.7916	6.88818
Q9D379	Epoxide hydrolase 1 OS=Mus musculus GN=Ephx1 PE=1 SV=2 - [HYEP_MOUSE]	1.71233	14.07	1	6	6	10	1.44784e+07	455	52.543	8.35303
Q9D6J6	NADH dehydrogenase [ubiquinone] flavoprotein 2, mitochondrial OS=Mus musculus GN=Ndufv2 PE=1 SV=2 - [NDUV2_MOUSE]	1.71028	22.18	1	4	4	5	3.75938e+07	248	27.2679	7.40088
P53986	Monocarboxylate transporter 1 OS=Mus musculus GN=Slc16a1 PE=1 SV=1 - [MOT1_MOUSE]	1.70522	5.88	1	2	2	4	7.87439e+06	493	53.2324	7.47412
Q8R2N1	Aquaporin-3 OS=Mus musculus GN=Aqp3 PE=1 SV=1 - [AQP3_MOUSE]	1.70457	5.82	1	1	1	2	4.05922e+06	292	31.5473	7.18115
P30677	Guanine nucleotide-binding protein subunit alpha-14 OS=Mus musculus GN=Gna14 PE=1 SV=2 - [GNA14_MOUSE]	1.70417	10.99	2	1	3	4	9.58013e+06	355	41.5012	6.30322
P21279	Guanine nucleotide-binding protein G(q) subunit alpha OS=Mus musculus GN=Gnaq PE=1 SV=4 - [GNAQ_MOUSE]	1.70417	11.42	2	1	3	4	1.02658e+07	359	42.1313	5.68115
Q9DBG1	Sterol 26-hydroxylase, mitochondrial OS=Mus musculus GN=Cyp27a1 PE=1 SV=1 - [CP27A_MOUSE]	1.70411	4.13	1	2	2	3	2.52658e+06	533	60.6819	9.14404
Q9CZU6	Citrate synthase, mitochondrial OS=Mus musculus GN=Cs PE=1 SV=1 - [CISY_MOUSE]	1.70402	30.6	1	9	9	9	1.19736e+08	464	51.7034	8.57275
Q9DC69	NADH dehydrogenase [ubiquinone] 1 alpha subcomplex subunit 9, mitochondrial OS=Mus musculus GN=Ndufa9 PE=1 SV=2 - [NDUA9_MOUSE]	1.70246	35.28	1	10	10	15	2.60743e+07	377	42.4984	9.74463
Q9WU78	Programmed cell death 6-interacting protein OS=Mus musculus GN=Pdcd6ip PE=1 SV=3 - [PDC6I_MOUSE]	1.70191	1.27	1	1	1	1	2.30538e+06	869	95.9642	6.52197
Q9EQH2	Endoplasmic reticulum aminopeptidase 1 OS=Mus musculus GN=Erap1 PE=1 SV=2 - [ERAP1_MOUSE]	1.69993	1.4	1	1	1	1	4.26047e+06	930	106.531	6.20166
Q61206	Platelet-activating factor acetylhydrolase IB subunit beta OS=Mus musculus GN=Pafah1b2 PE=1 SV=2 - [PA1B2_MOUSE]	1.6975	3.93	1	1	1	2	8.03188e+06	229	25.5652	5.92236
Q01853	Transitional endoplasmic reticulum ATPase OS=Mus musculus GN=Vcp PE=1 SV=4 - [TERA_MOUSE]	1.69689	21.22	3	14	14	20	2.179e+07	806	89.2657	5.26221
P50516	V-type proton ATPase catalytic subunit A OS=Mus musculus GN=Atp6v1a PE=1 SV=2 - [VATA_MOUSE]	1.6961	36.95	1	17	17	22	5.7044e+07	617	68.2826	5.57959
Q9D6R2	Isocitrate dehydrogenase [NAD] subunit alpha, mitochondrial OS=Mus musculus GN=Idh3a PE=1 SV=1 - [IDH3A_MOUSE]	1.69608	25.14	1	7	7	12	6.54093e+07	366	39.6131	6.72705
P62814	V-type proton ATPase subunit B, brain isoform OS=Mus musculus GN=Atp6v1b2 PE=1 SV=1 - [VATB2_MOUSE]	1.69306	19.37	1	7	7	14	3.91604e+07	511	56.5149	5.80811
Q62470	Integrin alpha-3 OS=Mus musculus GN=Itga3 PE=1 SV=1 - [ITA3_MOUSE]	1.69236	13.2	1	11	11	14	3.62012e+07	1053	116.671	6.56592
P10649	Glutathione S-transferase Mu 1 OS=Mus musculus GN=Gstm1 PE=1 SV=2 - [GSTM1_MOUSE]	1.69001	23.39	5	5	5	6	3.04543e+07	218	25.9531	7.94287
O88958	Glucosamine-6-phosphate isomerase 1 OS=Mus musculus GN=Gnpda1 PE=1 SV=3 - [GNPI1_MOUSE]	1.68412	6.92	1	2	2	2	6.37725e+06	289	32.5285	6.59521
Q9D1G1	Ras-related protein Rab-1B OS=Mus musculus GN=Rab1b PE=1 SV=1 - [RAB1B_MOUSE]	1.68306	38.81	18	3	6	16	5.7761e+07	201	22.1732	5.73193
P63101	14-3-3 protein zeta/delta OS=Mus musculus GN=Ywhaz PE=1 SV=1 - [1433Z_MOUSE]	1.6812	37.55	3	5	9	14	1.02865e+08	245	27.7537	4.79248
P53026	60S ribosomal protein L10a OS=Mus musculus GN=Rpl10a PE=1 SV=3 - [RL10A_MOUSE]	1.68094	17.51	1	3	3	5	1.15066e+07	217	24.9006	9.979
Q8K370	Acyl-CoA dehydrogenase family member 10 OS=Mus musculus GN=Acad10 PE=1 SV=1 - [ACD10_MOUSE]	1.68088	5.14	1	4	4	6	1.77244e+07	1069	118.903	8.23584
Q9CPT4	Myeloid-derived growth factor OS=Mus musculus GN=Mydgf PE=1 SV=1 - [MYDGF_MOUSE]	1.68042	6.63	1	1	1	1	1.52686e+06	166	17.971	6.78564
Q99LC3	NADH dehydrogenase [ubiquinone] 1 alpha subcomplex subunit 10, mitochondrial OS=Mus musculus GN=Ndufa10 PE=1 SV=1 - [NDUAA_MOUSE]	1.68011	21.13	1	6	6	7	3.97407e+07	355	40.5777	7.78174
Q9EPL9	Peroxisomal acyl-coenzyme A oxidase 3 OS=Mus musculus GN=Acox3 PE=1 SV=2 - [ACOX3_MOUSE]	1.6767	20	1	10	10	14	1.45361e+07	700	78.3537	7.12256
Q9DC07	LIM zinc-binding domain-containing Nebulette OS=Mus musculus GN=Nebl PE=1 SV=1 - [LNEBL_MOUSE]	1.673	15.93	1	5	5	6	7.62769e+06	270	31.0931	8.30908
Q05421	Cytochrome P450 2E1 OS=Mus musculus GN=Cyp2e1 PE=1 SV=1 - [CP2E1_MOUSE]	1.6728	1.62	1	1	1	1	4.46861e+06	493	56.7686	8.39697
O35459	Delta(3,5)-Delta(2,4)-dienoyl-CoA isomerase, mitochondrial OS=Mus musculus GN=Ech1 PE=1 SV=1 - [ECH1_MOUSE]	1.67132	15.29	1	3	3	3	9.70698e+06	327	36.0952	7.7085
A2ARA8	Integrin alpha-8 OS=Mus musculus GN=Itga8 PE=1 SV=1 - [ITA8_MOUSE]	1.67054	0.94	1	1	1	3	3.98279e+06	1062	117.481	6.16357
Q9D855	Cytochrome b-c1 complex subunit 7 OS=Mus musculus GN=Uqcrb PE=1 SV=3 - [QCR7_MOUSE]	1.67021	53.15	1	8	8	17	7.72757e+07	111	13.519	9.11475
Q9CPQ3	Mitochondrial import receptor subunit TOM22 homolog OS=Mus musculus GN=Tomm22 PE=1 SV=3 - [TOM22_MOUSE]	1.66973	7.75	1	1	1	1	6.4853e+06	142	15.5268	4.33545
P68368	Tubulin alpha-4A chain OS=Mus musculus GN=Tuba4a PE=1 SV=1 - [TBA4A_MOUSE]	1.66813	27.01	3	3	8	11	9.49663e+07	448	49.8924	5.05908
P08752	Guanine nucleotide-binding protein G(i) subunit alpha-2 OS=Mus musculus GN=Gnai2 PE=1 SV=5 - [GNAI2_MOUSE]	1.66629	23.38	7	3	6	9	3.78166e+07	355	40.463	5.45264
Q6IFX2	Keratin, type I cytoskeletal 42 OS=Mus musculus GN=Krt42 PE=1 SV=1 - [K1C42_MOUSE]	1.66501	9.07	3	4	4	7	6.39226e+06	452	50.1019	5.16064
P70441	Na(+)/H(+) exchange regulatory cofactor NHE-RF1 OS=Mus musculus GN=Slc9a3r1 PE=1 SV=3 - [NHRF1_MOUSE]	1.66063	22.82	1	7	7	8	6.80404e+07	355	38.5765	5.89697
O08709	Peroxiredoxin-6 OS=Mus musculus GN=Prdx6 PE=1 SV=3 - [PRDX6_MOUSE]	1.65897	21.43	1	4	4	7	8.77901e+06	224	24.855	6.01123
P70290	55 kDa erythrocyte membrane protein OS=Mus musculus GN=Mpp1 PE=1 SV=1 - [EM55_MOUSE]	1.65861	9.01	1	4	4	6	1.15618e+07	466	52.1945	7.1958
Q9D0F9	Phosphoglucomutase-1 OS=Mus musculus GN=Pgm1 PE=1 SV=4 - [PGM1_MOUSE]	1.65843	2.14	1	1	1	2	5.58663e+06	562	61.3796	6.56592
P13707	Glycerol-3-phosphate dehydrogenase [NAD(+)], cytoplasmic OS=Mus musculus GN=Gpd1 PE=1 SV=3 - [GPDA_MOUSE]	1.65775	32.66	2	7	7	11	21775892	349	37.5484	7.1665
P68040	Receptor of activated protein C kinase 1 OS=Mus musculus GN=Rack1 PE=1 SV=3 - [RACK1_MOUSE]	1.65765	12.62	1	4	4	4	1.22692e+07	317	35.0546	7.69385
P67984	60S ribosomal protein L22 OS=Mus musculus GN=Rpl22 PE=1 SV=2 - [RL22_MOUSE]	1.65664	18.75	1	2	2	2	1.29103e+07	128	14.7498	9.18799
Q8BVI4	Dihydropteridine reductase OS=Mus musculus GN=Qdpr PE=1 SV=2 - [DHPR_MOUSE]	1.65522	7.47	1	1	1	4	1.09136e+07	241	25.5538	7.81104
P63325	40S ribosomal protein S10 OS=Mus musculus GN=Rps10 PE=1 SV=1 - [RS10_MOUSE]	1.65416	5.45	1	1	1	1	2.58713e+07	165	18.9038	10.1548
P46460	Vesicle-fusing ATPase OS=Mus musculus GN=Nsf PE=1 SV=2 - [NSF_MOUSE]	1.65406	13.31	1	8	8	9	1.16555e+07	744	82.561	6.94678
Q91V76	Ester hydrolase C11orf54 homolog OS=Mus musculus PE=1 SV=1 - [CK054_MOUSE]	1.65376	11.11	1	3	3	4	2.02055e+07	315	34.9733	6.29053
Q8BG05	Heterogeneous nuclear ribonucleoprotein A3 OS=Mus musculus GN=Hnrnpa3 PE=1 SV=1 - [ROA3_MOUSE]	1.65296	15.83	1	5	6	9	3.69935e+07	379	39.6276	9.01221
Q9CXW2	28S ribosomal protein S22, mitochondrial OS=Mus musculus GN=Mrps22 PE=1 SV=1 - [RT22_MOUSE]	1.65132	3.34	1	1	1	1	2.97876e+06	359	41.1665	8.55811
Q8VCH0	3-ketoacyl-CoA thiolase B, peroxisomal OS=Mus musculus GN=Acaa1b PE=1 SV=1 - [THIKB_MOUSE]	1.65129	25.71	1	1	6	9	2.40461e+07	424	43.9678	8.51416
Q9CQR4	Acyl-coenzyme A thioesterase 13 OS=Mus musculus GN=Acot13 PE=1 SV=1 - [ACO13_MOUSE]	1.65059	15.71	1	2	2	3	5.11914e+07	140	15.1729	8.82178
P35293	Ras-related protein Rab-18 OS=Mus musculus GN=Rab18 PE=1 SV=2 - [RAB18_MOUSE]	1.64884	17.96	1	3	3	4	6.08165e+06	206	23.0207	5.36377
Q91VA0	Acyl-coenzyme A synthetase ACSM1, mitochondrial OS=Mus musculus GN=Acsm1 PE=1 SV=1 - [ACSM1_MOUSE]	1.64834	9.25	1	3	4	5	7.67982e+07	573	64.719	7.1665
Q9JHL1	Na(+)/H(+) exchange regulatory cofactor NHE-RF2 OS=Mus musculus GN=Slc9a3r2 PE=1 SV=2 - [NHRF2_MOUSE]	1.64428	35.91	1	9	9	14	5.42011e+07	337	37.3799	7.59131
Q8R1B4	Eukaryotic translation initiation factor 3 subunit C OS=Mus musculus GN=Eif3c PE=1 SV=1 - [EIF3C_MOUSE]	1.6437	4.72	1	4	4	7	2.9069e+06	911	105.465	5.78271
Q91XE0	Glycine N-acyltransferase OS=Mus musculus GN=Glyat PE=1 SV=1 - [GLYAT_MOUSE]	1.64334	47.3	1	12	12	23	1.23006e+08	296	34.076	8.27979
Q99LB2	Dehydrogenase/reductase SDR family member 4 OS=Mus musculus GN=Dhrs4 PE=1 SV=3 - [DHRS4_MOUSE]	1.64291	8.96	1	3	3	5	7.7883e+06	279	29.8657	9.37842
Q8VIJ6	Splicing factor, proline- and glutamine-rich OS=Mus musculus GN=Sfpq PE=1 SV=1 - [SFPQ_MOUSE]	1.64004	6.58	1	4	4	6	1.71412e+07	699	75.3943	9.43701
Q99KI0	Aconitate hydratase, mitochondrial OS=Mus musculus GN=Aco2 PE=1 SV=1 - [ACON_MOUSE]	1.63976	36.41	1	20	20	34	1.7696e+08	780	85.41	7.92822
Q8R164	Valacyclovir hydrolase OS=Mus musculus GN=Bphl PE=1 SV=1 - [BPHL_MOUSE]	1.63933	35.05	1	7	7	15	5.94514e+07	291	32.8301	8.93896
Q9EQP2	EH domain-containing protein 4 OS=Mus musculus GN=Ehd4 PE=1 SV=1 - [EHD4_MOUSE]	1.63692	16.27	2	6	8	9	1.77616e+07	541	61.4415	6.75635
Q99MN9	Propionyl-CoA carboxylase beta chain, mitochondrial OS=Mus musculus GN=Pccb PE=1 SV=2 - [PCCB_MOUSE]	1.6362	34.57	1	13	13	15	2.87552e+07	541	58.3719	7.66455
P55096	ATP-binding cassette sub-family D member 3 OS=Mus musculus GN=Abcd3 PE=1 SV=2 - [ABCD3_MOUSE]	1.63596	6.83	1	4	4	6	2.14273e+07	659	75.4263	9.26123
P11352	Glutathione peroxidase 1 OS=Mus musculus GN=Gpx1 PE=1 SV=2 - [GPX1_MOUSE]	1.63359	32.34	1	5	5	8	4.28666e+07	201	22.3162	7.21045
P05064	Fructose-bisphosphate aldolase A OS=Mus musculus GN=Aldoa PE=1 SV=2 - [ALDOA_MOUSE]	1.63218	18.13	1	6	6	8	4.1465e+07	364	39.3313	8.08936
O55143	Sarcoplasmic/endoplasmic reticulum calcium ATPase 2 OS=Mus musculus GN=Atp2a2 PE=1 SV=2 - [AT2A2_MOUSE]	1.63212	6.13	2	5	5	6	7.41898e+06	1044	114.784	5.33838
Q8R0Y6	Cytosolic 10-formyltetrahydrofolate dehydrogenase OS=Mus musculus GN=Aldh1l1 PE=1 SV=1 - [AL1L1_MOUSE]	1.63174	11.86	2	8	8	9	1.56986e+07	902	98.6465	5.90967
Q9DBG3	AP-2 complex subunit beta OS=Mus musculus GN=Ap2b1 PE=1 SV=1 - [AP2B1_MOUSE]	1.63058	8.54	1	3	6	10	7.52556e+06	937	104.516	5.37646
P10853	Histone H2B type 1-F/J/L OS=Mus musculus GN=Hist1h2bf PE=1 SV=2 - [H2B1F_MOUSE]	1.62917	11.9	11	1	1	4	4.19169e+07	126	13.9276	10.3159
Q9CRB9	MICOS complex subunit Mic19 OS=Mus musculus GN=Chchd3 PE=1 SV=1 - [MIC19_MOUSE]	1.62915	8.81	1	3	3	3	1.98878e+07	227	26.3182	8.36768
Q8CHT0	Delta-1-pyrroline-5-carboxylate dehydrogenase, mitochondrial OS=Mus musculus GN=Aldh4a1 PE=1 SV=3 - [AL4A1_MOUSE]	1.6258	23.31	1	9	9	15	8.50448e+07	562	61.8015	8.23584
P56395	Cytochrome b5 OS=Mus musculus GN=Cyb5a PE=1 SV=2 - [CYB5_MOUSE]	1.62538	31.34	1	3	3	6	5.87637e+07	134	15.2315	5.07178
Q99LC5	Electron transfer flavoprotein subunit alpha, mitochondrial OS=Mus musculus GN=Etfa PE=1 SV=2 - [ETFA_MOUSE]	1.62482	51.35	1	11	11	20	1.36787e+08	333	34.9875	8.38232
P55012	Solute carrier family 12 member 2 OS=Mus musculus GN=Slc12a2 PE=1 SV=2 - [S12A2_MOUSE]	1.62422	0.83	1	1	1	1	2.14018e+06	1205	130.95	7.32764
P24369	Peptidyl-prolyl cis-trans isomerase B OS=Mus musculus GN=Ppib PE=1 SV=2 - [PPIB_MOUSE]	1.62355	10.19	1	2	2	2	1.52144e+07	216	23.6986	9.5542
P29391	Ferritin light chain 1 OS=Mus musculus GN=Ftl1 PE=1 SV=2 - [FRIL1_MOUSE]	1.62177	7.1	2	1	1	1	5.2325e+06	183	20.7895	5.99854
P27773	Protein disulfide-isomerase A3 OS=Mus musculus GN=Pdia3 PE=1 SV=2 - [PDIA3_MOUSE]	1.62059	37.43	1	18	18	26	5.58435e+07	505	56.6427	6.21436
Q8BVE3	V-type proton ATPase subunit H OS=Mus musculus GN=Atp6v1h PE=1 SV=1 - [VATH_MOUSE]	1.61973	12.63	1	4	4	4	1.38809e+07	483	55.8191	6.60986
Q9ES97	Reticulon-3 OS=Mus musculus GN=Rtn3 PE=1 SV=2 - [RTN3_MOUSE]	1.61734	1.14	1	1	1	1	1.41004e+07	964	103.814	4.91943
Q8VDP6	CDP-diacylglycerol--inositol 3-phosphatidyltransferase OS=Mus musculus GN=Cdipt PE=1 SV=1 - [CDIPT_MOUSE]	1.617	5.16	1	1	1	2	5.98274e+06	213	23.5832	8.26514
P55302	Alpha-2-macroglobulin receptor-associated protein OS=Mus musculus GN=Lrpap1 PE=1 SV=1 - [AMRP_MOUSE]	1.61575	10.28	1	5	5	6	8.22179e+06	360	42.1892	7.86963
P48771	Cytochrome c oxidase subunit 7A2, mitochondrial OS=Mus musculus GN=Cox7a2 PE=1 SV=2 - [CX7A2_MOUSE]	1.61536	12.05	1	1	1	1	42823304	83	9.28496	10.272
P58771	Tropomyosin alpha-1 chain OS=Mus musculus GN=Tpm1 PE=1 SV=1 - [TPM1_MOUSE]	1.61421	34.15	1	4	11	14	3.41369e+07	284	32.6607	4.7417
P21107	Tropomyosin alpha-3 chain OS=Mus musculus GN=Tpm3 PE=1 SV=3 - [TPM3_MOUSE]	1.61421	25.26	1	3	7	13	3.81133e+07	285	32.9738	4.71631
P38060	Hydroxymethylglutaryl-CoA lyase, mitochondrial OS=Mus musculus GN=Hmgcl PE=1 SV=2 - [HMGCL_MOUSE]	1.6132	23.69	1	5	5	9	1.89431e+07	325	34.2167	8.41162
P23116	Eukaryotic translation initiation factor 3 subunit A OS=Mus musculus GN=Eif3a PE=1 SV=5 - [EIF3A_MOUSE]	1.61298	3.87	1	5	5	5	3.77092e+06	1344	161.838	6.771
P41216	Long-chain-fatty-acid--CoA ligase 1 OS=Mus musculus GN=Acsl1 PE=1 SV=2 - [ACSL1_MOUSE]	1.61294	15.45	2	8	8	10	1.50829e+07	699	77.9014	7.15186
P60843	Eukaryotic initiation factor 4A-I OS=Mus musculus GN=Eif4a1 PE=1 SV=1 - [IF4A1_MOUSE]	1.60914	15.76	2	4	5	5	2.20802e+07	406	46.1246	5.47803
P52480	Pyruvate kinase PKM OS=Mus musculus GN=Pkm PE=1 SV=4 - [KPYM_MOUSE]	1.60822	10.55	2	5	5	6	1.22053e+07	531	57.808	7.47412
A2ARV4	Low-density lipoprotein receptor-related protein 2 OS=Mus musculus GN=Lrp2 PE=1 SV=1 - [LRP2_MOUSE]	1.60804	0.99	1	4	4	5	1.43795e+07	4660	518.868	5.14795
Q61937	Nucleophosmin OS=Mus musculus GN=Npm1 PE=1 SV=1 - [NPM_MOUSE]	1.60751	7.88	1	2	2	3	1.24646e+07	292	32.5398	4.76709
Q93092	Transaldolase OS=Mus musculus GN=Taldo1 PE=1 SV=2 - [TALDO_MOUSE]	1.60626	10.09	1	3	3	7	9.76785e+06	337	37.3634	7.03467
Q91VR2	ATP synthase subunit gamma, mitochondrial OS=Mus musculus GN=Atp5c1 PE=1 SV=1 - [ATPG_MOUSE]	1.60478	32.21	1	9	9	14	1.20751e+08	298	32.8651	9.01221
P17742	Peptidyl-prolyl cis-trans isomerase A OS=Mus musculus GN=Ppia PE=1 SV=2 - [PPIA_MOUSE]	1.60354	30.49	1	6	6	8	4.58362e+07	164	17.9599	7.89893
P03930	ATP synthase protein 8 OS=Mus musculus GN=Mtatp8 PE=1 SV=1 - [ATP8_MOUSE]	1.60304	34.33	1	2	2	3	8.56768e+07	67	7.76119	9.87646
P02535	Keratin, type I cytoskeletal 10 OS=Mus musculus GN=Krt10 PE=1 SV=3 - [K1C10_MOUSE]	1.60083	5.44	4	3	3	3	1.17205e+07	570	57.7351	5.10986
P62259	14-3-3 protein epsilon OS=Mus musculus GN=Ywhae PE=1 SV=1 - [1433E_MOUSE]	0	31.37	2	6	8	10	7.80262e+07	255	29.1554	4.7417
Q6ZWR4	Serine/threonine-protein phosphatase 2A 55 kDa regulatory subunit B beta isoform OS=Mus musculus GN=Ppp2r2b PE=1 SV=1 - [2ABB_MOUSE]	0	3.16	3	1	1	1	552430	443	51.6776	6.44287
P61164	Alpha-centractin OS=Mus musculus GN=Actr1a PE=1 SV=1 - [ACTZ_MOUSE]	0	6.91	2	2	2	2	1.35504e+07	376	42.5869	6.63916
P84091	AP-2 complex subunit mu OS=Mus musculus GN=Ap2m1 PE=1 SV=1 - [AP2M1_MOUSE]	0	4.6	1	2	2	2	7.75154e+06	435	49.623	9.53955
P61205	ADP-ribosylation factor 3 OS=Mus musculus GN=Arf3 PE=2 SV=2 - [ARF3_MOUSE]	0	32.6	3	2	5	7	2.54433e+07	181	20.5877	7.43018
P84084	ADP-ribosylation factor 5 OS=Mus musculus GN=Arf5 PE=1 SV=2 - [ARF5_MOUSE]	0	28.33	2	1	4	6	2.0857e+07	180	20.5166	6.78564
P62331	ADP-ribosylation factor 6 OS=Mus musculus GN=Arf6 PE=1 SV=2 - [ARF6_MOUSE]	0	12	2	2	2	2	6.89923e+06	175	20.0694	8.95361
P61161	Actin-related protein 2 OS=Mus musculus GN=Actr2 PE=1 SV=1 - [ARP2_MOUSE]	0	8.12	1	2	2	2	1.08676e+07	394	44.7322	6.7417
P59999	Actin-related protein 2/3 complex subunit 4 OS=Mus musculus GN=Arpc4 PE=1 SV=3 - [ARPC4_MOUSE]	0	23.21	1	4	4	5	2.8657e+07	168	19.6543	8.42627
Q9D5T0	ATPase family AAA domain-containing protein 1 OS=Mus musculus GN=Atad1 PE=1 SV=1 - [ATAD1_MOUSE]	0	3.32	1	1	1	2	1.4073e+06	361	40.718	6.90283
P0DP26	Calmodulin-1 OS=Mus musculus GN=Calm1 PE=1 SV=1 - [CALM1_MOUSE]	0	30.2	2	4	4	8	29175699	149	16.8268	4.22119
P83917	Chromobox protein homolog 1 OS=Mus musculus GN=Cbx1 PE=1 SV=1 - [CBX1_MOUSE]	0	5.95	1	1	1	1	2.34275e+06	185	21.4046	4.93213
P60766	Cell division control protein 42 homolog OS=Mus musculus GN=Cdc42 PE=1 SV=2 - [CDC42_MOUSE]	0	25.13	1	3	3	5	1.81521e+07	191	21.245	6.55127
P61924	Coatomer subunit zeta-1 OS=Mus musculus GN=Copz1 PE=1 SV=1 - [COPZ1_MOUSE]	0	5.65	1	1	1	1	3.21117e+06	177	20.1855	4.80518
Q9D0M5	Dynein light chain 2, cytoplasmic OS=Mus musculus GN=Dynll2 PE=1 SV=1 - [DYL2_MOUSE]	0	13.48	1	1	1	1	1.04856e+07	89	10.3431	7.37158
P60229	Eukaryotic translation initiation factor 3 subunit E OS=Mus musculus GN=Eif3e PE=1 SV=1 - [EIF3E_MOUSE]	0	2.92	1	1	1	1	1.70276e+06	445	52.1874	6.03662
Q8R3R8	Gamma-aminobutyric acid receptor-associated protein-like 1 OS=Mus musculus GN=Gabarapl1 PE=1 SV=2 - [GBRL1_MOUSE]	0	7.69	1	1	1	1	859702	117	14.0352	8.73389
B2RSH2	Guanine nucleotide-binding protein G(i) subunit alpha-1 OS=Mus musculus GN=Gnai1 PE=1 SV=1 - [GNAI1_MOUSE]	0	19.49	7	2	5	8	3.26667e+07	354	40.3352	5.97314
Q64523	Histone H2A type 2-C OS=Mus musculus GN=Hist2h2ac PE=1 SV=3 - [H2A2C_MOUSE]	0	30.23	10	2	3	4	1.1235e+08	129	13.9798	10.9019
P0C0S6	Histone H2A.Z OS=Mus musculus GN=H2afz PE=1 SV=2 - [H2AZ_MOUSE]	0	25.78	4	2	3	4	8.80374e+07	128	13.5446	10.5796
P61979	Heterogeneous nuclear ribonucleoprotein K OS=Mus musculus GN=Hnrnpk PE=1 SV=1 - [HNRPK_MOUSE]	0	25.7	1	8	8	10	3.68914e+07	463	50.9444	5.5415
Q8BGY2	Eukaryotic translation initiation factor 5A-2 OS=Mus musculus GN=Eif5a2 PE=1 SV=3 - [IF5A2_MOUSE]	0	13.07	2	2	2	3	1.02433e+07	153	16.7822	5.57959
O88952	Protein lin-7 homolog C OS=Mus musculus GN=Lin7c PE=1 SV=2 - [LIN7C_MOUSE]	0	13.2	3	2	2	2	1.87566e+07	197	21.8205	8.42627
P62311	U6 snRNA-associated Sm-like protein LSm3 OS=Mus musculus GN=Lsm3 PE=1 SV=2 - [LSM3_MOUSE]	0	11.76	1	1	1	1	3.62426e+06	102	11.838	4.70361
Q3THE2	Myosin regulatory light chain 12B OS=Mus musculus GN=Myl12b PE=1 SV=2 - [ML12B_MOUSE]	0	16.86	2	2	2	2	1.29218e+07	172	19.7665	4.84326
Q60605	Myosin light polypeptide 6 OS=Mus musculus GN=Myl6 PE=1 SV=3 - [MYL6_MOUSE]	0	19.21	2	2	2	3	2.09704e+07	151	16.9191	4.65283
Q6ZWM4	U6 snRNA-associated Sm-like protein LSm8 OS=Mus musculus GN=Lsm8 PE=1 SV=3 - [LSM8_MOUSE]	0	10.42	1	1	1	2		96	10.3963	4.4751
Q9D0T1	NHP2-like protein 1 OS=Mus musculus GN=Snu13 PE=1 SV=4 - [NH2L1_MOUSE]	0	9.38	1	1	1	1	2.95215e+06	128	14.1646	8.45557
P60335	Poly(rC)-binding protein 1 OS=Mus musculus GN=Pcbp1 PE=1 SV=1 - [PCBP1_MOUSE]	0	3.09	1	1	1	2	1.42763e+07	356	37.4739	7.09326
P62141	Serine/threonine-protein phosphatase PP1-beta catalytic subunit OS=Mus musculus GN=Ppp1cb PE=1 SV=3 - [PP1B_MOUSE]	0	12.54	1	1	3	4	6.32801e+06	327	37.1626	6.18896
P62334	26S proteasome regulatory subunit 10B OS=Mus musculus GN=Psmc6 PE=1 SV=1 - [PRS10_MOUSE]	0	2.83	1	1	1	2	3.73668e+06	389	44.1451	7.48877
Q9Z2U1	Proteasome subunit alpha type-5 OS=Mus musculus GN=Psma5 PE=1 SV=1 - [PSA5_MOUSE]	0	9.13	1	2	2	2	6.49211e+06	241	26.3942	4.79248
O35593	26S proteasome non-ATPase regulatory subunit 14 OS=Mus musculus GN=Psmd14 PE=1 SV=2 - [PSDE_MOUSE]	0	4.19	1	1	1	1	4.19499e+06	310	34.5546	6.52197
P61027	Ras-related protein Rab-10 OS=Mus musculus GN=Rab10 PE=1 SV=1 - [RAB10_MOUSE]	0	16.5	18	1	3	10	5.15503e+07	200	22.5266	8.38232
Q91V41	Ras-related protein Rab-14 OS=Mus musculus GN=Rab14 PE=1 SV=3 - [RAB14_MOUSE]	0	30.23	15	4	5	5	2.92633e+07	215	23.8819	6.21436
P62821	Ras-related protein Rab-1A OS=Mus musculus GN=Rab1A PE=1 SV=3 - [RAB1A_MOUSE]	0	39.02	18	3	6	13	5.7761e+07	205	22.6634	6.21436
Q6PHN9	Ras-related protein Rab-35 OS=Mus musculus GN=Rab35 PE=1 SV=1 - [RAB35_MOUSE]	0	15.92	18	1	3	10	4.64904e+07	201	23.0108	8.29443
P61021	Ras-related protein Rab-5B OS=Mus musculus GN=Rab5b PE=1 SV=1 - [RAB5B_MOUSE]	0	27.44	2	3	5	8	2.50308e+07	215	23.6919	8.1333
P63001	Ras-related C3 botulinum toxin substrate 1 OS=Mus musculus GN=Rac1 PE=1 SV=1 - [RAC1_MOUSE]	0	7.29	1	1	1	1	1.45111e+07	192	21.4362	8.49951
P62827	GTP-binding nuclear protein Ran OS=Mus musculus GN=Ran PE=1 SV=3 - [RAN_MOUSE]	0	11.57	1	2	2	2	1.48632e+07	216	24.4076	7.48877
P62835	Ras-related protein Rap-1A OS=Mus musculus GN=Rap1a PE=1 SV=1 - [RAP1A_MOUSE]	0	32.61	2	5	5	8	4.85478e+07	184	20.9737	6.66846
Q60972	Histone-binding protein RBBP4 OS=Mus musculus GN=Rbbp4 PE=1 SV=5 - [RBBP4_MOUSE]	0	1.88	2	1	1	1	5.36825e+06	425	47.6261	4.89404
Q9CXW4	60S ribosomal protein L11 OS=Mus musculus GN=Rpl11 PE=1 SV=4 - [RL11_MOUSE]	0	13.48	1	2	2	3	1.16702e+07	178	20.2396	9.59814
P62751	60S ribosomal protein L23a OS=Mus musculus GN=Rpl23a PE=1 SV=1 - [RL23A_MOUSE]	0	15.38	1	2	2	3	1.21874e+07	156	17.6841	10.4478
P62830	60S ribosomal protein L23 OS=Mus musculus GN=Rpl23 PE=1 SV=1 - [RL23_MOUSE]	0	23.57	1	3	3	4	5.62134e+06	140	14.8561	10.5063
Q8BP67	60S ribosomal protein L24 OS=Mus musculus GN=Rpl24 PE=1 SV=2 - [RL24_MOUSE]	0	8.28	1	1	1	1		157	17.7679	11.2534
P61255	60S ribosomal protein L26 OS=Mus musculus GN=Rpl26 PE=1 SV=1 - [RL26_MOUSE]	0	31.03	1	5	5	5	1.74919e+07	145	17.2475	10.5503
P61358	60S ribosomal protein L27 OS=Mus musculus GN=Rpl27 PE=1 SV=2 - [RL27_MOUSE]	0	12.5	1	2	2	3	1.97698e+07	136	15.7877	10.5649
P62911	60S ribosomal protein L32 OS=Mus musculus GN=Rpl32 PE=1 SV=2 - [RL32_MOUSE]	0	12.59	1	1	1	1	2.96181e+06	135	15.8498	11.3267
P61514	60S ribosomal protein L37a OS=Mus musculus GN=Rpl37a PE=1 SV=2 - [RL37A_MOUSE]	0	19.57	1	1	1	1	3905174	92	10.2685	10.4331
P62918	60S ribosomal protein L8 OS=Mus musculus GN=Rpl8 PE=1 SV=2 - [RL8_MOUSE]	0	4.28	1	1	1	1	3.71871e+07	257	28.0073	11.0337
P62071	Ras-related protein R-Ras2 OS=Mus musculus GN=Rras2 PE=1 SV=1 - [RRAS2_MOUSE]	0	18.14	1	2	3	5	7.77633e+06	204	23.3847	6.01123
P62301	40S ribosomal protein S13 OS=Mus musculus GN=Rps13 PE=1 SV=2 - [RS13_MOUSE]	0	23.18	1	3	3	4	1.26402e+07	151	17.2117	10.5356
P62245	40S ribosomal protein S15a OS=Mus musculus GN=Rps15a PE=1 SV=2 - [RS15A_MOUSE]	0	10.77	1	1	1	3	1.43335e+07	130	14.83	10.1255
P62843	40S ribosomal protein S15 OS=Mus musculus GN=Rps15 PE=1 SV=2 - [RS15_MOUSE]	0	22.07	1	2	2	2	2.18533e+06	145	17.0292	10.3892
P14131	40S ribosomal protein S16 OS=Mus musculus GN=Rps16 PE=1 SV=4 - [RS16_MOUSE]	0	32.19	1	4	4	6	1.7494e+07	146	16.435	10.2134
P60867	40S ribosomal protein S20 OS=Mus musculus GN=Rps20 PE=1 SV=1 - [RS20_MOUSE]	0	12.61	1	1	1	1	1.31125e+07	119	13.3643	9.93506
P62849	40S ribosomal protein S24 OS=Mus musculus GN=Rps24 PE=1 SV=1 - [RS24_MOUSE]	0	9.02	1	1	1	1	3.89567e+06	133	15.4134	10.7847
P62852	40S ribosomal protein S25 OS=Mus musculus GN=Rps25 PE=1 SV=1 - [RS25_MOUSE]	0	8.8	1	1	1	2	1.12956e+07	125	13.7337	10.1108
P62855	40S ribosomal protein S26 OS=Mus musculus GN=Rps26 PE=1 SV=3 - [RS26_MOUSE]	0	7.83	1	1	1	1	2.55397e+07	115	13.0071	11.0044
P62274	40S ribosomal protein S29 OS=Mus musculus GN=Rps29 PE=3 SV=2 - [RS29_MOUSE]	0	14.29	1	1	1	1	10577187	56	6.6723	10.1255
P62702	40S ribosomal protein S4, X isoform OS=Mus musculus GN=Rps4x PE=1 SV=2 - [RS4X_MOUSE]	0	12.55	1	3	3	3	1.59611e+07	263	29.5791	10.1548
P62754	40S ribosomal protein S6 OS=Mus musculus GN=Rps6 PE=1 SV=1 - [RS6_MOUSE]	0	9.64	1	3	3	3	1.15177e+07	249	28.663	10.8433
P62082	40S ribosomal protein S7 OS=Mus musculus GN=Rps7 PE=2 SV=1 - [RS7_MOUSE]	0	10.31	1	2	2	2	1.63054e+07	194	22.1133	10.0962
P62242	40S ribosomal protein S8 OS=Mus musculus GN=Rps8 PE=1 SV=2 - [RS8_MOUSE]	0	26.44	1	5	5	8	1.89435e+07	208	24.1902	10.3159
Q6ZWN5	40S ribosomal protein S9 OS=Mus musculus GN=Rps9 PE=1 SV=3 - [RS9_MOUSE]	0	12.37	1	3	3	4	1.88973e+07	194	22.5776	10.6528
P62305	Small nuclear ribonucleoprotein E OS=Mus musculus GN=Snrpe PE=1 SV=1 - [RUXE_MOUSE]	0	11.96	1	1	1	1	1.08639e+07	92	10.7966	9.43701
P61620	Protein transport protein Sec61 subunit alpha isoform 1 OS=Mus musculus GN=Sec61a1 PE=1 SV=2 - [S61A1_MOUSE]	0	1.89	1	1	1	1	3.28119e+06	476	52.2305	8.06006
Q80SW1	S-adenosylhomocysteine hydrolase-like protein 1 OS=Mus musculus GN=Ahcyl1 PE=1 SV=1 - [SAHH2_MOUSE]	0	4.15	2	2	2	3	6.80255e+06	530	58.9134	6.88818
P62317	Small nuclear ribonucleoprotein Sm D2 OS=Mus musculus GN=Snrpd2 PE=1 SV=1 - [SMD2_MOUSE]	0	7.63	1	1	1	1	3.80742e+06	118	13.5182	9.90576
P62320	Small nuclear ribonucleoprotein Sm D3 OS=Mus musculus GN=Snrpd3 PE=1 SV=1 - [SMD3_MOUSE]	0	15.08	1	2	2	2	1.27694e+07	126	13.9073	10.3159
Q6PDM2	Serine/arginine-rich splicing factor 1 OS=Mus musculus GN=Srsf1 PE=1 SV=3 - [SRSF1_MOUSE]	0	12.5	1	3	3	7	7.14598e+06	248	27.7278	10.3599
Q62093	Serine/arginine-rich splicing factor 2 OS=Mus musculus GN=Srsf2 PE=1 SV=4 - [SRSF2_MOUSE]	0	3.62	1	1	1	1	1.79599e+07	221	25.4612	11.854
P84104	Serine/arginine-rich splicing factor 3 OS=Mus musculus GN=Srsf3 PE=1 SV=1 - [SRSF3_MOUSE]	0	7.32	1	1	1	1		164	19.3179	11.6489
P68369	Tubulin alpha-1A chain OS=Mus musculus GN=Tuba1a PE=1 SV=1 - [TBA1A_MOUSE]	0	26.83	3	3	8	10	1.11483e+08	451	50.1036	5.05908
P68510	14-3-3 protein eta OS=Mus musculus GN=Ywhah PE=1 SV=2 - [1433F_MOUSE]	0	30.08	2	4	7	11	6.29719e+07	246	28.194	4.89404
P61750	ADP-ribosylation factor 4 OS=Mus musculus GN=Arf4 PE=1 SV=2 - [ARF4_MOUSE]	0	22.78	2	1	3	5	2.166e+07	180	20.3836	7.13721
P61211	ADP-ribosylation factor-like protein 1 OS=Mus musculus GN=Arl1 PE=1 SV=1 - [ARL1_MOUSE]	0	4.97	1	1	1	1	1.59284e+06	181	20.3985	5.71924
Q99JY9	Actin-related protein 3 OS=Mus musculus GN=Actr3 PE=1 SV=3 - [ARP3_MOUSE]	0	17.22	2	6	6	7	2.44339e+07	418	47.327	5.88428
P47754	F-actin-capping protein subunit alpha-2 OS=Mus musculus GN=Capza2 PE=1 SV=3 - [CAZA2_MOUSE]	0	15.03	2	3	3	3	1.72158e+07	286	32.9466	5.84619
P62897	Cytochrome c, somatic OS=Mus musculus GN=Cycs PE=1 SV=2 - [CYC_MOUSE]	0	51.43	1	6	6	8	1.12343e+08	105	11.598	9.5835
P63037	DnaJ homolog subfamily A member 1 OS=Mus musculus GN=Dnaja1 PE=1 SV=1 - [DNJA1_MOUSE]	0	7.05	1	2	2	2	1.71563e+06	397	44.8395	7.07861
O08553	Dihydropyrimidinase-related protein 2 OS=Mus musculus GN=Dpysl2 PE=1 SV=2 - [DPYL2_MOUSE]	0	19.76	3	7	7	9	4.592e+07	572	62.2386	6.37939
Q61598	Rab GDP dissociation inhibitor beta OS=Mus musculus GN=Gdi2 PE=1 SV=1 - [GDIB_MOUSE]	0	20.45	2	6	6	10	1.42783e+07	445	50.5047	6.25244
Q99PT1	Rho GDP-dissociation inhibitor 1 OS=Mus musculus GN=Arhgdia PE=1 SV=3 - [GDIR1_MOUSE]	0	10.78	1	2	2	2	7.7971e+06	204	23.3928	5.19873
P63094	Guanine nucleotide-binding protein G(s) subunit alpha isoforms short OS=Mus musculus GN=Gnas PE=1 SV=1 - [GNAS2_MOUSE]	0	9.14	7	2	3	7	3.3439e+07	394	45.6349	5.96045
P70349	Histidine triad nucleotide-binding protein 1 OS=Mus musculus GN=Hint1 PE=1 SV=3 - [HINT1_MOUSE]	0	11.11	1	1	1	1	3.4816e+07	126	13.7681	6.87354
P63158	High mobility group protein B1 OS=Mus musculus GN=Hmgb1 PE=1 SV=2 - [HMGB1_MOUSE]	0	4.65	1	1	1	2		215	24.8782	5.74463
Q9Z2X1	Heterogeneous nuclear ribonucleoprotein F OS=Mus musculus GN=Hnrnpf PE=1 SV=3 - [HNRPF_MOUSE]	0	14.46	1	2	4	5	1.75247e+07	415	45.7009	5.49072
P62748	Hippocalcin-like protein 1 OS=Mus musculus GN=Hpcal1 PE=1 SV=2 - [HPCL1_MOUSE]	0	5.7	3	1	1	1	894829	193	22.324	5.50342
P11499	Heat shock protein HSP 90-beta OS=Mus musculus GN=Hsp90ab1 PE=1 SV=3 - [HS90B_MOUSE]	0	31.08	1	9	23	34	8.89173e+07	724	83.2291	5.03369
Q6ZWX6	Eukaryotic translation initiation factor 2 subunit 1 OS=Mus musculus GN=Eif2s1 PE=1 SV=3 - [IF2A_MOUSE]	0	3.81	1	1	1	1	4.23499e+06	315	36.0854	5.08447
P63073	Eukaryotic translation initiation factor 4E OS=Mus musculus GN=Eif4e PE=1 SV=1 - [IF4E_MOUSE]	0	3.23	1	1	1	1	1.73352e+06	217	25.0375	6.15088
O55222	Integrin-linked protein kinase OS=Mus musculus GN=Ilk PE=1 SV=2 - [ILK_MOUSE]	0	8.41	1	4	4	5	1.14169e+07	452	51.3399	8.07471
P63085	Mitogen-activated protein kinase 1 OS=Mus musculus GN=Mapk1 PE=1 SV=3 - [MK01_MOUSE]	0	3.91	1	1	1	1	2.43806e+06	358	41.2492	6.97607
Q8K273	Membrane magnesium transporter 1 OS=Mus musculus GN=Mmgt1 PE=1 SV=1 - [MMGT1_MOUSE]	0	16.03	1	1	1	1	1.54746e+06	131	14.6676	9.15869
P62774	Myotrophin OS=Mus musculus GN=Mtpn PE=1 SV=2 - [MTPN_MOUSE]	0	14.41	1	1	1	1	4.47569e+06	118	12.8526	5.51611
Q9DBJ1	Phosphoglycerate mutase 1 OS=Mus musculus GN=Pgam1 PE=1 SV=3 - [PGAM1_MOUSE]	0	24.8	1	2	5	7	1.89462e+07	254	28.8139	7.18115
P63087	Serine/threonine-protein phosphatase PP1-gamma catalytic subunit OS=Mus musculus GN=Ppp1cc PE=1 SV=1 - [PP1G_MOUSE]	0	12.69	1	1	3	5	6.82688e+06	323	36.9597	6.53662
P63328	Serine/threonine-protein phosphatase 2B catalytic subunit alpha isoform OS=Mus musculus GN=Ppp3ca PE=1 SV=1 - [PP2BA_MOUSE]	0	2.3	2	1	1	1	1.99444e+06	521	58.6063	5.85889
P62962	Profilin-1 OS=Mus musculus GN=Pfn1 PE=1 SV=2 - [PROF1_MOUSE]	0	20	1	2	2	3	1.46582e+07	140	14.9475	8.27979
P49722	Proteasome subunit alpha type-2 OS=Mus musculus GN=Psma2 PE=1 SV=3 - [PSA2_MOUSE]	0	13.25	1	2	2	2	3.46114e+06	234	25.9103	7.43018
P35279	Ras-related protein Rab-6A OS=Mus musculus GN=Rab6a PE=1 SV=4 - [RAB6A_MOUSE]	0	12.02	15	1	2	3	3.28061e+07	208	23.5749	5.5415
P63321	Ras-related protein Ral-A OS=Mus musculus GN=Rala PE=1 SV=1 - [RALA_MOUSE]	0	15.53	1	1	3	4	1.39567e+07	206	23.538	7.10791
Q9QUI0	Transforming protein RhoA OS=Mus musculus GN=Rhoa PE=1 SV=1 - [RHOA_MOUSE]	0	6.22	1	1	1	2	1.84058e+07	193	21.7681	6.1001
P62717	60S ribosomal protein L18a OS=Mus musculus GN=Rpl18a PE=1 SV=1 - [RL18A_MOUSE]	0	5.68	1	1	1	1	8.35113e+06	176	20.7189	10.7114
Q6ZWV7	60S ribosomal protein L35 OS=Mus musculus GN=Rpl35 PE=1 SV=1 - [RL35_MOUSE]	0	8.13	1	1	1	1	1.82629e+07	123	14.5436	11.0483
P63323	40S ribosomal protein S12 OS=Mus musculus GN=Rps12 PE=1 SV=2 - [RS12_MOUSE]	0	7.58	1	1	1	4	1.20154e+07	132	14.5156	7.23975
Q9CZX8	40S ribosomal protein S19 OS=Mus musculus GN=Rps19 PE=1 SV=3 - [RS19_MOUSE]	0	23.45	1	4	4	7	2.36742e+07	145	16.0756	10.4038
P25444	40S ribosomal protein S2 OS=Mus musculus GN=Rps2 PE=1 SV=3 - [RS2_MOUSE]	0	11.6	1	3	3	5	1.06548e+07	293	31.2117	10.2427
Q99LF4	tRNA-splicing ligase RtcB homolog OS=Mus musculus GN=Rtcb PE=1 SV=1 - [RTCB_MOUSE]	0	3.76	1	2	2	2	1.47205e+06	505	55.2139	7.2251
O08547	Vesicle-trafficking protein SEC22b OS=Mus musculus GN=Sec22b PE=1 SV=3 - [SC22B_MOUSE]	0	10.23	1	2	2	4	6.4581e+06	215	24.7248	8.51416
Q8C1B7	Septin-11 OS=Mus musculus GN=Sept11 PE=1 SV=4 - [SEP11_MOUSE]	0	4.41	4	1	2	2	1.06554e+07	431	49.6633	6.68311
O35326	Serine/arginine-rich splicing factor 5 OS=Mus musculus GN=Srsf5 PE=1 SV=2 - [SRSF5_MOUSE]	0	3.35	3	1	1	1	1.41109e+07	269	30.8731	11.561
P63028	Translationally-controlled tumor protein OS=Mus musculus GN=Tpt1 PE=1 SV=1 - [TCTP_MOUSE]	0	13.95	1	2	2	2	3.38668e+06	172	19.4496	4.85596
Q9R0Q7	Prostaglandin E synthase 3 OS=Mus musculus GN=Ptges3 PE=1 SV=1 - [TEBP_MOUSE]	0	6.25	1	1	1	1	3.33578e+06	160	18.7094	4.55127
P62075	Mitochondrial import inner membrane translocase subunit Tim13 OS=Mus musculus GN=Timm13 PE=1 SV=1 - [TIM13_MOUSE]	0	26.32	1	2	2	3	1.24701e+07	95	10.4509	8.17725
P58774	Tropomyosin beta chain OS=Mus musculus GN=Tpm2 PE=1 SV=1 - [TPM2_MOUSE]	0	23.24	1	1	7	9	2.93132e+07	284	32.8166	4.70361
O55013	Trafficking protein particle complex subunit 3 OS=Mus musculus GN=Trappc3 PE=1 SV=1 - [TPPC3_MOUSE]	0	4.44	1	1	1	1	3.92379e+06	180	20.2892	4.95752
P63024	Vesicle-associated membrane protein 3 OS=Mus musculus GN=Vamp3 PE=1 SV=1 - [VAMP3_MOUSE]	0	23.3	2	2	2	4	7.84675e+06	103	11.473	8.49951
P62960	Nuclease-sensitive element-binding protein 1 OS=Mus musculus GN=Ybx1 PE=1 SV=3 - [YBOX1_MOUSE]	0	17.7	3	3	3	4	5.62645e+06	322	35.7086	9.87646
Q9QZ88	Vacuolar protein sorting-associated protein 29 OS=Mus musculus GN=Vps29 PE=1 SV=1 - [VPS29_MOUSE]	0	7.14	1	1	1	1	3.78918e+06	182	20.4827	6.78564
Q9CQV8	14-3-3 protein beta/alpha OS=Mus musculus GN=Ywhab PE=1 SV=3 - [1433B_MOUSE]	0	19.51	3	1	6	9	7.04662e+07	246	28.0689	4.83057
Q76MZ3	Serine/threonine-protein phosphatase 2A 65 kDa regulatory subunit A alpha isoform OS=Mus musculus GN=Ppp2r1a PE=1 SV=3 - [2AAA_MOUSE]	0	6.28	1	3	3	3	4.41539e+06	589	65.2809	5.10986
P26149	3 beta-hydroxysteroid dehydrogenase/Delta 5-->4-isomerase type 2 OS=Mus musculus GN=Hsd3b2 PE=1 SV=4 - [3BHS2_MOUSE]	0	11.26	4	3	3	5	7.40913e+06	373	41.8965	6.3667
Q78JT3	3-hydroxyanthranilate 3,4-dioxygenase OS=Mus musculus GN=Haao PE=1 SV=1 - [3HAO_MOUSE]	0	3.5	1	1	1	1	5310788	286	32.7836	6.53662
Q99L13	3-hydroxyisobutyrate dehydrogenase, mitochondrial OS=Mus musculus GN=Hibadh PE=1 SV=1 - [3HIDH_MOUSE]	0	24.48	1	6	6	9	5.92292e+07	335	35.4166	8.1333
P48193	Protein 4.1 OS=Mus musculus GN=Epb41 PE=1 SV=2 - [41_MOUSE]	0	2.33	1	2	2	3	2.48799e+06	858	95.8525	5.60498
P10852	4F2 cell-surface antigen heavy chain OS=Mus musculus GN=Slc3a2 PE=1 SV=1 - [4F2_MOUSE]	0	17.68	1	9	9	14	4.25237e+07	526	58.3003	5.90967
Q61503	5'-nucleotidase OS=Mus musculus GN=Nt5e PE=1 SV=2 - [5NTD_MOUSE]	0	1.56	1	2	2	2	483299	576	63.8239	6.63916
P56379	6.8 kDa mitochondrial proteolipid OS=Mus musculus GN=Mp68 PE=1 SV=1 - [68MP_MOUSE]	0	34.48	1	2	2	5	1.13722e+07	58	6.69359	9.99365
P12023	Amyloid-beta A4 protein OS=Mus musculus GN=App PE=1 SV=3 - [A4_MOUSE]	0	1.56	1	1	1	1	2400568	770	86.667	4.79248
Q9WVM8	Kynurenine/alpha-aminoadipate aminotransferase, mitochondrial OS=Mus musculus GN=Aadat PE=1 SV=1 - [AADAT_MOUSE]	0	4.24	1	1	1	2	2.43397e+06	425	47.5676	8.25049
Q99K67	Alpha-aminoadipic semialdehyde synthase, mitochondrial OS=Mus musculus GN=Aass PE=1 SV=1 - [AASS_MOUSE]	0	10.69	1	7	7	9	1.35235e+07	926	102.909	6.87354
P05201	Aspartate aminotransferase, cytoplasmic OS=Mus musculus GN=Got1 PE=1 SV=3 - [AATC_MOUSE]	0	10.41	1	4	4	4	9.46755e+06	413	46.2185	7.13721
P50544	Very long-chain specific acyl-CoA dehydrogenase, mitochondrial OS=Mus musculus GN=Acadvl PE=1 SV=3 - [ACADV_MOUSE]	0	35.37	1	20	20	25	4.33594e+07	656	70.8307	8.74854
P31786	Acyl-CoA-binding protein OS=Mus musculus GN=Dbi PE=1 SV=2 - [ACBP_MOUSE]	0	32.18	1	2	2	4	4.22985e+07	87	9.99414	8.82178
Q80XL6	Acyl-CoA dehydrogenase family member 11 OS=Mus musculus GN=Acad11 PE=1 SV=2 - [ACD11_MOUSE]	0	1.03	1	1	1	1	6.54568e+06	779	87.3107	8.42627
Q9DBL1	Short/branched chain specific acyl-CoA dehydrogenase, mitochondrial OS=Mus musculus GN=Acadsb PE=1 SV=1 - [ACDSB_MOUSE]	0	6.48	1	2	2	4	1.06146e+07	432	47.8433	7.86963
Q9Z2N8	Actin-like protein 6A OS=Mus musculus GN=Actl6a PE=1 SV=2 - [ACL6A_MOUSE]	0	2.33	1	1	1	1	1.91542e+06	429	47.4173	5.60498
Q9DBK0	Acyl-coenzyme A thioesterase 12 OS=Mus musculus GN=Acot12 PE=1 SV=1 - [ACO12_MOUSE]	0	4.14	1	2	2	2	6.0802e+06	556	61.7226	7.18115
P28271	Cytoplasmic aconitate hydratase OS=Mus musculus GN=Aco1 PE=1 SV=3 - [ACOC_MOUSE]	0	9.79	1	6	6	11	1.13093e+07	889	98.0635	7.50342
O55137	Acyl-coenzyme A thioesterase 1 OS=Mus musculus GN=Acot1 PE=1 SV=1 - [ACOT1_MOUSE]	0	5.73	2	2	2	2	1.68927e+07	419	46.1067	6.58057
Q8BWN8	Acyl-coenzyme A thioesterase 4 OS=Mus musculus GN=Acot4 PE=1 SV=1 - [ACOT4_MOUSE]	0	3.09	1	1	1	1		421	46.451	7.85498
Q9R0X4	Acyl-coenzyme A thioesterase 9, mitochondrial OS=Mus musculus GN=Acot9 PE=1 SV=1 - [ACOT9_MOUSE]	0	4.78	2	2	2	2	4.49914e+06	439	50.528	8.5874
Q99NB1	Acetyl-coenzyme A synthetase 2-like, mitochondrial OS=Mus musculus GN=Acss1 PE=1 SV=1 - [ACS2L_MOUSE]	0	21.11	1	11	11	13	3.70372e+07	682	74.5758	6.97607
Q9QXG4	Acetyl-coenzyme A synthetase, cytoplasmic OS=Mus musculus GN=Acss2 PE=1 SV=2 - [ACSA_MOUSE]	0	1.28	1	1	1	1	3.7419e+06	701	78.8112	6.63916
Q8VCW8	Acyl-CoA synthetase family member 2, mitochondrial OS=Mus musculus GN=Acsf2 PE=1 SV=1 - [ACSF2_MOUSE]	0	9.27	1	4	4	4	1.42741e+07	615	67.907	8.17725
Q3URE1	Acyl-CoA synthetase family member 3, mitochondrial OS=Mus musculus GN=Acsf3 PE=1 SV=2 - [ACSF3_MOUSE]	0	3.43	1	1	1	1	1.59924e+06	583	65.0357	8.01611
Q3UNX5	Acyl-coenzyme A synthetase ACSM3, mitochondrial OS=Mus musculus GN=Acsm3 PE=1 SV=2 - [ACSM3_MOUSE]	0	13.97	1	7	7	9	2.53319e+07	580	65.581	7.45947
Q8BGA8	Acyl-coenzyme A synthetase ACSM5, mitochondrial OS=Mus musculus GN=Acsm5 PE=1 SV=1 - [ACSM5_MOUSE]	0	7.79	1	3	3	4	3.46081e+06	578	64.2876	7.72314
Q8BFZ3	Beta-actin-like protein 2 OS=Mus musculus GN=Actbl2 PE=1 SV=1 - [ACTBL_MOUSE]	0	24.73	1	1	8	26	1.11854e+09	376	41.977	5.49072
Q91XE4	N-acyl-aromatic-L-amino acid amidohydrolase (carboxylate-forming) OS=Mus musculus GN=Acy3 PE=1 SV=1 - [ACY3_MOUSE]	0	21.7	1	4	4	7	6.73728e+07	318	35.2636	5.50342
P56375	Acylphosphatase-2 OS=Mus musculus GN=Acyp2 PE=1 SV=2 - [ACYP2_MOUSE]	0	12.26	1	1	1	1	1.4952e+06	106	11.8701	9.26123
O35598	Disintegrin and metalloproteinase domain-containing protein 10 OS=Mus musculus GN=Adam10 PE=1 SV=2 - [ADA10_MOUSE]	0	1.34	1	1	1	1	8.07752e+06	749	83.9138	7.94287
Q9QYC0	Alpha-adducin OS=Mus musculus GN=Add1 PE=1 SV=2 - [ADDA_MOUSE]	0	8.03	1	5	5	6	8.02015e+06	735	80.5963	5.89697
P55264	Adenosine kinase OS=Mus musculus GN=Adk PE=1 SV=2 - [ADK_MOUSE]	0	3.05	1	1	1	2	2.17916e+06	361	40.1235	6.21436
Q60604	Adseverin OS=Mus musculus GN=Scin PE=1 SV=3 - [ADSV_MOUSE]	0	0.98	1	1	1	1	3.92364e+06	715	80.2033	5.88428
Q8JZQ2	AFG3-like protein 2 OS=Mus musculus GN=Afg3l2 PE=1 SV=1 - [AFG32_MOUSE]	0	6.73	3	5	5	7	2.15437e+07	802	89.4626	8.60205
Q9EQX4	Allograft inflammatory factor 1-like OS=Mus musculus GN=Aif1l PE=1 SV=1 - [AIF1L_MOUSE]	0	10	1	1	1	3	2.0516e+06	150	17.0126	7.18115
Q9Z0X1	Apoptosis-inducing factor 1, mitochondrial OS=Mus musculus GN=Aifm1 PE=1 SV=1 - [AIFM1_MOUSE]	0	25.98	1	12	12	16	5.9483e+07	612	66.7238	9.17334
Q8R010	Aminoacyl tRNA synthase complex-interacting multifunctional protein 2 OS=Mus musculus GN=Aimp2 PE=1 SV=2 - [AIMP2_MOUSE]	0	6.56	1	2	2	2	1.3168e+06	320	35.3552	7.82568
Q9JII6	Alcohol dehydrogenase [NADP(+)] OS=Mus musculus GN=Akr1a1 PE=1 SV=3 - [AK1A1_MOUSE]	0	37.23	1	11	11	17	1.61069e+08	325	36.5639	7.38623
P47740	Fatty aldehyde dehydrogenase OS=Mus musculus GN=Aldh3a2 PE=1 SV=2 - [AL3A2_MOUSE]	0	17.15	1	6	6	10	1.94192e+07	484	53.9363	8.35303
Q9DBF1	Alpha-aminoadipic semialdehyde dehydrogenase OS=Mus musculus GN=Aldh7a1 PE=1 SV=4 - [AL7A1_MOUSE]	0	20.22	1	7	7	7	4.41548e+07	539	58.8243	7.47412
P07724	Serum albumin OS=Mus musculus GN=Alb PE=1 SV=3 - [ALBU_MOUSE]	0	5.59	1	3	3	3	9.29013e+06	608	68.6477	6.07471
P21300	Aldose reductase-related protein 1 OS=Mus musculus GN=Akr1b7 PE=1 SV=4 - [ALD1_MOUSE]	0	5.7	4	2	2	2	6.72745e+06	316	35.9658	7.25439
Q99JB7	Protein amnionless OS=Mus musculus GN=Amn PE=1 SV=1 - [AMNLS_MOUSE]	0	2.84	1	1	1	1		458	48.6656	5.5542
Q9CPY7	Cytosol aminopeptidase OS=Mus musculus GN=Lap3 PE=1 SV=3 - [AMPL_MOUSE]	0	17.53	1	8	8	13	2.53546e+07	519	56.1058	7.72314
P97449	Aminopeptidase N OS=Mus musculus GN=Anpep PE=1 SV=4 - [AMPN_MOUSE]	0	15.22	1	11	11	19	3.24885e+07	966	109.582	5.89697
Q64G17	Putative acidic leucine-rich nuclear phosphoprotein 32 family member C OS=Mus musculus GN=Anp32c PE=2 SV=3 - [AN32C_MOUSE]	0	13.01	3	2	2	2	8.4618e+06	123	14.0574	5.05908
G5E8K5	Ankyrin-3 OS=Mus musculus GN=Ank3 PE=1 SV=1 - [ANK3_MOUSE]	0	1.12	1	2	2	2	3.49043e+06	1961	213.929	6.69775
Q6P9J9	Anoctamin-6 OS=Mus musculus GN=Ano6 PE=1 SV=1 - [ANO6_MOUSE]	0	1.32	1	1	1	1	1.25508e+06	911	106.186	6.75635
P07356	Annexin A2 OS=Mus musculus GN=Anxa2 PE=1 SV=2 - [ANXA2_MOUSE]	0	31.56	1	9	9	10	6.41539e+07	339	38.6518	7.69385
O35639	Annexin A3 OS=Mus musculus GN=Anxa3 PE=1 SV=4 - [ANXA3_MOUSE]	0	2.79	1	1	1	2	9.83426e+06	323	36.3616	5.75732
P48036	Annexin A5 OS=Mus musculus GN=Anxa5 PE=1 SV=1 - [ANXA5_MOUSE]	0	24.76	1	6	6	8	1.38805e+07	319	35.7302	4.95752
P14824	Annexin A6 OS=Mus musculus GN=Anxa6 PE=1 SV=3 - [ANXA6_MOUSE]	0	1.34	1	1	1	1	5.22049e+06	673	75.8374	5.50342
Q07076	Annexin A7 OS=Mus musculus GN=Anxa7 PE=1 SV=2 - [ANXA7_MOUSE]	0	8.86	1	3	3	4	5.16585e+06	463	49.8933	6.17627
P22892	AP-1 complex subunit gamma-1 OS=Mus musculus GN=Ap1g1 PE=1 SV=3 - [AP1G1_MOUSE]	0	3.41	1	3	3	4	4.50001e+06	822	91.2921	6.80029
O35643	AP-1 complex subunit beta-1 OS=Mus musculus GN=Ap1b1 PE=1 SV=2 - [AP1B1_MOUSE]	0	5.73	1	1	4	6	6.8151e+06	943	103.869	5.17334
P35585	AP-1 complex subunit mu-1 OS=Mus musculus GN=Ap1m1 PE=1 SV=3 - [AP1M1_MOUSE]	0	2.36	2	1	1	1	3.35224e+06	423	48.512	7.29834
Q8R146	Acylamino-acid-releasing enzyme OS=Mus musculus GN=Apeh PE=1 SV=3 - [APEH_MOUSE]	0	2.87	1	2	2	2	5.14289e+06	732	81.5286	5.59229
Q9D7N9	Adipocyte plasma membrane-associated protein OS=Mus musculus GN=Apmap PE=1 SV=1 - [APMAP_MOUSE]	0	11.57	1	4	4	7	9.09424e+06	415	46.4047	6.31592
Q00623	Apolipoprotein A-I OS=Mus musculus GN=Apoa1 PE=1 SV=2 - [APOA1_MOUSE]	0	4.92	1	1	1	1	4.79008e+06	264	30.5966	5.73193
P06728	Apolipoprotein A-IV OS=Mus musculus GN=Apoa4 PE=1 SV=3 - [APOA4_MOUSE]	0	2.53	1	1	1	1	2.97259e+06	395	45.001	5.46533
Q78IK4	MICOS complex subunit Mic27 OS=Mus musculus GN=Apool PE=1 SV=1 - [MIC27_MOUSE]	0	20	1	4	4	8	7.29861e+06	265	29.2422	9.30518
Q9WV32	Actin-related protein 2/3 complex subunit 1B OS=Mus musculus GN=Arpc1b PE=1 SV=4 - [ARC1B_MOUSE]	0	3.49	1	1	1	1	4.64923e+06	372	41.0375	8.35303
Q9CWR0	Rho guanine nucleotide exchange factor 25 OS=Mus musculus GN=Arhgef25 PE=1 SV=1 - [ARHGP_MOUSE]	0	2.1	1	1	1	1		618	68.2193	5.2876
Q8CG76	Aflatoxin B1 aldehyde reductase member 2 OS=Mus musculus GN=Akr7a2 PE=1 SV=3 - [ARK72_MOUSE]	0	10.63	1	4	4	4	2.8549e+07	367	40.5862	8.11865
Q91YI0	Argininosuccinate lyase OS=Mus musculus GN=Asl PE=1 SV=1 - [ARLY_MOUSE]	0	22.84	1	8	8	18	2.1477e+07	464	51.7066	6.96143
Q9CVB6	Actin-related protein 2/3 complex subunit 2 OS=Mus musculus GN=Arpc2 PE=1 SV=3 - [ARPC2_MOUSE]	0	10.67	1	3	3	3	8.633e+06	300	34.3355	7.35693
Q9JM76	Actin-related protein 2/3 complex subunit 3 OS=Mus musculus GN=Arpc3 PE=1 SV=3 - [ARPC3_MOUSE]	0	10.11	1	2	2	2	3.02205e+07	178	20.5113	8.5874
Q9CPW4	Actin-related protein 2/3 complex subunit 5 OS=Mus musculus GN=Arpc5 PE=1 SV=3 - [ARPC5_MOUSE]	0	16.56	1	2	2	2	2.32697e+07	151	16.2783	5.66846
Q8BWG8	Beta-arrestin-1 OS=Mus musculus GN=Arrb1 PE=1 SV=1 - [ARRB1_MOUSE]	0	4.55	1	1	1	1	3.17997e+06	418	46.9432	6.27783
P50429	Arylsulfatase B OS=Mus musculus GN=Arsb PE=1 SV=3 - [ARSB_MOUSE]	0	4.12	1	2	2	2	4.06317e+06	534	59.609	7.23975
Q9WV54	Acid ceramidase OS=Mus musculus GN=Asah1 PE=1 SV=1 - [ASAH1_MOUSE]	0	3.05	1	1	1	1	5.75028e+06	394	44.6408	8.45557
Q7SIG6	Arf-GAP with SH3 domain, ANK repeat and PH domain-containing protein 2 OS=Mus musculus GN=Asap2 PE=1 SV=3 - [ASAP2_MOUSE]	0	0.84	1	1	1	1	7.34485e+07	958	106.738	6.65381
Q91ZU1	Ankyrin repeat and SOCS box protein 6 OS=Mus musculus GN=Asb6 PE=1 SV=1 - [ASB6_MOUSE]	0	2.39	1	1	1	1	2.11557e+07	418	46.2467	5.78271
P16460	Argininosuccinate synthase OS=Mus musculus GN=Ass1 PE=1 SV=1 - [ASSY_MOUSE]	0	40.05	1	13	13	17	1.62586e+08	412	46.555	8.22119
P14094	Sodium/potassium-transporting ATPase subunit beta-1 OS=Mus musculus GN=Atp1b1 PE=1 SV=1 - [AT1B1_MOUSE]	0	19.41	1	4	4	7	1.27177e+08	304	35.172	8.646
P97370	Sodium/potassium-transporting ATPase subunit beta-3 OS=Mus musculus GN=Atp1b3 PE=1 SV=1 - [AT1B3_MOUSE]	0	5.04	1	1	1	1	1.77512e+07	278	31.7552	8.51416
Q9R0K7	Plasma membrane calcium-transporting ATPase 2 OS=Mus musculus GN=Atp2b2 PE=1 SV=2 - [AT2B2_MOUSE]	0	0.92	2	1	1	1	4.43554e+06	1198	132.503	5.96045
Q9CQQ7	ATP synthase F(0) complex subunit B1, mitochondrial OS=Mus musculus GN=Atp5f1 PE=1 SV=1 - [AT5F1_MOUSE]	0	50.39	1	10	10	11	1.31049e+08	256	28.9304	9.05615
Q925I1	ATPase family AAA domain-containing protein 3 OS=Mus musculus GN=Atad3 PE=1 SV=1 - [ATAD3_MOUSE]	0	5.92	1	3	3	3	3.65147e+06	591	66.7006	9.29053
Q91YH5	Atlastin-3 OS=Mus musculus GN=Atl3 PE=1 SV=1 - [ATLA3_MOUSE]	0	6.28	1	3	3	3	1.70499e+06	541	60.5366	6.1001
Q04646	Sodium/potassium-transporting ATPase subunit gamma OS=Mus musculus GN=Fxyd2 PE=1 SV=2 - [ATNG_MOUSE]	0	32.86	1	2	2	2	3.33477e+07	70	7.51485	7.18115
Q9DCX2	ATP synthase subunit d, mitochondrial OS=Mus musculus GN=Atp5h PE=1 SV=3 - [ATP5H_MOUSE]	0	69.57	1	9	9	12	1.44605e+08	161	18.7376	5.69385
P97450	ATP synthase-coupling factor 6, mitochondrial OS=Mus musculus GN=Atp5j PE=1 SV=1 - [ATP5J_MOUSE]	0	22.22	1	2	2	2	1.20847e+07	108	12.4886	9.36377
P56135	ATP synthase subunit f, mitochondrial OS=Mus musculus GN=Atp5j2 PE=1 SV=3 - [ATPK_MOUSE]	0	26.14	1	2	2	5	1.15078e+08	88	10.3374	9.94971
Q9DB20	ATP synthase subunit O, mitochondrial OS=Mus musculus GN=Atp5o PE=1 SV=1 - [ATPO_MOUSE]	0	50.23	1	8	8	17	2.37278e+08	213	23.3487	9.99365
Q9JLZ3	Methylglutaconyl-CoA hydratase, mitochondrial OS=Mus musculus GN=Auh PE=1 SV=1 - [AUHM_MOUSE]	0	13.38	1	3	3	3	1.00587e+07	314	33.374	9.51025
P59017	Bcl-2-like protein 13 OS=Mus musculus GN=Bcl2l13 PE=1 SV=2 - [B2L13_MOUSE]	0	2.53	1	1	1	1	5.08521e+06	434	46.6905	4.58936
P04919	Band 3 anion transport protein OS=Mus musculus GN=Slc4a1 PE=1 SV=1 - [B3AT_MOUSE]	0	0.86	1	1	1	1	872958	929	103.07	5.45264
Q61335	B-cell receptor-associated protein 31 OS=Mus musculus GN=Bcap31 PE=1 SV=4 - [BAP31_MOUSE]	0	13.06	1	3	3	3	6.22662e+06	245	27.939	8.70459
P18572	Basigin OS=Mus musculus GN=Bsg PE=1 SV=2 - [BASI_MOUSE]	0	16.71	1	5	5	7	3.4695e+07	389	42.4183	5.84619
Q9R069	Basal cell adhesion molecule OS=Mus musculus GN=Bcam PE=1 SV=1 - [BCAM_MOUSE]	0	4.5	1	2	2	2	7.66053e+06	622	67.6276	6.25244
O35855	Branched-chain-amino-acid aminotransferase, mitochondrial OS=Mus musculus GN=Bcat2 PE=1 SV=2 - [BCAT2_MOUSE]	0	8.4	1	3	3	3	1.56065e+07	393	44.0988	8.29443
Q80XN0	D-beta-hydroxybutyrate dehydrogenase, mitochondrial OS=Mus musculus GN=Bdh1 PE=1 SV=2 - [BDH_MOUSE]	0	8.75	1	2	2	3	1.6603e+07	343	38.2744	9.01221
Q8R016	Bleomycin hydrolase OS=Mus musculus GN=Blmh PE=1 SV=1 - [BLMH_MOUSE]	0	5.49	1	1	1	1	1.05793e+07	455	52.4769	6.48096
Q9Z0S1	3'(2'),5'-bisphosphate nucleotidase 1 OS=Mus musculus GN=Bpnt1 PE=1 SV=2 - [BPNT1_MOUSE]	0	10.71	1	3	3	7	1.70779e+07	308	33.1751	5.8208
Q8VIM4	Barttin OS=Mus musculus GN=Bsnd PE=1 SV=3 - [BSND_MOUSE]	0	4.23	1	1	1	1	1.52873e+07	307	33.7915	4.66553
O35658	Complement component 1 Q subcomponent-binding protein, mitochondrial OS=Mus musculus GN=C1qbp PE=1 SV=1 - [C1QBP_MOUSE]	0	4.68	1	1	1	2	9.54147e+06	278	30.9935	4.91943
Q922D8	C-1-tetrahydrofolate synthase, cytoplasmic OS=Mus musculus GN=Mthfd1 PE=1 SV=4 - [C1TC_MOUSE]	0	8.24	1	7	7	8	1.44179e+07	935	101.136	7.13721
Q80X80	Phospholipid transfer protein C2CD2L OS=Mus musculus GN=C2cd2l PE=1 SV=3 - [C2C2L_MOUSE]	0	1.42	1	1	1	1	2.66621e+06	706	76.282	7.21045
Q9CZB0	Succinate dehydrogenase cytochrome b560 subunit, mitochondrial OS=Mus musculus GN=Sdhc PE=1 SV=1 - [C560_MOUSE]	0	4.73	1	1	1	1	2.45964e+07	169	18.3699	9.93506
O08532	Voltage-dependent calcium channel subunit alpha-2/delta-1 OS=Mus musculus GN=Cacna2d1 PE=1 SV=1 - [CA2D1_MOUSE]	0	0.82	1	1	1	1	3.57087e+06	1103	124.551	5.30029
P47934	Carnitine O-acetyltransferase OS=Mus musculus GN=Crat PE=1 SV=3 - [CACP_MOUSE]	0	2.24	1	1	1	1	828478	626	70.7943	8.44092
Q8CAK1	Putative transferase CAF17 homolog, mitochondrial OS=Mus musculus GN=Iba57 PE=1 SV=1 - [CAF17_MOUSE]	0	3.35	1	1	1	1	1.05184e+06	358	38.375	9.01221
P00920	Carbonic anhydrase 2 OS=Mus musculus GN=Ca2 PE=1 SV=4 - [CAH2_MOUSE]	0	31.54	1	6	6	9	4.20979e+07	260	29.0145	7.00537
P16015	Carbonic anhydrase 3 OS=Mus musculus GN=Ca3 PE=1 SV=3 - [CAH3_MOUSE]	0	5.38	1	1	1	1	3.24048e+06	260	29.3476	7.37158
P14211	Calreticulin OS=Mus musculus GN=Calr PE=1 SV=1 - [CALR_MOUSE]	0	18.27	1	7	7	12	4.45455e+07	416	47.9649	4.48779
O35887	Calumenin OS=Mus musculus GN=Calu PE=1 SV=1 - [CALU_MOUSE]	0	3.17	1	1	1	2	3.18422e+06	315	37.0405	4.66553
P35564	Calnexin OS=Mus musculus GN=Canx PE=1 SV=1 - [CALX_MOUSE]	0	12.35	1	6	6	6	3.67204e+07	591	67.2357	4.64014
Q6ZQ38	Cullin-associated NEDD8-dissociated protein 1 OS=Mus musculus GN=Cand1 PE=1 SV=2 - [CAND1_MOUSE]	0	4.63	1	4	4	5	2.59116e+06	1230	136.245	5.78271
P40124	Adenylyl cyclase-associated protein 1 OS=Mus musculus GN=Cap1 PE=1 SV=4 - [CAP1_MOUSE]	0	8.02	1	2	2	2	3.24028e+06	474	51.5324	7.51807
Q60865	Caprin-1 OS=Mus musculus GN=Caprin1 PE=1 SV=2 - [CAPR1_MOUSE]	0	4.38	1	3	3	4	5.30955e+06	707	78.1208	5.24951
P10605	Cathepsin B OS=Mus musculus GN=Ctsb PE=1 SV=2 - [CATB_MOUSE]	0	10.62	1	3	3	9	9.43007e+06	339	37.2557	5.90967
P18242	Cathepsin D OS=Mus musculus GN=Ctsd PE=1 SV=1 - [CATD_MOUSE]	0	2.44	1	1	1	1	2.50954e+07	410	44.925	7.15186
P49935	Pro-cathepsin H OS=Mus musculus GN=Ctsh PE=1 SV=2 - [CATH_MOUSE]	0	8.41	1	2	2	2	1.65631e+07	333	37.1461	8.39697
Q9WUU7	Cathepsin Z OS=Mus musculus GN=Ctsz PE=1 SV=1 - [CATZ_MOUSE]	0	7.84	1	2	2	2	8.84265e+06	306	33.9742	6.59521
P49817	Caveolin-1 OS=Mus musculus GN=Cav1 PE=1 SV=1 - [CAV1_MOUSE]	0	4.49	1	1	1	2	6.73931e+06	178	20.5255	6.02393
Q9WVJ3	Carboxypeptidase Q OS=Mus musculus GN=Cpq PE=1 SV=1 - [CBPQ_MOUSE]	0	8.09	1	2	2	2	7.41575e+06	470	51.7804	6.21436
P48758	Carbonyl reductase [NADPH] 1 OS=Mus musculus GN=Cbr1 PE=1 SV=3 - [CBR1_MOUSE]	0	3.97	1	1	1	1	1.73572e+06	277	30.622	8.30908
Q3URS9	Coiled-coil domain-containing protein 51 OS=Mus musculus GN=Ccdc51 PE=1 SV=1 - [CCD51_MOUSE]	0	4.93	1	1	1	2	2.82018e+06	406	45.1044	8.08936
Q3UJV1	Coiled-coil domain-containing protein 61 OS=Mus musculus GN=Ccdc61 PE=1 SV=1 - [CCD61_MOUSE]	0	1.76	1	1	1	1	4.63768e+06	511	57.3335	10.4917
O35566	CD151 antigen OS=Mus musculus GN=Cd151 PE=1 SV=2 - [CD151_MOUSE]	0	5.93	1	1	1	1	3.26115e+06	253	28.2272	7.47412
Q08857	Platelet glycoprotein 4 OS=Mus musculus GN=Cd36 PE=1 SV=2 - [CD36_MOUSE]	0	1.69	1	1	1	2	1.79627e+07	472	52.6642	8.35303
Q61735	Leukocyte surface antigen CD47 OS=Mus musculus GN=Cd47 PE=1 SV=2 - [CD47_MOUSE]	0	4.29	1	1	1	1	1.12378e+07	303	33.0758	8.63135
P40237	CD82 antigen OS=Mus musculus GN=Cd82 PE=1 SV=1 - [CD82_MOUSE]	0	4.51	1	2	2	2	8.19279e+06	266	29.6089	5.021
P40240	CD9 antigen OS=Mus musculus GN=Cd9 PE=1 SV=2 - [CD9_MOUSE]	0	5.31	1	1	1	1	1.66478e+06	226	25.2409	7.2251
Q8VHF2	Cadherin-related family member 5 OS=Mus musculus GN=Cdhr5 PE=1 SV=1 - [CDHR5_MOUSE]	0	1.32	1	1	1	2	1.77992e+06	831	88.1532	5.08447
Q61147	Ceruloplasmin OS=Mus musculus GN=Cp PE=1 SV=2 - [CERU_MOUSE]	0	2.45	1	2	2	2	2.07733e+06	1061	121.074	5.84619
Q8VCT4	Carboxylesterase 1D OS=Mus musculus GN=Ces1d PE=1 SV=1 - [CES1D_MOUSE]	0	14.69	2	6	6	6	3.32073e+07	565	61.7487	6.60986
Q8VCN5	Cystathionine gamma-lyase OS=Mus musculus GN=Cth PE=1 SV=1 - [CGL_MOUSE]	0	3.27	1	1	1	1	4.45141e+06	398	43.5392	7.6499
Q8VE95	UPF0598 protein C8orf82 homolog OS=Mus musculus PE=1 SV=1 - [CH082_MOUSE]	0	5.5	1	1	1	1	3.00792e+06	218	24.3143	8.70459
Q64433	10 kDa heat shock protein, mitochondrial OS=Mus musculus GN=Hspe1 PE=1 SV=2 - [CH10_MOUSE]	0	23.53	1	2	2	2	1.65051e+08	102	10.9559	8.35303
Q91VN4	MICOS complex subunit Mic25 OS=Mus musculus GN=Chchd6 PE=1 SV=2 - [MIC25_MOUSE]	0	5.13	1	1	1	1	2.22656e+06	273	29.8334	8.41162
Q6PDQ2	Chromodomain-helicase-DNA-binding protein 4 OS=Mus musculus GN=Chd4 PE=1 SV=1 - [CHD4_MOUSE]	0	0.42	1	1	1	1		1915	217.614	5.80811
Q91WS0	CDGSH iron-sulfur domain-containing protein 1 OS=Mus musculus GN=Cisd1 PE=1 SV=1 - [CISD1_MOUSE]	0	34.26	1	3	3	4	5.22116e+07	108	12.0892	9.05615
Q8K389	CDK5 regulatory subunit-associated protein 2 OS=Mus musculus GN=Cdk5rap2 PE=1 SV=3 - [CK5P2_MOUSE]	0	0.44	1	1	1	1	2.18496e+06	1822	205.817	5.30029
Q8BMK4	Cytoskeleton-associated protein 4 OS=Mus musculus GN=Ckap4 PE=1 SV=2 - [CKAP4_MOUSE]	0	4	1	2	2	2	1.20383e+06	575	63.6536	5.64307
A2AGT5	Cytoskeleton-associated protein 5 OS=Mus musculus GN=Ckap5 PE=1 SV=1 - [CKAP5_MOUSE]	0	0.59	1	1	1	1	1.39238e+06	2032	225.492	7.95752
Q9Z1Q5	Chloride intracellular channel protein 1 OS=Mus musculus GN=Clic1 PE=1 SV=3 - [CLIC1_MOUSE]	0	11.2	1	2	2	2	1.59406e+07	241	26.9957	5.17334
Q9QYB1	Chloride intracellular channel protein 4 OS=Mus musculus GN=Clic4 PE=1 SV=3 - [CLIC4_MOUSE]	0	16.6	2	3	4	4	1.93726e+07	253	28.7107	5.59229
Q8BXK9	Chloride intracellular channel protein 5 OS=Mus musculus GN=Clic5 PE=1 SV=1 - [CLIC5_MOUSE]	0	20.72	2	2	3	4	1.0086e+07	251	28.2694	5.93506
O88696	ATP-dependent Clp protease proteolytic subunit, mitochondrial OS=Mus musculus GN=Clpp PE=1 SV=1 - [CLPP_MOUSE]	0	6.62	1	1	1	1	2.42213e+07	272	29.7813	7.47412
Q8VBZ3	Cleft lip and palate transmembrane protein 1 homolog OS=Mus musculus GN=Clptm1 PE=1 SV=1 - [CLPT1_MOUSE]	0	2.41	1	1	1	1	1.53289e+06	664	75.2429	6.30322
Q8R4N0	Citrate lyase subunit beta-like protein, mitochondrial OS=Mus musculus GN=Clybl PE=1 SV=2 - [CLYBL_MOUSE]	0	12.13	1	3	3	4	1.34577e+07	338	37.5248	8.54346
Q8BH86	D-glutamate cyclase, mitochondrial OS=Mus musculus GN=Dglucy PE=1 SV=1 - [GLUCM_MOUSE]	0	14.59	1	8	8	8	8.33901e+06	617	66.3232	7.09326
Q9QXT0	Protein canopy homolog 2 OS=Mus musculus GN=Cnpy2 PE=1 SV=1 - [CNPY2_MOUSE]	0	15.38	1	2	2	2	1.07527e+07	182	20.7543	5.07178
Q9DBL7	Bifunctional coenzyme A synthase OS=Mus musculus GN=Coasy PE=1 SV=2 - [COASY_MOUSE]	0	5.68	1	3	3	3	7.68034e+06	563	61.9846	7.10791
O88587	Catechol O-methyltransferase OS=Mus musculus GN=Comt PE=1 SV=2 - [COMT_MOUSE]	0	4.91	1	2	2	3	7.67777e+06	265	29.4673	5.8335
Q9JIF7	Coatomer subunit beta OS=Mus musculus GN=Copb1 PE=1 SV=1 - [COPB_MOUSE]	0	1.15	1	1	1	1	3.38648e+06	953	106.998	5.99854
Q5XJY5	Coatomer subunit delta OS=Mus musculus GN=Arcn1 PE=1 SV=2 - [COPD_MOUSE]	0	4.11	1	2	2	2	1.43097e+06	511	57.1932	6.21436
Q9CQI6	Coactosin-like protein OS=Mus musculus GN=Cotl1 PE=1 SV=3 - [COTL1_MOUSE]	0	16.9	1	2	2	2	1.40551e+07	142	15.934	5.40186
P00405	Cytochrome c oxidase subunit 2 OS=Mus musculus GN=Mtco2 PE=1 SV=1 - [COX2_MOUSE]	0	23.35	1	4	4	8	2.07428e+08	227	25.959	4.729
P00416	Cytochrome c oxidase subunit 3 OS=Mus musculus GN=mt-Co3 PE=1 SV=2 - [COX3_MOUSE]	0	5.36	1	1	1	2	5.50695e+06	261	29.9031	7.29834
P19536	Cytochrome c oxidase subunit 5B, mitochondrial OS=Mus musculus GN=Cox5b PE=1 SV=1 - [COX5B_MOUSE]	0	23.44	1	4	4	6	4.15462e+07	128	13.8039	8.38232
Q9CPQ1	Cytochrome c oxidase subunit 6C OS=Mus musculus GN=Cox6c PE=1 SV=3 - [COX6C_MOUSE]	0	26.32	1	2	2	2	8.74849e+07	76	8.46351	10.1401
Q64462	Cytochrome P450 4B1 OS=Mus musculus GN=Cyp4b1 PE=1 SV=1 - [CP4B1_MOUSE]	0	26.61	1	10	10	13	1.27475e+08	511	58.8621	8.44092
Q8K0C4	Lanosterol 14-alpha demethylase OS=Mus musculus GN=Cyp51a1 PE=1 SV=1 - [CP51A_MOUSE]	0	2.19	1	1	1	2	2.82239e+06	503	56.7394	8.41162
Q64505	Cholesterol 7-alpha-monooxygenase OS=Mus musculus GN=Cyp7a1 PE=2 SV=2 - [CP7A1_MOUSE]	0	1.99	1	1	1	1	7.29834e+06	503	57.2253	8.77783
Q6NVF9	Cleavage and polyadenylation specificity factor subunit 6 OS=Mus musculus GN=Cpsf6 PE=1 SV=1 - [CPSF6_MOUSE]	0	1.63	1	1	1	1	1.20336e+06	551	59.1164	7.15186
P97742	Carnitine O-palmitoyltransferase 1, liver isoform OS=Mus musculus GN=Cpt1a PE=1 SV=4 - [CPT1A_MOUSE]	0	9.18	1	6	6	9	1.81922e+07	773	88.1947	8.6167
P52825	Carnitine O-palmitoyltransferase 2, mitochondrial OS=Mus musculus GN=Cpt2 PE=1 SV=2 - [CPT2_MOUSE]	0	15.2	1	8	8	10	1.63885e+07	658	73.9336	8.36768
Q99KP3	Lambda-crystallin homolog OS=Mus musculus GN=Cryl1 PE=1 SV=3 - [CRYL1_MOUSE]	0	18.81	1	6	6	6	2.30868e+07	319	35.186	5.85889
Q91W50	Cold shock domain-containing protein E1 OS=Mus musculus GN=Csde1 PE=1 SV=1 - [CSDE1_MOUSE]	0	1.13	1	1	1	1	1.82971e+06	798	88.7348	6.3667
O70589	Peripheral plasma membrane protein CASK OS=Mus musculus GN=Cask PE=1 SV=2 - [CSKP_MOUSE]	0	1.19	1	1	1	1	4.07329e+06	926	105.042	6.43018
P41241	Tyrosine-protein kinase CSK OS=Mus musculus GN=Csk PE=1 SV=2 - [CSK_MOUSE]	0	2.44	1	1	1	1	912256	450	50.6838	7.06396
Q99LD4	COP9 signalosome complex subunit 1 OS=Mus musculus GN=Gps1 PE=1 SV=1 - [CSN1_MOUSE]	0	2.12	1	1	1	1	1.50673e+06	471	53.4081	6.84424
P26231	Catenin alpha-1 OS=Mus musculus GN=Ctnna1 PE=1 SV=1 - [CTNA1_MOUSE]	0	6.18	3	4	4	5	8.7412e+06	906	100.044	6.22705
P30999	Catenin delta-1 OS=Mus musculus GN=Ctnnd1 PE=1 SV=2 - [CTND1_MOUSE]	0	7.78	1	6	6	8	5.39577e+06	938	104.86	6.87354
Q9WTX6	Cullin-1 OS=Mus musculus GN=Cul1 PE=1 SV=1 - [CUL1_MOUSE]	0	1.16	1	1	1	1	1.08146e+06	776	89.635	8.00146
Q3TCH7	Cullin-4A OS=Mus musculus GN=Cul4a PE=1 SV=1 - [CUL4A_MOUSE]	0	1.45	1	1	1	1	577354	759	87.6975	8.35303
P43024	Cytochrome c oxidase subunit 6A1, mitochondrial OS=Mus musculus GN=Cox6a1 PE=1 SV=2 - [CX6A1_MOUSE]	0	42.34	1	3	3	4	1.79228e+08	111	12.3443	9.979
P56391	Cytochrome c oxidase subunit 6B1 OS=Mus musculus GN=Cox6b1 PE=1 SV=2 - [CX6B1_MOUSE]	0	40.7	1	4	4	4	6.83176e+07	86	10.0649	8.71924
P97792	Coxsackievirus and adenovirus receptor homolog OS=Mus musculus GN=Cxadr PE=1 SV=1 - [CXAR_MOUSE]	0	2.47	1	1	1	1	1.86218e+06	365	39.9221	6.96143
Q9CQX2	Cytochrome b5 type B OS=Mus musculus GN=Cyb5b PE=1 SV=1 - [CYB5B_MOUSE]	0	27.4	1	3	3	10	2.33946e+07	146	16.3078	4.89404
Q5M8N4	Epimerase family protein SDR39U1 OS=Mus musculus GN=Sdr39u1 PE=1 SV=1 - [D39U1_MOUSE]	0	6.17	1	1	1	1	2.31487e+06	308	32.9743	8.90967
Q62418	Drebrin-like protein OS=Mus musculus GN=Dbnl PE=1 SV=2 - [DBNL_MOUSE]	0	5.05	1	2	2	2	2.86489e+06	436	48.6696	4.91943
O88487	Cytoplasmic dynein 1 intermediate chain 2 OS=Mus musculus GN=Dync1i2 PE=1 SV=1 - [DC1I2_MOUSE]	0	3.43	1	1	1	2	3.19954e+06	612	68.3517	5.2876
Q8R1Q8	Cytoplasmic dynein 1 light intermediate chain 1 OS=Mus musculus GN=Dync1li1 PE=1 SV=1 - [DC1L1_MOUSE]	0	1.91	1	1	1	1	3.71855e+06	523	56.5791	6.41748
O08788	Dynactin subunit 1 OS=Mus musculus GN=Dctn1 PE=1 SV=3 - [DCTN1_MOUSE]	0	1.95	1	2	2	2	1.91837e+06	1281	141.588	5.89697
Q91X52	L-xylulose reductase OS=Mus musculus GN=Dcxr PE=1 SV=2 - [DCXR_MOUSE]	0	18.85	1	4	4	5	1.46641e+07	244	25.7294	7.31299
Q80YA3	Phospholipase DDHD1 OS=Mus musculus GN=Ddhd1 PE=1 SV=1 - [DDHD1_MOUSE]	0	1.83	1	1	1	1	3.18654e+07	547	61.7841	6.60986
Q80WW9	DDRGK domain-containing protein 1 OS=Mus musculus GN=Ddrgk1 PE=1 SV=2 - [DDRGK_MOUSE]	0	5.4	1	1	1	1	299479	315	35.9557	5.35107
Q91VR5	ATP-dependent RNA helicase DDX1 OS=Mus musculus GN=Ddx1 PE=1 SV=1 - [DDX1_MOUSE]	0	1.49	1	1	1	1	2.61162e+06	740	82.4478	7.21045
Q62167	ATP-dependent RNA helicase DDX3X OS=Mus musculus GN=Ddx3x PE=1 SV=3 - [DDX3X_MOUSE]	0	9.06	3	3	4	5	5.20473e+06	662	73.056	7.18115
Q61656	Probable ATP-dependent RNA helicase DDX5 OS=Mus musculus GN=Ddx5 PE=1 SV=2 - [DDX5_MOUSE]	0	6.03	2	2	3	5	1.08622e+07	614	69.2468	8.92432
Q9WV68	Peroxisomal 2,4-dienoyl-CoA reductase OS=Mus musculus GN=Decr2 PE=1 SV=1 - [DECR2_MOUSE]	0	6.16	1	1	1	1	1.62278e+06	292	31.2803	8.80713
Q9CQ62	2,4-dienoyl-CoA reductase, mitochondrial OS=Mus musculus GN=Decr1 PE=1 SV=1 - [DECR_MOUSE]	0	22.39	1	5	5	6	5.53013e+07	335	36.1907	8.95361
Q8VC30	Triokinase/FMN cyclase OS=Mus musculus GN=Tkfc PE=1 SV=1 - [TKFC_MOUSE]	0	12.46	1	5	5	6	1.6288e+07	578	59.6534	6.91748
Q9EQ06	Estradiol 17-beta-dehydrogenase 11 OS=Mus musculus GN=Hsd17b11 PE=1 SV=1 - [DHB11_MOUSE]	0	11.07	2	3	3	3	1.14421e+07	298	32.8597	8.66064
O70503	Very-long-chain 3-oxoacyl-CoA reductase OS=Mus musculus GN=Hsd17b12 PE=1 SV=1 - [DHB12_MOUSE]	0	14.42	1	3	3	3	5.20257e+06	312	34.7194	9.5249
P50172	Corticosteroid 11-beta-dehydrogenase isozyme 1 OS=Mus musculus GN=Hsd11b1 PE=1 SV=3 - [DHI1_MOUSE]	0	3.77	1	1	1	2	2.69922e+06	292	32.3427	8.45557
P51661	Corticosteroid 11-beta-dehydrogenase isozyme 2 OS=Mus musculus GN=Hsd11b2 PE=1 SV=2 - [DHI2_MOUSE]	0	7.25	1	3	3	3	1.13161e+07	386	42.1597	9.24658
Q99L04	Dehydrogenase/reductase SDR family member 1 OS=Mus musculus GN=Dhrs1 PE=1 SV=1 - [DHRS1_MOUSE]	0	15.65	1	4	4	5	1.10738e+07	313	33.9834	8.35303
Q9CXV1	Succinate dehydrogenase [ubiquinone] cytochrome b small subunit, mitochondrial OS=Mus musculus GN=Sdhd PE=1 SV=2 - [DHSD_MOUSE]	0	6.29	1	1	1	1	5.02114e+06	159	17.0029	9.1001
A2ATU0	Probable 2-oxoglutarate dehydrogenase E1 component DHKTD1, mitochondrial OS=Mus musculus GN=Dhtkd1 PE=1 SV=1 - [DHTK1_MOUSE]	0	1.19	1	1	1	1	1.19306e+06	921	102.728	6.90283
O70133	ATP-dependent RNA helicase A OS=Mus musculus GN=Dhx9 PE=1 SV=2 - [DHX9_MOUSE]	0	4.06	1	5	5	5	9.03226e+06	1380	149.381	6.82959
Q9QZD8	Mitochondrial dicarboxylate carrier OS=Mus musculus GN=Slc25a10 PE=1 SV=2 - [DIC_MOUSE]	0	25.09	1	5	5	9	2.86258e+07	287	31.6941	9.31982
Q5U458	DnaJ homolog subfamily C member 11 OS=Mus musculus GN=Dnajc11 PE=1 SV=2 - [DJC11_MOUSE]	0	1.61	1	1	1	1	582119	559	63.1938	8.32373
Q811D0	Disks large homolog 1 OS=Mus musculus GN=Dlg1 PE=1 SV=1 - [DLG1_MOUSE]	0	1.77	1	1	1	1	4.56074e+06	905	100.058	5.79541
Q9QYI3	DnaJ homolog subfamily C member 7 OS=Mus musculus GN=Dnajc7 PE=1 SV=2 - [DNJC7_MOUSE]	0	3.04	1	1	1	1	229709	494	56.4396	6.49365
Q8K1M6	Dynamin-1-like protein OS=Mus musculus GN=Dnm1l PE=1 SV=2 - [DNM1L_MOUSE]	0	1.21	1	1	1	2	2.56541e+06	742	82.6065	7.04932
O35215	D-dopachrome decarboxylase OS=Mus musculus GN=Ddt PE=1 SV=3 - [DOPD_MOUSE]	0	22.03	1	2	2	2	1.35664e+07	118	13.0688	6.53662
P31428	Dipeptidase 1 OS=Mus musculus GN=Dpep1 PE=1 SV=2 - [DPEP1_MOUSE]	0	12.68	1	4	4	5	1.45216e+07	410	45.6932	6.3667
O70152	Dolichol-phosphate mannosyltransferase subunit 1 OS=Mus musculus GN=Dpm1 PE=1 SV=1 - [DPM1_MOUSE]	0	4.23	1	1	1	1	3.61782e+06	260	29.1565	9.51025
Q9D1Q4	Dolichol-phosphate mannosyltransferase subunit 3 OS=Mus musculus GN=Dpm3 PE=1 SV=1 - [DPM3_MOUSE]	0	10.87	1	1	1	2	4.00339e+06	92	10.1323	7.07861
Q99LT0	Protein dpy-30 homolog OS=Mus musculus GN=Dpy30 PE=1 SV=1 - [DPY30_MOUSE]	0	36.36	1	2	2	2	1.57355e+06	99	11.2058	4.88135
Q9D7X3	Dual specificity protein phosphatase 3 OS=Mus musculus GN=Dusp3 PE=1 SV=1 - [DUS3_MOUSE]	0	6.49	1	1	1	1	832019	185	20.4592	6.53662
Q8VDW0	ATP-dependent RNA helicase DDX39A OS=Mus musculus GN=Ddx39a PE=1 SV=1 - [DX39A_MOUSE]	0	4.68	2	2	2	2	9.38039e+06	427	49.0359	5.68115
P39054	Dynamin-2 OS=Mus musculus GN=Dnm2 PE=1 SV=2 - [DYN2_MOUSE]	0	3.22	3	3	3	3	3.81529e+06	870	98.0841	7.43018
P00375	Dihydrofolate reductase OS=Mus musculus GN=Dhfr PE=1 SV=3 - [DYR_MOUSE]	0	5.35	1	1	1	2	5.65993e+06	187	21.5922	8.52881
Q9WV92	Band 4.1-like protein 3 OS=Mus musculus GN=Epb41l3 PE=1 SV=1 - [E41L3_MOUSE]	0	5.6	1	4	4	7	1.31694e+07	929	103.274	5.31299
Q8BGS1	Band 4.1-like protein 5 OS=Mus musculus GN=Epb41l5 PE=1 SV=1 - [E41L5_MOUSE]	0	4.65	2	3	3	3	6.25751e+06	731	81.5846	6.39209
Q99JY0	Trifunctional enzyme subunit beta, mitochondrial OS=Mus musculus GN=Hadhb PE=1 SV=1 - [ECHB_MOUSE]	0	23.79	1	10	10	13	4.72241e+07	475	51.3534	9.37842
Q3TLP5	Enoyl-CoA hydratase domain-containing protein 2, mitochondrial OS=Mus musculus GN=Echdc2 PE=1 SV=2 - [ECHD2_MOUSE]	0	22.64	1	4	4	7	1.65228e+07	296	31.8317	8.71924
Q8BH95	Enoyl-CoA hydratase, mitochondrial OS=Mus musculus GN=Echs1 PE=1 SV=1 - [ECHM_MOUSE]	0	18.97	1	4	4	5	2.07831e+07	290	31.4542	8.48486
Q6PDI5	Proteasome-associated protein ECM29 homolog OS=Mus musculus GN=Ecm29 PE=1 SV=3 - [ECM29_MOUSE]	0	0.65	1	1	1	1	535677	1840	203.573	7.06396
Q8BL66	Early endosome antigen 1 OS=Mus musculus GN=Eea1 PE=1 SV=2 - [EEA1_MOUSE]	0	1.28	1	1	1	1	1.56299e+06	1411	160.817	5.77002
P57776	Elongation factor 1-delta OS=Mus musculus GN=Eef1d PE=1 SV=3 - [EF1D_MOUSE]	0	8.54	1	2	2	2	1.34332e+07	281	31.2739	5.021
Q9D8N0	Elongation factor 1-gamma OS=Mus musculus GN=Eef1g PE=1 SV=3 - [EF1G_MOUSE]	0	5.26	1	2	2	2	1.74928e+07	437	50.0292	6.7417
P58252	Elongation factor 2 OS=Mus musculus GN=Eef2 PE=1 SV=2 - [EF2_MOUSE]	0	15.73	2	13	13	19	3.12695e+07	858	95.2529	6.82959
P52795	Ephrin-B1 OS=Mus musculus GN=Efnb1 PE=1 SV=1 - [EFNB1_MOUSE]	0	2.03	1	1	1	1	5.35784e+06	345	37.8354	9.02686
Q8BFR5	Elongation factor Tu, mitochondrial OS=Mus musculus GN=Tufm PE=1 SV=1 - [EFTU_MOUSE]	0	30.09	1	11	11	19	5.56691e+07	452	49.477	7.56201
P01132	Pro-epidermal growth factor OS=Mus musculus GN=Egf PE=1 SV=2 - [EGF_MOUSE]	0	0.9	1	1	1	1	740197	1217	132.986	6.45557
Q91WK2	Eukaryotic translation initiation factor 3 subunit H OS=Mus musculus GN=Eif3h PE=1 SV=1 - [EIF3H_MOUSE]	0	2.84	1	1	1	1	908707	352	39.807	6.66846
Q9QZD9	Eukaryotic translation initiation factor 3 subunit I OS=Mus musculus GN=Eif3i PE=1 SV=1 - [EIF3I_MOUSE]	0	6.46	1	2	2	6	3.09148e+06	325	36.4376	5.64307
Q8QZY1	Eukaryotic translation initiation factor 3 subunit L OS=Mus musculus GN=Eif3l PE=1 SV=1 - [EIF3L_MOUSE]	0	1.42	1	1	1	1	5.00534e+06	564	66.5703	6.44287
P70372	ELAV-like protein 1 OS=Mus musculus GN=Elavl1 PE=1 SV=2 - [ELAV1_MOUSE]	0	6.75	1	2	2	2	6.46527e+06	326	36.1461	9.0415
Q3UMY5	Echinoderm microtubule-associated protein-like 4 OS=Mus musculus GN=Eml4 PE=1 SV=1 - [EMAL4_MOUSE]	0	0.91	1	1	1	1	2.53071e+07	988	109.958	6.53662
Q9CRD2	ER membrane protein complex subunit 2 OS=Mus musculus GN=Emc2 PE=1 SV=1 - [EMC2_MOUSE]	0	4.04	1	1	1	1	4.4997e+06	297	34.9124	6.81494
O70378	ER membrane protein complex subunit 8 OS=Mus musculus GN=Emc8 PE=1 SV=1 - [EMC8_MOUSE]	0	5.8	1	1	1	1	768076	207	23.3334	6.15088
P08113	Endoplasmin OS=Mus musculus GN=Hsp90b1 PE=1 SV=2 - [ENPL_MOUSE]	0	19.45	1	12	14	16	5.64271e+07	802	92.4183	4.81787
Q9WUZ9	Ectonucleoside triphosphate diphosphohydrolase 5 OS=Mus musculus GN=Entpd5 PE=1 SV=1 - [ENTP5_MOUSE]	0	4.92	1	2	2	2	4.27063e+06	427	47.0717	5.2876
Q99JW5	Epithelial cell adhesion molecule OS=Mus musculus GN=Epcam PE=1 SV=1 - [EPCAM_MOUSE]	0	4.13	1	1	1	1	1.01584e+06	315	34.9964	5.94775
Q8CHU3	Epsin-2 OS=Mus musculus GN=Epn2 PE=1 SV=1 - [EPN2_MOUSE]	0	1.68	2	1	1	1	2.9543e+06	595	63.4327	8.1626
Q99KN9	Clathrin interactor 1 OS=Mus musculus GN=Clint1 PE=1 SV=2 - [EPN4_MOUSE]	0	3.8	1	2	2	2	2.42472e+06	631	68.4688	6.25244
Q9DC16	Endoplasmic reticulum-Golgi intermediate compartment protein 1 OS=Mus musculus GN=Ergic1 PE=1 SV=1 - [ERGI1_MOUSE]	0	3.45	1	1	1	1	1.82145e+06	290	32.5415	7.06396
Q8BFZ9	Erlin-2 OS=Mus musculus GN=Erlin2 PE=1 SV=1 - [ERLN2_MOUSE]	0	7.06	2	2	2	3	1.08197e+07	340	37.8485	5.50342
P57759	Endoplasmic reticulum resident protein 29 OS=Mus musculus GN=Erp29 PE=1 SV=2 - [ERP29_MOUSE]	0	3.44	1	1	1	1	8.40923e+06	262	28.8051	6.15088
Q9D1Q6	Endoplasmic reticulum resident protein 44 OS=Mus musculus GN=Erp44 PE=1 SV=1 - [ERP44_MOUSE]	0	6.9	1	2	2	2	4.70536e+06	406	46.8233	5.2749
Q9D172	ES1 protein homolog, mitochondrial OS=Mus musculus GN=D10Jhu81e PE=1 SV=1 - [ES1_MOUSE]	0	25.94	1	6	6	6	4.6735e+07	266	28.0728	8.77783
Q91WG0	Acylcarnitine hydrolase OS=Mus musculus GN=Ces2c PE=1 SV=1 - [EST2C_MOUSE]	0	13.9	4	6	6	6	2.72719e+07	561	62.429	5.69385
Q9R0P3	S-formylglutathione hydrolase OS=Mus musculus GN=Esd PE=1 SV=1 - [ESTD_MOUSE]	0	23.05	1	4	4	7	3.52003e+07	282	31.2993	7.12256
Q921G7	Electron transfer flavoprotein-ubiquinone oxidoreductase, mitochondrial OS=Mus musculus GN=Etfdh PE=1 SV=1 - [ETFD_MOUSE]	0	10.23	1	6	6	6	3.35629e+07	616	68.0476	7.57666
Q9DCM0	Persulfide dioxygenase ETHE1, mitochondrial OS=Mus musculus GN=Ethe1 PE=1 SV=2 - [ETHE1_MOUSE]	0	24.41	1	4	4	5	1.60525e+07	254	27.7211	7.2251
Q61545	RNA-binding protein EWS OS=Mus musculus GN=Ewsr1 PE=1 SV=2 - [EWS_MOUSE]	0	2.14	1	1	1	3	5.96141e+06	655	68.4198	9.33447
Q6PGF7	Exocyst complex component 8 OS=Mus musculus GN=Exoc8 PE=1 SV=1 - [EXOC8_MOUSE]	0	1.54	1	1	1	1	1.34625e+06	716	80.9842	5.40186
Q6A0A9	Constitutive coactivator of PPAR-gamma-like protein 1 OS=Mus musculus GN=FAM120A PE=1 SV=2 - [F120A_MOUSE]	0	2.34	1	2	2	2	979333	1112	121.569	8.92432
Q9D6U8	Protein FAM162A OS=Mus musculus GN=Fam162a PE=1 SV=1 - [F162A_MOUSE]	0	4.52	1	1	1	1	5.56314e+06	155	17.7134	9.87646
Q9CYH2	Redox-regulatory protein FAM213A OS=Mus musculus GN=Fam213a PE=1 SV=2 - [F213A_MOUSE]	0	5.96	1	1	1	1	1.04481e+07	218	24.3789	9.17334
P35505	Fumarylacetoacetase OS=Mus musculus GN=Fah PE=1 SV=2 - [FAAA_MOUSE]	0	23.39	1	7	7	7	2.12743e+07	419	46.146	7.18115
O08914	Fatty-acid amide hydrolase 1 OS=Mus musculus GN=Faah PE=1 SV=1 - [FAAH1_MOUSE]	0	1.38	1	1	1	1	2.17752e+06	579	63.1803	7.86963
P11404	Fatty acid-binding protein, heart OS=Mus musculus GN=Fabp3 PE=1 SV=5 - [FABPH_MOUSE]	0	22.56	1	3	3	3	9.81377e+06	133	14.8097	6.56592
Q8R0F8	Acylpyruvase FAHD1, mitochondrial OS=Mus musculus GN=Fahd1 PE=1 SV=2 - [FAHD1_MOUSE]	0	7.05	1	1	1	1	2.42138e+07	227	25.1559	7.69385
Q3TC72	Fumarylacetoacetate hydrolase domain-containing protein 2A OS=Mus musculus GN=Fahd2 PE=1 SV=1 - [FAHD2_MOUSE]	0	18.53	1	4	4	5	1.85551e+07	313	34.6681	8.1626
Q8CIB5	Fermitin family homolog 2 OS=Mus musculus GN=Fermt2 PE=1 SV=1 - [FERM2_MOUSE]	0	6.03	1	3	3	4	4.5369e+06	680	77.7505	6.69775
Q9CQ92	Mitochondrial fission 1 protein OS=Mus musculus GN=Fis1 PE=1 SV=1 - [FIS1_MOUSE]	0	15.79	1	2	2	2	1.20913e+07	152	16.998	8.52881
P30416	Peptidyl-prolyl cis-trans isomerase FKBP4 OS=Mus musculus GN=Fkbp4 PE=1 SV=5 - [FKBP4_MOUSE]	0	1.97	1	1	1	1	5.46106e+06	458	51.5399	5.71924
Q9Z247	Peptidyl-prolyl cis-trans isomerase FKBP9 OS=Mus musculus GN=Fkbp9 PE=1 SV=1 - [FKBP9_MOUSE]	0	1.93	1	1	1	1	1.99146e+06	570	62.9555	5.21143
Q80X90	Filamin-B OS=Mus musculus GN=Flnb PE=1 SV=3 - [FLNB_MOUSE]	0	1.5	2	3	4	4	4.42217e+07	2602	277.651	5.70654
O08917	Flotillin-1 OS=Mus musculus GN=Flot1 PE=1 SV=1 - [FLOT1_MOUSE]	0	4.44	1	1	1	1	1.49125e+06	428	47.4836	7.15186
Q8K2I3	Dimethylaniline monooxygenase [N-oxide-forming] 2 OS=Mus musculus GN=Fmo2 PE=1 SV=3 - [FMO2_MOUSE]	0	1.68	1	1	1	2	4.36757e+06	535	60.9354	8.47021
P97872	Dimethylaniline monooxygenase [N-oxide-forming] 5 OS=Mus musculus GN=Fmo5 PE=1 SV=4 - [FMO5_MOUSE]	0	1.69	1	1	1	1	4.32573e+06	533	59.962	8.73389
O35409	Glutamate carboxypeptidase 2 OS=Mus musculus GN=Folh1 PE=1 SV=2 - [FOLH1_MOUSE]	0	7.98	1	5	5	10	1.00954e+07	752	84.5209	8.104
P09528	Ferritin heavy chain OS=Mus musculus GN=Fth1 PE=1 SV=2 - [FRIH_MOUSE]	0	8.24	1	1	1	2	4.61765e+06	182	21.0533	5.88428
Q91WJ8	Far upstream element-binding protein 1 OS=Mus musculus GN=Fubp1 PE=1 SV=1 - [FUBP1_MOUSE]	0	1.54	1	1	1	1	3.52717e+06	651	68.497	7.92822
Q3U0V1	Far upstream element-binding protein 2 OS=Mus musculus GN=Khsrp PE=1 SV=2 - [FUBP2_MOUSE]	0	1.74	1	1	1	1	5.69912e+06	748	76.7277	7.32764
Q8R2K1	Fucose mutarotase OS=Mus musculus GN=Fuom PE=1 SV=1 - [FUCM_MOUSE]	0	7.84	1	1	1	1	2.83702e+06	153	16.7939	5.36377
P97807	Fumarate hydratase, mitochondrial OS=Mus musculus GN=Fh PE=1 SV=3 - [FUMH_MOUSE]	0	32.35	1	9	9	14	5.34503e+07	507	54.3221	9.0415
P56959	RNA-binding protein FUS OS=Mus musculus GN=Fus PE=1 SV=1 - [FUS_MOUSE]	0	3.09	1	1	1	1	1.65955e+07	518	52.6415	9.36377
P97855	Ras GTPase-activating protein-binding protein 1 OS=Mus musculus GN=G3bp1 PE=1 SV=1 - [G3BP1_MOUSE]	0	2.37	1	1	1	2	5.65808e+06	465	51.7969	5.59229
P97379	Ras GTPase-activating protein-binding protein 2 OS=Mus musculus GN=G3bp2 PE=1 SV=2 - [G3BP2_MOUSE]	0	1.66	1	1	1	1	1.88063e+06	482	54.0548	5.61768
Q9CR59	Growth arrest and DNA damage-inducible proteins-interacting protein 1 OS=Mus musculus GN=Gadd45gip1 PE=1 SV=1 - [G45IP_MOUSE]	0	4.05	1	1	1	1	3.30452e+06	222	25.8044	10.272
P06745	Glucose-6-phosphate isomerase OS=Mus musculus GN=Gpi PE=1 SV=4 - [G6PI_MOUSE]	0	21.33	1	9	9	11	1.99122e+07	558	62.7272	8.1333
Q8K157	Aldose 1-epimerase OS=Mus musculus GN=Galm PE=1 SV=1 - [GALM_MOUSE]	0	4.09	1	1	1	1	6.20089e+06	342	37.7751	6.7417
Q8BHN3	Neutral alpha-glucosidase AB OS=Mus musculus GN=Ganab PE=1 SV=1 - [GANAB_MOUSE]	0	8.69	1	6	6	8	1.96519e+07	944	106.844	6.06201
P11862	Growth arrest-specific protein 2 OS=Mus musculus GN=Gas2 PE=1 SV=1 - [GAS2_MOUSE]	0	11.46	1	3	3	4	7.09905e+06	314	34.8779	8.57275
P29387	Guanine nucleotide-binding protein subunit beta-4 OS=Mus musculus GN=Gnb4 PE=1 SV=4 - [GBB4_MOUSE]	0	6.18	4	2	2	2	6.20309e+07	340	37.355	6.16357
Q9DAS9	Guanine nucleotide-binding protein G(I)/G(S)/G(O) subunit gamma-12 OS=Mus musculus GN=Gng12 PE=1 SV=3 - [GBG12_MOUSE]	0	15.28	1	1	1	1	1.49534e+07	72	7.99212	8.96826
Q60759	Glutaryl-CoA dehydrogenase, mitochondrial OS=Mus musculus GN=Gcdh PE=1 SV=2 - [GCDH_MOUSE]	0	8.45	1	4	4	4	3.08667e+07	438	48.5749	8.73389
Q91W43	Glycine dehydrogenase (decarboxylating), mitochondrial OS=Mus musculus GN=Gldc PE=1 SV=1 - [GCSP_MOUSE]	0	2.05	1	2	2	3	2.87063e+06	1025	113.195	7.56201
Q8CFA2	Aminomethyltransferase, mitochondrial OS=Mus musculus GN=Amt PE=1 SV=1 - [GCST_MOUSE]	0	4.71	1	2	2	2	2.27127e+06	403	43.9809	8.70459
P13020	Gelsolin OS=Mus musculus GN=Gsn PE=1 SV=3 - [GELS_MOUSE]	0	10.38	1	6	6	9	1.37063e+07	780	85.8881	6.17627
Q6P5E6	ADP-ribosylation factor-binding protein GGA2 OS=Mus musculus GN=Gga2 PE=1 SV=1 - [GGA2_MOUSE]	0	1.16	3	1	1	1	1.0773e+07	603	66.0074	7.29834
Q60928	Glutathione hydrolase 1 proenzyme OS=Mus musculus GN=Ggt1 PE=1 SV=1 - [GGT1_MOUSE]	0	11.8	1	6	6	14	5.59431e+07	568	61.5238	7.15186
Q91VC9	Growth hormone-inducible transmembrane protein OS=Mus musculus GN=Ghitm PE=1 SV=1 - [GHITM_MOUSE]	0	5.49	1	2	2	2	2.8646e+06	346	37.2504	9.80322
Q99KB8	Hydroxyacylglutathione hydrolase, mitochondrial OS=Mus musculus GN=Hagh PE=1 SV=2 - [GLO2_MOUSE]	0	21.36	1	5	5	9	1.52275e+07	309	34.0625	7.75244
Q9CPV4	Glyoxalase domain-containing protein 4 OS=Mus musculus GN=Glod4 PE=1 SV=1 - [GLOD4_MOUSE]	0	18.12	1	4	4	4	7.7822e+06	298	33.2955	5.46533
Q64516	Glycerol kinase OS=Mus musculus GN=Gk PE=1 SV=2 - [GLPK_MOUSE]	0	16.46	3	8	8	14	1.57824e+07	559	61.188	5.87158
Q9CQM9	Glutaredoxin-3 OS=Mus musculus GN=Glrx3 PE=1 SV=1 - [GLRX3_MOUSE]	0	3.26	1	1	1	1	1.75638e+06	337	37.7544	5.59229
Q80Y14	Glutaredoxin-related protein 5, mitochondrial OS=Mus musculus GN=Glrx5 PE=1 SV=2 - [GLRX5_MOUSE]	0	7.89	1	1	1	1	1.89944e+06	152	16.2824	6.55127
D3Z7P3	Glutaminase kidney isoform, mitochondrial OS=Mus musculus GN=Gls PE=1 SV=1 - [GLSK_MOUSE]	0	1.48	1	1	1	1	2.93518e+06	674	73.9162	7.98682
P50431	Serine hydroxymethyltransferase, cytosolic OS=Mus musculus GN=Shmt1 PE=1 SV=3 - [GLYC_MOUSE]	0	2.93	1	1	1	2	2.01387e+07	478	52.5675	6.94678
Q9CQI3	Glia maturation factor beta OS=Mus musculus GN=Gmfb PE=1 SV=3 - [GMFB_MOUSE]	0	6.34	2	1	1	1	5.61104e+06	142	16.7124	5.16064
P27601	Guanine nucleotide-binding protein subunit alpha-13 OS=Mus musculus GN=Gna13 PE=1 SV=1 - [GNA13_MOUSE]	0	10.88	6	3	4	7	3.16454e+07	377	44.0268	8.20654
Q8BXA1	Golgi integral membrane protein 4 OS=Mus musculus GN=Golim4 PE=1 SV=1 - [GOLI4_MOUSE]	0	1.83	1	1	1	1	1.75104e+06	655	76.7386	4.83057
P35802	Neuronal membrane glycoprotein M6-a OS=Mus musculus GN=Gpm6a PE=1 SV=1 - [GPM6A_MOUSE]	0	5.04	1	1	1	1	7.08058e+06	278	31.1284	5.2749
P46412	Glutathione peroxidase 3 OS=Mus musculus GN=Gpx3 PE=1 SV=2 - [GPX3_MOUSE]	0	15.04	2	3	3	4	2.34706e+07	226	25.4088	8.22119
O70325	Phospholipid hydroperoxide glutathione peroxidase, mitochondrial OS=Mus musculus GN=Gpx4 PE=1 SV=4 - [GPX41_MOUSE]	0	7.11	2	1	1	2	1.17037e+07	197	22.2149	8.45557
Q91Z53	Glyoxylate reductase/hydroxypyruvate reductase OS=Mus musculus GN=Grhpr PE=1 SV=1 - [GRHPR_MOUSE]	0	11.89	1	4	4	7	3.40803e+07	328	35.3065	7.6499
Q99LP6	GrpE protein homolog 1, mitochondrial OS=Mus musculus GN=Grpel1 PE=1 SV=1 - [GRPE1_MOUSE]	0	5.07	1	1	1	2	4.08127e+06	217	24.2919	8.38232
P51855	Glutathione synthetase OS=Mus musculus GN=Gss PE=1 SV=1 - [GSHB_MOUSE]	0	7.17	1	3	3	3	8.37016e+06	474	52.214	5.79541
P47791	Glutathione reductase, mitochondrial OS=Mus musculus GN=Gsr PE=1 SV=3 - [GSHR_MOUSE]	0	4.6	1	2	2	2	1.30157e+07	500	53.6285	7.98682
P10648	Glutathione S-transferase A2 OS=Mus musculus GN=Gsta2 PE=1 SV=3 - [GSTA2_MOUSE]	0	14.41	3	3	3	3	2.81551e+07	222	25.5256	8.80713
P24472	Glutathione S-transferase A4 OS=Mus musculus GN=Gsta4 PE=1 SV=3 - [GSTA4_MOUSE]	0	5.86	1	1	1	1	1.52782e+07	222	25.5474	7.38623
Q9DCM2	Glutathione S-transferase kappa 1 OS=Mus musculus GN=Gstk1 PE=1 SV=3 - [GSTK1_MOUSE]	0	23.45	1	4	4	5	8.65218e+06	226	25.6873	8.88037
O09131	Glutathione S-transferase omega-1 OS=Mus musculus GN=Gsto1 PE=1 SV=2 - [GSTO1_MOUSE]	0	4.17	1	1	1	1	5.71458e+06	240	27.4799	7.35693
Q64471	Glutathione S-transferase theta-1 OS=Mus musculus GN=Gstt1 PE=1 SV=4 - [GSTT1_MOUSE]	0	10	1	2	2	4	1.1512e+07	240	27.3563	7.26904
Q9ESZ8	General transcription factor II-I OS=Mus musculus GN=Gtf2i PE=1 SV=3 - [GTF2I_MOUSE]	0	4.21	1	3	3	3	3.4624e+06	998	112.195	6.55127
P14246	Solute carrier family 2, facilitated glucose transporter member 2 OS=Mus musculus GN=Slc2a2 PE=1 SV=3 - [GTR2_MOUSE]	0	3.63	1	2	2	2	2.4759e+06	523	57.0697	6.72705
Q9D3B1	Very-long-chain (3R)-3-hydroxyacyl-CoA dehydratase 2 OS=Mus musculus GN=Hacd2 PE=1 SV=1 - [HACD2_MOUSE]	0	4.72	1	1	1	1	530723	254	28.3841	9.5835
Q9QXE0	2-hydroxyacyl-CoA lyase 1 OS=Mus musculus GN=Hacl1 PE=1 SV=2 - [HACL1_MOUSE]	0	2.07	1	1	1	1		581	63.6189	6.26514
Q9NYQ2	Hydroxyacid oxidase 2 OS=Mus musculus GN=Hao2 PE=1 SV=1 - [HAOX2_MOUSE]	0	2.83	1	1	1	1	8.10335e+06	353	38.6752	7.63525
P02088	Hemoglobin subunit beta-1 OS=Mus musculus GN=Hbb-b1 PE=1 SV=2 - [HBB1_MOUSE]	0	45.58	3	6	6	8	2.14664e+08	147	15.8301	7.6499
Q61425	Hydroxyacyl-coenzyme A dehydrogenase, mitochondrial OS=Mus musculus GN=Hadh PE=1 SV=2 - [HCDH_MOUSE]	0	46.18	1	10	10	20	2.06452e+08	314	34.4419	8.646
P51859	Hepatoma-derived growth factor OS=Mus musculus GN=Hdgf PE=1 SV=2 - [HDGF_MOUSE]	0	4.22	1	1	1	1	6.91968e+06	237	26.2526	4.83057
Q3UGR5	Haloacid dehalogenase-like hydrolase domain-containing protein 2 OS=Mus musculus GN=Hdhd2 PE=1 SV=2 - [HDHD2_MOUSE]	0	3.09	1	1	1	1	3.05489e+06	259	28.7121	6.04932
P10518	Delta-aminolevulinic acid dehydratase OS=Mus musculus GN=Alad PE=1 SV=1 - [HEM2_MOUSE]	0	9.7	1	2	2	3	7.57361e+06	330	36.0003	6.78564
P36552	Oxygen-dependent coproporphyrinogen-III oxidase, mitochondrial OS=Mus musculus GN=Cpox PE=1 SV=2 - [HEM6_MOUSE]	0	6.32	1	2	2	2	8.63451e+06	443	49.6828	8.52881
O09173	Homogentisate 1,2-dioxygenase OS=Mus musculus GN=Hgd PE=1 SV=2 - [HGD_MOUSE]	0	10.11	1	2	2	2	1.1203e+07	445	49.9275	7.23975
Q9D0S9	Histidine triad nucleotide-binding protein 2, mitochondrial OS=Mus musculus GN=Hint2 PE=1 SV=1 - [HINT2_MOUSE]	0	7.98	1	1	1	1	5.44307e+07	163	17.3094	9.81787
Q9JKY5	Huntingtin-interacting protein 1-related protein OS=Mus musculus GN=Hip1r PE=1 SV=2 - [HIP1R_MOUSE]	0	2.34	1	2	2	2	4.66403e+06	1068	119.353	6.52197
O35737	Heterogeneous nuclear ribonucleoprotein H OS=Mus musculus GN=Hnrnph1 PE=1 SV=3 - [HNRH1_MOUSE]	0	13.36	2	2	4	5	2.60501e+07	449	49.1684	6.30322
Q00PI9	Heterogeneous nuclear ribonucleoprotein U-like protein 2 OS=Mus musculus GN=Hnrnpul2 PE=1 SV=2 - [HNRL2_MOUSE]	0	2.55	1	2	2	2	4.27569e+06	745	84.8878	4.89404
Q9Z204	Heterogeneous nuclear ribonucleoproteins C1/C2 OS=Mus musculus GN=Hnrnpc PE=1 SV=1 - [HNRPC_MOUSE]	0	7.03	1	2	2	3	1.39938e+07	313	34.3639	5.04639
Q60668	Heterogeneous nuclear ribonucleoprotein D0 OS=Mus musculus GN=Hnrnpd PE=1 SV=2 - [HNRPD_MOUSE]	0	9.01	1	2	2	5	2.46974e+07	355	38.3303	7.81104
Q8R081	Heterogeneous nuclear ribonucleoprotein L OS=Mus musculus GN=Hnrnpl PE=1 SV=2 - [HNRPL_MOUSE]	0	7.17	1	3	3	3	8.97605e+06	586	63.9233	8.104
Q9D0E1	Heterogeneous nuclear ribonucleoprotein M OS=Mus musculus GN=Hnrnpm PE=1 SV=3 - [HNRPM_MOUSE]	0	8.23	1	5	5	5	7.83825e+06	729	77.5974	8.63135
Q7TMK9	Heterogeneous nuclear ribonucleoprotein Q OS=Mus musculus GN=Syncrip PE=1 SV=2 - [HNRPQ_MOUSE]	0	7.06	1	4	4	4	4.95601e+06	623	69.5896	8.5874
Q8VEK3	Heterogeneous nuclear ribonucleoprotein U OS=Mus musculus GN=Hnrnpu PE=1 SV=1 - [HNRPU_MOUSE]	0	4.13	1	4	4	6	7.10238e+06	800	87.8627	6.23975
Q9DCU9	4-hydroxy-2-oxoglutarate aldolase, mitochondrial OS=Mus musculus GN=Hoga1 PE=1 SV=1 - [HOGA1_MOUSE]	0	22.12	1	6	6	10	3.59756e+07	321	34.6219	7.72314
Q8BUK6	Protein Hook homolog 3 OS=Mus musculus GN=Hook3 PE=1 SV=2 - [HOOK3_MOUSE]	0	1.39	1	1	1	1	430027	718	83.1665	5.18604
Q3TEA8	Heterochromatin protein 1-binding protein 3 OS=Mus musculus GN=Hp1bp3 PE=1 SV=1 - [HP1B3_MOUSE]	0	3.25	1	2	2	2	5.99469e+06	554	60.8291	9.70068
Q61699	Heat shock protein 105 kDa OS=Mus musculus GN=Hsph1 PE=1 SV=2 - [HS105_MOUSE]	0	2.1	2	1	2	3	2.84486e+06	858	96.3464	5.52881
Q61696	Heat shock 70 kDa protein 1A OS=Mus musculus GN=Hspa1a PE=1 SV=2 - [HS71A_MOUSE]	0	7.18	2	2	4	5	8.90807e+07	641	70.036	5.71924
P07901	Heat shock protein HSP 90-alpha OS=Mus musculus GN=Hsp90aa1 PE=1 SV=4 - [HS90A_MOUSE]	0	24.42	1	8	20	26	8.89173e+07	733	84.7348	5.0083
Q2TPA8	Hydroxysteroid dehydrogenase-like protein 2 OS=Mus musculus GN=Hsdl2 PE=1 SV=1 - [HSDL2_MOUSE]	0	2.24	1	1	1	1	5.35517e+06	490	54.1739	6.7417
Q61316	Heat shock 70 kDa protein 4 OS=Mus musculus GN=Hspa4 PE=1 SV=1 - [HSP74_MOUSE]	0	10.11	2	6	7	7	7.32192e+06	841	94.0733	5.23682
P14602	Heat shock protein beta-1 OS=Mus musculus GN=Hspb1 PE=1 SV=3 - [HSPB1_MOUSE]	0	6.22	1	1	1	1	551903	209	22.9997	6.55127
P34914	Bifunctional epoxide hydrolase 2 OS=Mus musculus GN=Ephx2 PE=1 SV=2 - [HYES_MOUSE]	0	21.12	1	7	7	8	2.95009e+07	554	62.4746	6.18896
Q9JKR6	Hypoxia up-regulated protein 1 OS=Mus musculus GN=Hyou1 PE=1 SV=1 - [HYOU1_MOUSE]	0	7.11	1	5	5	6	9.72083e+06	999	111.112	5.18604
Q9DB29	Isoamyl acetate-hydrolyzing esterase 1 homolog OS=Mus musculus GN=Iah1 PE=1 SV=1 - [IAH1_MOUSE]	0	9.24	1	2	2	3	6.37037e+06	249	27.9562	5.51611
P35330	Intercellular adhesion molecule 2 OS=Mus musculus GN=Icam2 PE=1 SV=1 - [ICAM2_MOUSE]	0	3.61	1	1	1	1	4.2171e+06	277	31.3701	7.91357
O88844	Isocitrate dehydrogenase [NADP] cytoplasmic OS=Mus musculus GN=Idh1 PE=1 SV=2 - [IDHC_MOUSE]	0	36.71	1	12	13	23	4.7837e+07	414	46.6445	7.1665
P70404	Isocitrate dehydrogenase [NAD] subunit gamma 1, mitochondrial OS=Mus musculus GN=Idh3g PE=1 SV=1 - [IDHG1_MOUSE]	0	13.49	1	3	3	3	1.87663e+07	393	42.7582	9.01221
Q91VC3	Eukaryotic initiation factor 4A-III OS=Mus musculus GN=Eif4a3 PE=1 SV=3 - [IF4A3_MOUSE]	0	8.76	1	2	3	4	1.30404e+07	411	46.8102	6.72705
Q62448	Eukaryotic translation initiation factor 4 gamma 2 OS=Mus musculus GN=Eif4g2 PE=1 SV=2 - [IF4G2_MOUSE]	0	1.1	1	1	1	1	1.9174e+06	906	102.041	7.13721
P59325	Eukaryotic translation initiation factor 5 OS=Mus musculus GN=Eif5 PE=1 SV=1 - [IF5_MOUSE]	0	2.1	1	1	1	1	992350	429	48.9377	5.51611
Q9Z1X4	Interleukin enhancer-binding factor 3 OS=Mus musculus GN=Ilf3 PE=1 SV=2 - [ILF3_MOUSE]	0	3.12	1	2	2	2	1.42465e+06	898	95.9614	8.76318
P70168	Importin subunit beta-1 OS=Mus musculus GN=Kpnb1 PE=1 SV=2 - [IMB1_MOUSE]	0	6.62	1	4	4	8	6.05323e+06	876	97.1221	4.77979
P24547	Inosine-5'-monophosphate dehydrogenase 2 OS=Mus musculus GN=Impdh2 PE=1 SV=2 - [IMDH2_MOUSE]	0	2.33	1	1	1	2	1.90265e+06	514	55.7798	7.28369
Q8CAQ8	MICOS complex subunit Mic60 OS=Mus musculus GN=Immt PE=1 SV=1 - [MIC60_MOUSE]	0	39.76	1	25	25	36	5.30661e+07	757	83.8482	6.60986
P40936	Indolethylamine N-methyltransferase OS=Mus musculus GN=Inmt PE=1 SV=1 - [INMT_MOUSE]	0	26.89	1	5	5	6	2.25309e+07	264	29.4408	6.39209
Q8BKC5	Importin-5 OS=Mus musculus GN=Ipo5 PE=1 SV=3 - [IPO5_MOUSE]	0	0.82	1	1	1	1	1.05203e+06	1097	123.511	4.93213
Q91VM9	Inorganic pyrophosphatase 2, mitochondrial OS=Mus musculus GN=Ppa2 PE=1 SV=1 - [IPYR2_MOUSE]	0	20.3	1	5	5	7	1.09728e+07	330	38.0902	6.97607
P85094	Isochorismatase domain-containing protein 2A OS=Mus musculus GN=Isoc2a PE=1 SV=1 - [ISC2A_MOUSE]	0	33.01	1	3	3	4	5.00668e+07	206	22.403	8.01611
Q9D7P6	Iron-sulfur cluster assembly enzyme ISCU, mitochondrial OS=Mus musculus GN=Iscu PE=1 SV=1 - [ISCU_MOUSE]	0	5.36	1	1	1	1	1.22216e+06	168	18.0866	9.29053
Q91V64	Isochorismatase domain-containing protein 1 OS=Mus musculus GN=Isoc1 PE=1 SV=1 - [ISOC1_MOUSE]	0	4.71	1	1	1	1	3.11936e+06	297	32.012	7.38623
Q9CX00	IST1 homolog OS=Mus musculus GN=Ist1 PE=1 SV=1 - [IST1_MOUSE]	0	2.76	1	1	1	1	1.69162e+06	362	39.4435	5.43994
Q3V3R4	Integrin alpha-1 OS=Mus musculus GN=Itga1 PE=1 SV=2 - [ITA1_MOUSE]	0	3.65	1	4	4	4	6.56891e+06	1179	130.727	6.20166
P43406	Integrin alpha-V OS=Mus musculus GN=Itgav PE=1 SV=2 - [ITAV_MOUSE]	0	0.86	1	1	1	1	2.09956e+06	1044	115.287	5.63037
Q8C0Z1	Protein FAM234A OS=Mus musculus GN=Fam234a PE=1 SV=1 - [F234A_MOUSE]	0	1.8	1	1	1	1	2.81739e+06	555	60.5377	5.68115
Q9DCX8	Iodotyrosine deiodinase 1 OS=Mus musculus GN=Iyd PE=1 SV=1 - [IYD1_MOUSE]	0	9.12	1	2	2	2	4.03383e+06	285	32.7932	6.3667
Q58A65	C-Jun-amino-terminal kinase-interacting protein 4 OS=Mus musculus GN=Spag9 PE=1 SV=2 - [JIP4_MOUSE]	0	0.76	1	1	1	1	500993	1321	146.129	5.14795
Q8BFT6	JmjC domain-containing protein 4 OS=Mus musculus GN=Jmjd4 PE=2 SV=1 - [JMJD4_MOUSE]	0	3.75	1	1	1	1	1.72089e+06	427	49.1208	5.12256
P05784	Keratin, type I cytoskeletal 18 OS=Mus musculus GN=Krt18 PE=1 SV=5 - [K1C18_MOUSE]	0	5.2	1	2	2	3	3.91173e+06	423	47.5092	5.32568
P04104	Keratin, type II cytoskeletal 1 OS=Mus musculus GN=Krt1 PE=1 SV=4 - [K2C1_MOUSE]	0	5.18	7	2	4	4	5.65577e+07	637	65.5653	8.14795
Q922U2	Keratin, type II cytoskeletal 5 OS=Mus musculus GN=Krt5 PE=1 SV=1 - [K2C5_MOUSE]	0	6.72	9	2	4	4	2.70878e+07	580	61.7286	7.75244
Q6NXH9	Keratin, type II cytoskeletal 73 OS=Mus musculus GN=Krt73 PE=1 SV=1 - [K2C73_MOUSE]	0	5.94	9	1	3	3	4.47652e+07	539	58.8747	8.08936
P11679	Keratin, type II cytoskeletal 8 OS=Mus musculus GN=Krt8 PE=1 SV=4 - [K2C8_MOUSE]	0	7.55	6	1	4	5	2.57757e+07	490	54.5315	5.8208
Q9WTP7	GTP:AMP phosphotransferase AK3, mitochondrial OS=Mus musculus GN=Ak3 PE=1 SV=3 - [KAD3_MOUSE]	0	32.6	1	7	7	8	2.37989e+07	227	25.4105	8.83643
Q9WUR9	Adenylate kinase 4, mitochondrial OS=Mus musculus GN=Ak4 PE=1 SV=1 - [KAD4_MOUSE]	0	20.18	1	4	4	7	1.93044e+07	223	25.0461	7.53271
Q8BX02	KN motif and ankyrin repeat domain-containing protein 2 OS=Mus musculus GN=Kank2 PE=1 SV=1 - [KANK2_MOUSE]	0	1.54	1	1	1	1	2.49254e+06	843	90.1896	5.5542
Q6P9J5	KN motif and ankyrin repeat domain-containing protein 4 OS=Mus musculus GN=Kank4 PE=1 SV=1 - [KANK4_MOUSE]	0	1.57	1	1	1	1	750228	1016	110.336	4.88135
Q71RI9	Kynurenine--oxoglutarate transaminase 3 OS=Mus musculus GN=Kyat3 PE=1 SV=1 - [KAT3_MOUSE]	0	2.64	1	1	1	1	7.15083e+06	455	51.0932	8.36768
O88986	2-amino-3-ketobutyrate coenzyme A ligase, mitochondrial OS=Mus musculus GN=Gcat PE=1 SV=2 - [KBL_MOUSE]	0	4.33	1	1	1	1	1.6672e+06	416	44.9019	7.32764
P30275	Creatine kinase U-type, mitochondrial OS=Mus musculus GN=Ckmt1 PE=1 SV=1 - [KCRU_MOUSE]	0	5.02	1	1	1	1	5.50507e+06	418	46.9742	8.1626
Q9DBP5	UMP-CMP kinase OS=Mus musculus GN=Cmpk1 PE=1 SV=1 - [KCY_MOUSE]	0	16.84	1	3	3	5	5.36939e+06	196	22.1513	5.8335
Q9DCY0	Glycine N-acyltransferase-like protein Keg1 OS=Mus musculus GN=Keg1 PE=1 SV=1 - [KEG1_MOUSE]	0	35.25	1	10	10	14	1.58037e+08	295	33.7011	8.42627
Q60749	KH domain-containing, RNA-binding, signal transduction-associated protein 1 OS=Mus musculus GN=Khdrbs1 PE=1 SV=2 - [KHDR1_MOUSE]	0	3.16	1	1	1	1	2.99809e+06	443	48.3404	8.71924
P33174	Chromosome-associated kinesin KIF4 OS=Mus musculus GN=Kif4 PE=1 SV=3 - [KIF4_MOUSE]	0	1.14	1	1	1	1	2.17645e+07	1231	139.432	6.68311
P28738	Kinesin heavy chain isoform 5C OS=Mus musculus GN=Kif5c PE=1 SV=3 - [KIF5C_MOUSE]	0	1.26	3	1	1	1	5.01853e+06	956	109.207	6.18896
Q80W68	Kin of IRRE-like protein 1 OS=Mus musculus GN=Kirrel1 PE=1 SV=1 - [KIRR1_MOUSE]	0	1.9	1	1	1	2	3.51568e+06	789	87.1218	5.92236
Q9DBS5	Kinesin light chain 4 OS=Mus musculus GN=Klc4 PE=1 SV=1 - [KLC4_MOUSE]	0	2.75	1	1	1	1	464918	619	68.5706	6.0874
Q91WN4	Kynurenine 3-monooxygenase OS=Mus musculus GN=Kmo PE=1 SV=1 - [KMO_MOUSE]	0	7.52	1	3	3	3	6.62481e+06	479	54.4957	8.88037
Q8BWJ3	Phosphorylase b kinase regulatory subunit alpha, liver isoform OS=Mus musculus GN=Phka2 PE=1 SV=1 - [KPB2_MOUSE]	0	0.65	2	1	1	1	9.6608e+06	1235	138.405	6.3667
Q91YP0	L-2-hydroxyglutarate dehydrogenase, mitochondrial OS=Mus musculus GN=L2hgdh PE=1 SV=1 - [L2HDH_MOUSE]	0	4.31	1	2	2	2	5.2873e+06	464	50.8663	8.29443
Q99KR3	Endoribonuclease LACTB2 OS=Mus musculus GN=Lactb2 PE=1 SV=1 - [LACB2_MOUSE]	0	14.24	1	3	3	3	2.66949e+07	288	32.7338	6.32861
Q3V384	AFG1-like ATPase OS=Mus musculus GN=Afg1l PE=1 SV=1 - [AFG1L_MOUSE]	0	2.29	1	1	1	2	2.95139e+06	480	54.2789	8.03076
Q9EP89	Serine beta-lactamase-like protein LACTB, mitochondrial OS=Mus musculus GN=Lactb PE=1 SV=1 - [LACTB_MOUSE]	0	1.63	1	1	1	1	4.17723e+06	551	60.6673	8.89502
P57016	Ladinin-1 OS=Mus musculus GN=Lad1 PE=1 SV=1 - [LAD1_MOUSE]	0	4.17	1	2	2	3	1.37897e+06	528	58.8289	9.72998
Q61087	Laminin subunit beta-3 OS=Mus musculus GN=Lamb3 PE=1 SV=2 - [LAMB3_MOUSE]	0	0.68	1	1	1	1	1.0528e+08	1168	128.816	7.47412
P11438	Lysosome-associated membrane glycoprotein 1 OS=Mus musculus GN=Lamp1 PE=1 SV=2 - [LAMP1_MOUSE]	0	2.96	1	1	1	2	8.25785e+06	406	43.8373	8.39697
P17047	Lysosome-associated membrane glycoprotein 2 OS=Mus musculus GN=Lamp2 PE=1 SV=2 - [LAMP2_MOUSE]	0	4.1	1	2	2	2	9.8841e+06	415	45.652	7.38623
Q61029	Lamina-associated polypeptide 2, isoforms beta/delta/epsilon/gamma OS=Mus musculus GN=Tmpo PE=1 SV=4 - [LAP2B_MOUSE]	0	6.19	2	2	2	3	2.5427e+06	452	50.3421	9.45166
Q61792	LIM and SH3 domain protein 1 OS=Mus musculus GN=Lasp1 PE=1 SV=1 - [LASP1_MOUSE]	0	14.83	1	4	4	4	2.99734e+06	263	29.9753	7.04932
Q9QXW9	Large neutral amino acids transporter small subunit 2 OS=Mus musculus GN=Slc7a8 PE=1 SV=1 - [LAT2_MOUSE]	0	4.52	1	1	1	1	5.04645e+06	531	57.8355	6.66846
P32067	Lupus La protein homolog OS=Mus musculus GN=Ssb PE=1 SV=1 - [LA_MOUSE]	0	5.54	1	2	2	2	1.85283e+06	415	47.727	9.77393
P06240	Proto-oncogene tyrosine-protein kinase LCK OS=Mus musculus GN=Lck PE=1 SV=4 - [LCK_MOUSE]	0	1.96	5	1	1	1	8.05809e+06	509	57.9058	5.24951
P06151	L-lactate dehydrogenase A chain OS=Mus musculus GN=Ldha PE=1 SV=3 - [LDHA_MOUSE]	0	21.08	2	6	7	7	1.00342e+08	332	36.4752	7.73779
P16045	Galectin-1 OS=Mus musculus GN=Lgals1 PE=1 SV=3 - [LEG1_MOUSE]	0	5.93	1	1	1	1	5.25729e+06	135	14.8562	5.49072
Q9Z2I0	Mitochondrial proton/calcium exchanger protein OS=Mus musculus GN=Letm1 PE=1 SV=1 - [LETM1_MOUSE]	0	8.67	1	4	4	7	6.92959e+06	738	82.9369	6.52197
O89017	Legumain OS=Mus musculus GN=Lgmn PE=1 SV=1 - [LGMN_MOUSE]	0	3.91	1	1	1	1	6.27684e+06	435	49.3413	6.39209
Q99JW4	LIM and senescent cell antigen-like-containing domain protein 1 OS=Mus musculus GN=Lims1 PE=1 SV=3 - [LIMS1_MOUSE]	0	3.69	1	1	1	1	1.20223e+07	325	37.2148	8.04541
Q8C8U0	Liprin-beta-1 OS=Mus musculus GN=Ppfibp1 PE=1 SV=3 - [LIPB1_MOUSE]	0	1.34	1	1	1	1	531802	969	108.472	5.49072
Q9DBH5	Vesicular integral-membrane protein VIP36 OS=Mus musculus GN=Lman2 PE=1 SV=2 - [LMAN2_MOUSE]	0	6.15	1	2	2	3	3.8452e+06	358	40.4042	6.94678
P48678	Prelamin-A/C OS=Mus musculus GN=Lmna PE=1 SV=2 - [LMNA_MOUSE]	0	6.47	3	4	4	5	5.48983e+06	665	74.1927	6.97607
Q8CGK3	Lon protease homolog, mitochondrial OS=Mus musculus GN=Lonp1 PE=1 SV=2 - [LONM_MOUSE]	0	8.96	1	8	8	9	9.57571e+06	949	105.776	6.56592
Q9DBN5	Lon protease homolog 2, peroxisomal OS=Mus musculus GN=Lonp2 PE=1 SV=1 - [LONP2_MOUSE]	0	1.41	1	1	1	1	764438	852	94.4673	7.2251
Q61469	Phospholipid phosphatase 1 OS=Mus musculus GN=Plpp1 PE=1 SV=1 - [PLPP1_MOUSE]	0	5.65	1	1	1	2	1.67064e+07	283	31.871	7.02002
Q922Q8	Leucine-rich repeat-containing protein 59 OS=Mus musculus GN=Lrrc59 PE=1 SV=1 - [LRC59_MOUSE]	0	3.26	1	1	1	2	6.84555e+06	307	34.8558	9.5249
Q80VQ1	Leucine-rich repeat-containing protein 1 OS=Mus musculus GN=Lrrc1 PE=1 SV=2 - [LRRC1_MOUSE]	0	5.34	1	1	2	2	2.71318e+06	524	59.3749	5.16064
P97823	Acyl-protein thioesterase 1 OS=Mus musculus GN=Lypla1 PE=1 SV=1 - [LYPA1_MOUSE]	0	4.78	1	1	1	1	2.80512e+07	230	24.6714	6.62451
Q3UFF7	Lysophospholipase-like protein 1 OS=Mus musculus GN=Lyplal1 PE=1 SV=3 - [LYPL1_MOUSE]	0	10.88	1	2	2	2	9.47129e+06	239	26.3374	7.88428
P08905	Lysozyme C-2 OS=Mus musculus GN=Lyz2 PE=1 SV=2 - [LYZ2_MOUSE]	0	14.19	1	2	2	3	1.32826e+07	148	16.6782	8.80713
Q9DBT9	Dimethylglycine dehydrogenase, mitochondrial OS=Mus musculus GN=Dmgdh PE=1 SV=1 - [M2GD_MOUSE]	0	3.68	1	3	3	3	4.26389e+06	869	97.194	7.88428
Q9WVL0	Maleylacetoacetate isomerase OS=Mus musculus GN=Gstz1 PE=1 SV=1 - [MAAI_MOUSE]	0	27.78	1	5	5	5	1.37822e+07	216	24.2598	7.85498
P06801	NADP-dependent malic enzyme OS=Mus musculus GN=Me1 PE=1 SV=2 - [MAOX_MOUSE]	0	12.06	1	4	4	4	1.25861e+07	572	63.9131	7.44482
P26645	Myristoylated alanine-rich C-kinase substrate OS=Mus musculus GN=Marcks PE=1 SV=2 - [MARCS_MOUSE]	0	4.85	1	1	1	1	1.21521e+06	309	29.6438	4.33545
Q8VCF0	Mitochondrial antiviral-signaling protein OS=Mus musculus GN=Mavs PE=1 SV=1 - [MAVS_MOUSE]	0	1.99	1	1	1	1	1.27998e+06	503	53.3658	6.3667
Q78HU3	Multivesicular body subunit 12A OS=Mus musculus GN=Mvb12a PE=1 SV=1 - [MB12A_MOUSE]	0	6.27	1	1	1	1	1.42957e+07	271	28.6867	9.11475
Q7TPV4	Myb-binding protein 1A OS=Mus musculus GN=Mybbp1a PE=1 SV=2 - [MBB1A_MOUSE]	0	0.82	1	1	1	1	1.46213e+06	1344	151.942	8.95361
Q9Z2Z6	Mitochondrial carnitine/acylcarnitine carrier protein OS=Mus musculus GN=Slc25a20 PE=1 SV=1 - [MCAT_MOUSE]	0	5.32	1	1	1	1	2.20441e+06	301	33.0049	9.11475
Q9D1I5	Methylmalonyl-CoA epimerase, mitochondrial OS=Mus musculus GN=Mcee PE=1 SV=1 - [MCEE_MOUSE]	0	10.67	1	1	1	1	6639270	178	19.0051	9.08545
Q9Z2D6	Methyl-CpG-binding protein 2 OS=Mus musculus GN=Mecp2 PE=1 SV=1 - [MECP2_MOUSE]	0	2.89	1	1	1	2	3.77568e+06	484	52.2755	9.96436
Q9DCS3	Enoyl-[acyl-carrier-protein] reductase, mitochondrial OS=Mus musculus GN=Mecr PE=1 SV=2 - [MECR_MOUSE]	0	3.22	1	1	1	2	4.58978e+06	373	40.3173	9.0708
P28825	Meprin A subunit alpha OS=Mus musculus GN=Mep1a PE=1 SV=4 - [MEP1A_MOUSE]	0	8.97	1	5	5	6	2.70776e+07	747	84.1775	6.23975
P21956	Lactadherin OS=Mus musculus GN=Mfge8 PE=1 SV=3 - [MFGM_MOUSE]	0	4.97	1	2	2	3	4.88853e+06	463	51.2077	6.52197
O35678	Monoglyceride lipase OS=Mus musculus GN=Mgll PE=1 SV=1 - [MGLL_MOUSE]	0	7.59	1	2	2	2	3.20784e+06	303	33.366	7.15186
Q9CPU4	Microsomal glutathione S-transferase 3 OS=Mus musculus GN=Mgst3 PE=1 SV=1 - [MGST3_MOUSE]	0	8.5	1	1	1	2	8.14678e+06	153	16.9467	9.49561
Q9QXN5	Inositol oxygenase OS=Mus musculus GN=Miox PE=1 SV=2 - [MIOX_MOUSE]	0	8.07	1	2	2	2	3.83167e+06	285	33.1418	5.2876
Q8BG51	Mitochondrial Rho GTPase 1 OS=Mus musculus GN=Rhot1 PE=1 SV=1 - [MIRO1_MOUSE]	0	2.69	2	2	2	3	5.62773e+06	631	72.1956	6.49365
Q6ZQI3	Malectin OS=Mus musculus GN=Mlec PE=1 SV=2 - [MLEC_MOUSE]	0	11.68	1	3	3	5	1.19467e+07	291	32.3218	6.04932
Q922Q1	Mitochondrial amidoxime reducing component 2 OS=Mus musculus GN=Marc2 PE=1 SV=1 - [MARC2_MOUSE]	0	10.65	2	3	3	4	1.82498e+07	338	38.1696	8.67529
Q9DC61	Mitochondrial-processing peptidase subunit alpha OS=Mus musculus GN=Pmpca PE=1 SV=1 - [MPPA_MOUSE]	0	1.91	1	1	1	2	3.99422e+06	524	58.2416	6.82959
P24668	Cation-dependent mannose-6-phosphate receptor OS=Mus musculus GN=M6pr PE=1 SV=1 - [MPRD_MOUSE]	0	5.04	1	1	1	1	7.12089e+06	278	31.1524	5.38916
Q9D6Y7	Mitochondrial peptide methionine sulfoxide reductase OS=Mus musculus GN=Msra PE=1 SV=1 - [MSRA_MOUSE]	0	22.32	1	4	4	4	1.36709e+07	233	25.9718	8.41162
Q9R190	Metastasis-associated protein MTA2 OS=Mus musculus GN=Mta2 PE=1 SV=1 - [MTA2_MOUSE]	0	1.5	1	1	1	2	2.62054e+06	668	74.9827	9.67139
Q791V5	Mitochondrial carrier homolog 2 OS=Mus musculus GN=Mtch2 PE=1 SV=1 - [MTCH2_MOUSE]	0	20.46	1	5	5	6	2.71134e+07	303	33.477	8.25049
O88441	Metaxin-2 OS=Mus musculus GN=Mtx2 PE=1 SV=1 - [MTX2_MOUSE]	0	4.18	1	1	1	1	5.42752e+06	263	29.739	5.63037
Q8R2Y2	Cell surface glycoprotein MUC18 OS=Mus musculus GN=Mcam PE=1 SV=1 - [MUC18_MOUSE]	0	1.54	1	1	1	1		648	71.5005	5.8335
Q5FW60	Major urinary protein 20 OS=Mus musculus GN=Mup20 PE=1 SV=1 - [MUP20_MOUSE]	0	6.08	1	1	1	2	2.95354e+06	181	20.9165	4.89404
Q9EQK5	Major vault protein OS=Mus musculus GN=Mvp PE=1 SV=4 - [MVP_MOUSE]	0	1.28	1	1	1	2	4.54155e+06	861	95.8652	5.59229
Q9JMH9	Unconventional myosin-XVIIIa OS=Mus musculus GN=Myo18a PE=1 SV=2 - [MY18A_MOUSE]	0	0.73	1	1	1	1	1.66874e+06	2050	232.611	6.27783
Q6PDN3	Myosin light chain kinase, smooth muscle OS=Mus musculus GN=Mylk PE=1 SV=3 - [MYLK_MOUSE]	0	1.24	11	2	2	3	9.57131e+06	1941	212.792	6.25244
Q9WTI7	Unconventional myosin-Ic OS=Mus musculus GN=Myo1c PE=1 SV=2 - [MYO1C_MOUSE]	0	5.55	1	5	5	6	6.37853e+06	1063	121.868	9.34912
Q5SYD0	Unconventional myosin-Id OS=Mus musculus GN=Myo1d PE=1 SV=1 - [MYO1D_MOUSE]	0	2.49	1	2	2	3	4.21343e+06	1006	116.007	9.40771
Q64331	Unconventional myosin-VI OS=Mus musculus GN=Myo6 PE=1 SV=1 - [MYO6_MOUSE]	0	1.19	1	1	1	1	4.23658e+06	1265	146.317	8.85107
Q69ZN7	Myoferlin OS=Mus musculus GN=Myof PE=1 SV=2 - [MYOF_MOUSE]	0	3.27	2	5	5	7	6.70001e+06	2048	233.177	6.16357
Q9DBR7	Protein phosphatase 1 regulatory subunit 12A OS=Mus musculus GN=Ppp1r12a PE=1 SV=2 - [MYPT1_MOUSE]	0	2.24	1	1	1	1	1.81271e+06	1029	114.927	5.49072
Q60817	Nascent polypeptide-associated complex subunit alpha OS=Mus musculus GN=Naca PE=1 SV=1 - [NACA_MOUSE]	0	6.98	2	1	1	1	8.7802e+06	215	23.3697	4.56396
Q8JZV7	N-acetylglucosamine-6-phosphate deacetylase OS=Mus musculus GN=Amdhd2 PE=1 SV=1 - [NAGA_MOUSE]	0	3.42	1	1	1	2	1.94613e+06	409	43.4733	6.22705
Q8C5H8	NAD kinase 2, mitochondrial OS=Mus musculus GN=Nadk2 PE=1 SV=2 - [NAKD2_MOUSE]	0	2.88	1	1	1	1	6.64706e+06	452	50.8269	8.07471
P13595	Neural cell adhesion molecule 1 OS=Mus musculus GN=Ncam1 PE=1 SV=3 - [NCAM1_MOUSE]	0	1.17	1	1	1	1	1.38353e+06	1115	119.353	4.83057
Q8BLF1	Neutral cholesterol ester hydrolase 1 OS=Mus musculus GN=Nceh1 PE=1 SV=1 - [NCEH1_MOUSE]	0	6.86	1	1	1	2	4.25019e+06	408	45.7107	7.04932
Q8VCM8	Nicalin OS=Mus musculus GN=Ncln PE=1 SV=2 - [NCLN_MOUSE]	0	1.95	1	1	1	1	5.01394e+06	563	62.8684	6.49365
Q9WV85	Nucleoside diphosphate kinase 3 OS=Mus musculus GN=Nme3 PE=1 SV=3 - [NDK3_MOUSE]	0	5.92	1	1	1	1	4.57826e+06	169	19.0868	6.68311
P15532	Nucleoside diphosphate kinase A OS=Mus musculus GN=Nme1 PE=1 SV=1 - [NDKA_MOUSE]	0	44.74	1	3	6	10	1.00001e+08	152	17.1969	7.37158
Q01768	Nucleoside diphosphate kinase B OS=Mus musculus GN=Nme2 PE=1 SV=1 - [NDKB_MOUSE]	0	53.29	1	3	6	12	1.11176e+08	152	17.3519	7.50342
Q62425	Cytochrome c oxidase subunit NDUFA4 OS=Mus musculus GN=Ndufa4 PE=1 SV=2 - [NDUA4_MOUSE]	0	36.59	1	3	3	4	1.13821e+08	82	9.32087	9.5249
Q9CPP6	NADH dehydrogenase [ubiquinone] 1 alpha subcomplex subunit 5 OS=Mus musculus GN=Ndufa5 PE=1 SV=3 - [NDUA5_MOUSE]	0	40.52	1	4	4	5	1.68532e+07	116	13.3512	8.104
Q9DCJ5	NADH dehydrogenase [ubiquinone] 1 alpha subcomplex subunit 8 OS=Mus musculus GN=Ndufa8 PE=1 SV=3 - [NDUA8_MOUSE]	0	26.16	1	4	4	6	5.80097e+07	172	19.9791	8.45557
Q9D8B4	NADH dehydrogenase [ubiquinone] 1 alpha subcomplex subunit 11 OS=Mus musculus GN=Ndufa11 PE=1 SV=2 - [NDUAB_MOUSE]	0	9.93	1	1	1	1	1.25705e+07	141	14.9725	8.35303
Q7TMF3	NADH dehydrogenase [ubiquinone] 1 alpha subcomplex subunit 12 OS=Mus musculus GN=Ndufa12 PE=1 SV=2 - [NDUAC_MOUSE]	0	26.9	1	4	4	5	1.66097e+07	145	17.0756	9.36377
Q9ERS2	NADH dehydrogenase [ubiquinone] 1 alpha subcomplex subunit 13 OS=Mus musculus GN=Ndufa13 PE=1 SV=3 - [NDUAD_MOUSE]	0	29.86	1	4	4	4	4.01628e+07	144	16.8486	9.48096
Q9CPU2	NADH dehydrogenase [ubiquinone] 1 beta subcomplex subunit 2, mitochondrial OS=Mus musculus GN=Ndufb2 PE=1 SV=1 - [NDUB2_MOUSE]	0	8.57	1	1	1	1	1.16604e+07	105	11.9599	6.52197
Q9CQC7	NADH dehydrogenase [ubiquinone] 1 beta subcomplex subunit 4 OS=Mus musculus GN=Ndufb4 PE=1 SV=3 - [NDUB4_MOUSE]	0	28.68	1	3	3	3	4.2912e+07	129	15.072	9.89111
Q9CQH3	NADH dehydrogenase [ubiquinone] 1 beta subcomplex subunit 5, mitochondrial OS=Mus musculus GN=Ndufb5 PE=1 SV=1 - [NDUB5_MOUSE]	0	5.82	1	1	1	1	8355814	189	21.6964	9.40771
Q3UIU2	NADH dehydrogenase [ubiquinone] 1 beta subcomplex subunit 6 OS=Mus musculus GN=Ndufb6 PE=1 SV=3 - [NDUB6_MOUSE]	0	14.06	1	1	1	2	1.50195e+07	128	15.505	9.78857
Q9D6J5	NADH dehydrogenase [ubiquinone] 1 beta subcomplex subunit 8, mitochondrial OS=Mus musculus GN=Ndufb8 PE=1 SV=1 - [NDUB8_MOUSE]	0	9.14	1	1	1	1	8.8407e+06	186	21.8615	6.63916
Q9DCS9	NADH dehydrogenase [ubiquinone] 1 beta subcomplex subunit 10 OS=Mus musculus GN=Ndufb10 PE=1 SV=3 - [NDUBA_MOUSE]	0	27.84	1	4	4	5	2.14555e+07	176	21.0104	8.03076
O09111	NADH dehydrogenase [ubiquinone] 1 beta subcomplex subunit 11, mitochondrial OS=Mus musculus GN=Ndufb11 PE=1 SV=2 - [NDUBB_MOUSE]	0	14.57	1	1	1	1	1.26144e+07	151	17.4326	5.22412
Q9CQ54	NADH dehydrogenase [ubiquinone] 1 subunit C2 OS=Mus musculus GN=Ndufc2 PE=1 SV=1 - [NDUC2_MOUSE]	0	13.33	1	2	2	2	3.73187e+07	120	14.1542	9.20264
Q91WD5	NADH dehydrogenase [ubiquinone] iron-sulfur protein 2, mitochondrial OS=Mus musculus GN=Ndufs2 PE=1 SV=1 - [NDUS2_MOUSE]	0	21.81	1	7	7	11	2.09091e+07	463	52.5917	6.99072
Q99LY9	NADH dehydrogenase [ubiquinone] iron-sulfur protein 5 OS=Mus musculus GN=Ndufs5 PE=1 SV=3 - [NDUS5_MOUSE]	0	11.32	1	1	1	5	8.57715e+06	106	12.6393	8.92432
P52503	NADH dehydrogenase [ubiquinone] iron-sulfur protein 6, mitochondrial OS=Mus musculus GN=Ndufs6 PE=1 SV=2 - [NDUS6_MOUSE]	0	8.62	1	1	1	1	1.11825e+07	116	13.0117	8.646
Q8K3J1	NADH dehydrogenase [ubiquinone] iron-sulfur protein 8, mitochondrial OS=Mus musculus GN=Ndufs8 PE=1 SV=1 - [NDUS8_MOUSE]	0	18.87	1	4	4	6	2.78952e+07	212	24.0228	6.21436
Q91YT0	NADH dehydrogenase [ubiquinone] flavoprotein 1, mitochondrial OS=Mus musculus GN=Ndufv1 PE=1 SV=1 - [NDUV1_MOUSE]	0	12.5	1	5	5	5	5.01105e+07	464	50.8017	8.20654
Q8BK30	NADH dehydrogenase [ubiquinone] flavoprotein 3, mitochondrial OS=Mus musculus GN=Ndufv3 PE=1 SV=1 - [NDUV3_MOUSE]	0	10.58	1	1	1	1	2.02991e+06	104	11.8063	9.34912
Q61391	Neprilysin OS=Mus musculus GN=Mme PE=1 SV=3 - [NEP_MOUSE]	0	1.2	1	1	1	1	7.30129e+06	750	85.6478	5.80811
Q99KK2	N-acylneuraminate cytidylyltransferase OS=Mus musculus GN=Cmas PE=1 SV=2 - [NEUA_MOUSE]	0	2.78	1	1	1	1	673746	432	48.0277	8.104
O35657	Sialidase-1 OS=Mus musculus GN=Neu1 PE=1 SV=1 - [NEUR1_MOUSE]	0	2.44	1	1	1	1	2.9102e+06	409	44.5633	6.02393
Q9Z1J3	Cysteine desulfurase, mitochondrial OS=Mus musculus GN=Nfs1 PE=1 SV=3 - [NFS1_MOUSE]	0	5.66	1	2	2	2	2.82783e+06	459	50.538	8.1626
Q9JIL4	Na(+)/H(+) exchange regulatory cofactor NHE-RF3 OS=Mus musculus GN=Pdzk1 PE=1 SV=1 - [NHRF3_MOUSE]	0	26.01	1	10	10	20	3.46157e+07	519	56.4636	5.42725
Q8R1F1	Niban-like protein 1 OS=Mus musculus GN=Fam129b PE=1 SV=2 - [NIBL1_MOUSE]	0	1.2	1	1	1	1	3.86389e+06	749	84.765	5.93506
P57716	Nicastrin OS=Mus musculus GN=Ncstn PE=1 SV=3 - [NICA_MOUSE]	0	1.13	1	1	1	1	2.35537e+06	708	78.4425	6.0874
P10493	Nidogen-1 OS=Mus musculus GN=Nid1 PE=1 SV=2 - [NID1_MOUSE]	0	1.77	1	2	2	3	9.32647e+06	1245	136.45	5.43994
O55125	Protein NipSnap homolog 1 OS=Mus musculus GN=Nipsnap1 PE=1 SV=1 - [NIPS1_MOUSE]	0	8.8	1	2	2	2	1.42867e+07	284	33.342	9.43701
O55126	Protein NipSnap homolog 2 OS=Mus musculus GN=Nipsnap2 PE=1 SV=1 - [NIPS2_MOUSE]	0	3.91	1	1	1	1	2.72337e+06	281	32.9119	9.26123
Q8VDK1	Deaminated glutathione amidase OS=Mus musculus GN=Nit1 PE=1 SV=2 - [NIT1_MOUSE]	0	3.1	1	1	1	1	3.15896e+06	323	35.682	7.94287
Q9JHW2	Omega-amidase NIT2 OS=Mus musculus GN=Nit2 PE=1 SV=1 - [NIT2_MOUSE]	0	13.04	1	3	3	3	9.87341e+06	276	30.4826	6.90283
P32020	Non-specific lipid-transfer protein OS=Mus musculus GN=Scp2 PE=1 SV=3 - [NLTP_MOUSE]	0	12.61	1	6	6	9	8.98182e+07	547	59.0878	7.44482
P35436	Glutamate receptor ionotropic, NMDA 2A OS=Mus musculus GN=Grin2a PE=1 SV=2 - [NMDE1_MOUSE]	0	1.37	1	1	1	1	5.47613e+07	1464	165.316	7.00537
Q9CZ42	ATP-dependent (S)-NAD(P)H-hydrate dehydratase OS=Mus musculus GN=Naxd PE=1 SV=1 - [NNRD_MOUSE]	0	3.79	1	1	1	1	4.26676e+06	343	36.6941	7.76709
Q8K4Z3	NAD(P)H-hydrate epimerase OS=Mus musculus GN=Naxe PE=1 SV=1 - [NNRE_MOUSE]	0	10.64	1	2	2	2	1.11923e+07	282	30.9528	7.69385
Q6GQT9	Nodal modulator 1 OS=Mus musculus GN=Nomo1 PE=1 SV=1 - [NOMO1_MOUSE]	0	0.91	1	1	1	1	3.98306e+06	1214	133.336	6.0874
Q99K48	Non-POU domain-containing octamer-binding protein OS=Mus musculus GN=Nono PE=1 SV=3 - [NONO_MOUSE]	0	7.4	1	4	4	6	9.60049e+06	473	54.5064	8.95361
Q6DFW4	Nucleolar protein 58 OS=Mus musculus GN=Nop58 PE=1 SV=1 - [NOP58_MOUSE]	0	3.36	1	1	1	1	551050	536	60.3047	8.33838
Q9QZS7	Nephrin OS=Mus musculus GN=Nphs1 PE=1 SV=2 - [NPHN_MOUSE]	0	4.7	1	4	4	6	5.02674e+06	1256	136.251	5.59229
Q9DCJ9	N-acetylneuraminate lyase OS=Mus musculus GN=Npl PE=1 SV=1 - [NPL_MOUSE]	0	7.5	1	2	2	3	4.09668e+06	320	35.1083	8.03076
Q60825	Sodium-dependent phosphate transport protein 2A OS=Mus musculus GN=Slc34a1 PE=1 SV=2 - [NPT2A_MOUSE]	0	4.87	1	3	3	3	5.26222e+06	637	68.7294	8.68994
P97300	Neuroplastin OS=Mus musculus GN=Nptn PE=1 SV=3 - [NPTN_MOUSE]	0	4.28	1	1	1	1	4.12592e+06	397	44.3454	7.73779
Q64669	NAD(P)H dehydrogenase [quinone] 1 OS=Mus musculus GN=Nqo1 PE=1 SV=3 - [NQO1_MOUSE]	0	4.01	1	1	1	1	1.95202e+06	274	30.94	8.71924
Q9CZ44	NSFL1 cofactor p47 OS=Mus musculus GN=Nsfl1c PE=1 SV=1 - [NSF1C_MOUSE]	0	2.7	1	1	1	1	6.78017e+06	370	40.6854	5.14795
P03911	NADH-ubiquinone oxidoreductase chain 4 OS=Mus musculus GN=Mtnd4 PE=1 SV=1 - [NU4M_MOUSE]	0	6.97	1	2	2	2	2.69237e+06	459	51.8466	9.37842
Q02819	Nucleobindin-1 OS=Mus musculus GN=Nucb1 PE=1 SV=2 - [NUCB1_MOUSE]	0	7.19	1	3	3	4	6.33598e+06	459	53.3759	5.07178
P11930	Nucleoside diphosphate-linked moiety X motif 19 OS=Mus musculus GN=Nudt19 PE=1 SV=2 - [NUD19_MOUSE]	0	16.53	1	5	5	5	1.04025e+08	357	40.2944	6.68311
O35685	Nuclear migration protein nudC OS=Mus musculus GN=Nudc PE=1 SV=1 - [NUDC_MOUSE]	0	2.71	1	1	1	2	1.52329e+06	332	38.3343	5.26221
Q9CRD0	OCIA domain-containing protein 1 OS=Mus musculus GN=Ociad1 PE=1 SV=1 - [OCAD1_MOUSE]	0	6.48	1	2	2	2	3.86551e+06	247	27.5928	7.81104
Q9D8W7	OCIA domain-containing protein 2 OS=Mus musculus GN=Ociad2 PE=1 SV=1 - [OCAD2_MOUSE]	0	8.44	1	1	1	1	624045	154	16.9147	9.40771
Q9DC50	Peroxisomal carnitine O-octanoyltransferase OS=Mus musculus GN=Crot PE=1 SV=1 - [OCTC_MOUSE]	0	1.31	1	1	1	1	8.23643e+06	612	70.2191	6.72705
P53395	Lipoamide acyltransferase component of branched-chain alpha-keto acid dehydrogenase complex, mitochondrial OS=Mus musculus GN=Dbt PE=1 SV=2 - [ODB2_MOUSE]	0	12.24	1	5	5	8	2.64047e+07	482	53.2129	8.60205
P50136	2-oxoisovalerate dehydrogenase subunit alpha, mitochondrial OS=Mus musculus GN=Bckdha PE=1 SV=1 - [ODBA_MOUSE]	0	5.2	1	2	2	3	3.70162e+06	442	50.3391	8.06006
Q9D051	Pyruvate dehydrogenase E1 component subunit beta, mitochondrial OS=Mus musculus GN=Pdhb PE=1 SV=1 - [ODPB_MOUSE]	0	27.3	1	7	7	12	5.51836e+07	359	38.912	6.87354
Q8BKZ9	Pyruvate dehydrogenase protein X component, mitochondrial OS=Mus musculus GN=Pdhx PE=1 SV=1 - [ODPX_MOUSE]	0	4.59	1	2	2	3	4.9299e+06	501	53.9652	7.75244
Q9WVD5	Mitochondrial ornithine transporter 1 OS=Mus musculus GN=Slc25a15 PE=1 SV=1 - [ORNT1_MOUSE]	0	12.29	1	3	3	3	5.51165e+06	301	32.8017	8.85107
Q9ER64	Oxysterol-binding protein-related protein 5 OS=Mus musculus GN=Osbpl5 PE=1 SV=3 - [OSBL5_MOUSE]	0	1.6	1	1	1	1	3.23966e+06	874	98.8598	7.44482
O54734	Dolichyl-diphosphooligosaccharide--protein glycosyltransferase 48 kDa subunit OS=Mus musculus GN=Ddost PE=1 SV=2 - [OST48_MOUSE]	0	7.03	1	3	3	3	1.64012e+07	441	48.997	5.8335
Q62422	Osteoclast-stimulating factor 1 OS=Mus musculus GN=Ostf1 PE=1 SV=2 - [OSTF1_MOUSE]	0	5.58	1	1	1	2	2.11046e+06	215	23.7679	5.68115
P18894	D-amino-acid oxidase OS=Mus musculus GN=Dao PE=1 SV=3 - [OXDA_MOUSE]	0	12.75	1	3	3	4	2.29841e+07	345	38.6368	7.57666
Q50L41	Cytosolic phospholipase A2 zeta OS=Mus musculus GN=Pla2g4f PE=2 SV=3 - [PA24F_MOUSE]	0	1.29	1	1	1	1	3.28518e+07	855	96.3034	5.73193
P29341	Polyadenylate-binding protein 1 OS=Mus musculus GN=Pabpc1 PE=1 SV=2 - [PABP1_MOUSE]	0	11.64	1	6	6	7	1.09577e+07	636	70.6259	9.49561
Q9WVE8	Protein kinase C and casein kinase substrate in neurons protein 2 OS=Mus musculus GN=Pacsin2 PE=1 SV=1 - [PACN2_MOUSE]	0	1.85	1	1	1	2	9.83493e+06	486	55.7982	5.19873
Q99JB8	Protein kinase C and casein kinase II substrate protein 3 OS=Mus musculus GN=Pacsin3 PE=1 SV=1 - [PACN3_MOUSE]	0	2.59	1	1	1	1		424	48.5548	6.1001
O35386	Phytanoyl-CoA dioxygenase, peroxisomal OS=Mus musculus GN=Phyh PE=1 SV=1 - [PAHX_MOUSE]	0	5.92	1	2	2	2	2.48123e+06	338	38.5825	7.53271
Q9CY58	Plasminogen activator inhibitor 1 RNA-binding protein OS=Mus musculus GN=Serbp1 PE=1 SV=2 - [PAIRB_MOUSE]	0	2.7	1	1	1	2	804450	407	44.6873	8.54346
Q9ET54	Palladin OS=Mus musculus GN=Palld PE=1 SV=2 - [PALLD_MOUSE]	0	0.64	1	1	1	1	4.1671e+06	1408	152.037	6.25244
Q9Z0P4	Paralemmin-1 OS=Mus musculus GN=Palm PE=1 SV=1 - [PALM_MOUSE]	0	2.09	1	1	1	1	3.91648e+06	383	41.5888	4.84326
Q99LX0	Protein/nucleic acid deglycase DJ-1 OS=Mus musculus GN=Park7 PE=1 SV=1 - [PARK7_MOUSE]	0	13.76	1	2	2	2	1.08074e+07	189	20.0084	6.771
Q9EPC1	Alpha-parvin OS=Mus musculus GN=Parva PE=1 SV=1 - [PARVA_MOUSE]	0	14.25	1	4	4	8	1.03578e+07	372	42.3035	5.94775
Q61990	Poly(rC)-binding protein 2 OS=Mus musculus GN=Pcbp2 PE=1 SV=1 - [PCBP2_MOUSE]	0	3.59	1	1	1	1	1.27488e+07	362	38.1974	6.78564
Q9CQF9	Prenylcysteine oxidase OS=Mus musculus GN=Pcyox1 PE=1 SV=1 - [PCYOX_MOUSE]	0	2.38	1	1	1	1	9.4585e+06	505	56.4587	6.91748
Q922S4	cGMP-dependent 3',5'-cyclic phosphodiesterase OS=Mus musculus GN=Pde2a PE=1 SV=3 - [PDE2A_MOUSE]	0	0.87	1	1	1	1	1.26019e+07	916	103.183	5.37646
P09103	Protein disulfide-isomerase OS=Mus musculus GN=P4hb PE=1 SV=2 - [PDIA1_MOUSE]	0	33.6	1	15	15	22	5.73702e+07	509	57.0228	4.88135
P08003	Protein disulfide-isomerase A4 OS=Mus musculus GN=Pdia4 PE=1 SV=3 - [PDIA4_MOUSE]	0	6.27	1	4	4	5	5.45005e+06	638	71.9375	5.31299
Q922R8	Protein disulfide-isomerase A6 OS=Mus musculus GN=Pdia6 PE=1 SV=3 - [PDIA6_MOUSE]	0	21.36	1	6	6	6	2.51488e+07	440	48.0703	5.13525
Q8R1G6	PDZ and LIM domain protein 2 OS=Mus musculus GN=Pdlim2 PE=1 SV=1 - [PDLI2_MOUSE]	0	6.02	1	2	2	3	1.48494e+07	349	37.6797	8.70459
Q8CI51	PDZ and LIM domain protein 5 OS=Mus musculus GN=Pdlim5 PE=1 SV=4 - [PDLI5_MOUSE]	0	1.52	1	1	1	1	1.5017e+07	591	63.2591	8.25049
Q99K01	Pyridoxal-dependent decarboxylase domain-containing protein 1 OS=Mus musculus GN=Pdxdc1 PE=1 SV=2 - [PDXD1_MOUSE]	0	1.78	1	1	1	1	2.00625e+06	787	87.2807	5.47803
Q8K183	Pyridoxal kinase OS=Mus musculus GN=Pdxk PE=1 SV=1 - [PDXK_MOUSE]	0	5.45	1	1	1	1	7.74728e+06	312	34.9927	6.29053
Q9CQH0	PDZK1-interacting protein 1 OS=Mus musculus GN=Pdzk1ip1 PE=1 SV=1 - [PDZ1I_MOUSE]	0	28.07	1	3	3	4	8.93554e+06	114	12.2902	4.83057
P70296	Phosphatidylethanolamine-binding protein 1 OS=Mus musculus GN=Pebp1 PE=1 SV=3 - [PEBP1_MOUSE]	0	13.9	1	1	1	1	3.73645e+07	187	20.8173	5.40186
Q08481	Platelet endothelial cell adhesion molecule OS=Mus musculus GN=Pecam1 PE=1 SV=1 - [PECA1_MOUSE]	0	1.38	1	1	1	1	924635	727	81.2111	6.7124
Q11136	Xaa-Pro dipeptidase OS=Mus musculus GN=Pepd PE=1 SV=3 - [PEPD_MOUSE]	0	3.85	1	2	2	2	6.41801e+06	493	54.993	5.78271
Q9R0A0	Peroxisomal membrane protein PEX14 OS=Mus musculus GN=Pex14 PE=1 SV=1 - [PEX14_MOUSE]	0	10.11	1	3	3	4	1.49823e+06	376	41.1828	5.10986
O70250	Phosphoglycerate mutase 2 OS=Mus musculus GN=Pgam2 PE=1 SV=3 - [PGAM2_MOUSE]	0	15.81	1	1	4	5	1.89462e+07	253	28.8088	8.49951
O55022	Membrane-associated progesterone receptor component 1 OS=Mus musculus GN=Pgrmc1 PE=1 SV=4 - [PGRC1_MOUSE]	0	11.28	1	2	2	2	9.70057e+06	195	21.6808	4.70361
P16331	Phenylalanine-4-hydroxylase OS=Mus musculus GN=Pah PE=1 SV=4 - [PH4H_MOUSE]	0	3.97	1	2	2	2	6.5417e+06	453	51.8674	6.30322
P61458	Pterin-4-alpha-carbinolamine dehydratase OS=Mus musculus GN=Pcbd1 PE=1 SV=2 - [PHS_MOUSE]	0	35.58	1	3	3	4	2.05922e+07	104	11.978	6.80029
Q91XU3	Phosphatidylinositol 5-phosphate 4-kinase type-2 gamma OS=Mus musculus GN=Pip4k2c PE=1 SV=1 - [PI42C_MOUSE]	0	4.04	1	1	1	1	5.37059e+06	421	47.3061	6.88818
Q7M6Y3	Phosphatidylinositol-binding clathrin assembly protein OS=Mus musculus GN=Picalm PE=1 SV=1 - [PICAL_MOUSE]	0	13.94	2	8	8	10	1.22008e+07	660	71.4983	7.91357
Q02257	Junction plakoglobin OS=Mus musculus GN=Jup PE=1 SV=3 - [PLAK_MOUSE]	0	3.76	1	2	2	2	2.74685e+06	745	81.7488	6.13818
Q9Z280	Phospholipase D1 OS=Mus musculus GN=Pld1 PE=1 SV=1 - [PLD1_MOUSE]	0	0.74	1	1	1	1	3.04183e+06	1074	123.891	8.71924
Q9DBG5	Perilipin-3 OS=Mus musculus GN=Plin3 PE=1 SV=1 - [PLIN3_MOUSE]	0	2.29	1	1	1	1		437	47.233	5.61768
Q9JJ00	Phospholipid scramblase 1 OS=Mus musculus GN=Plscr1 PE=1 SV=1 - [PLS1_MOUSE]	0	3.05	1	1	1	3	5.06054e+06	328	35.8902	5.05908
Q3V0K9	Plastin-1 OS=Mus musculus GN=Pls1 PE=1 SV=1 - [PLSI_MOUSE]	0	9.68	1	2	4	6	1.30153e+07	630	70.3634	5.37646
Q91VC4	Plasmalemma vesicle-associated protein OS=Mus musculus GN=Plvap PE=1 SV=1 - [PLVAP_MOUSE]	0	3.42	1	1	1	1	4.54632e+06	438	49.9021	8.39697
P23492	Purine nucleoside phosphorylase OS=Mus musculus GN=Pnp PE=1 SV=2 - [PNPH_MOUSE]	0	13.15	1	3	3	3	3.38712e+06	289	32.2561	6.16357
Q9R0M4	Podocalyxin OS=Mus musculus GN=Podxl PE=1 SV=2 - [PODXL_MOUSE]	0	12.33	1	4	4	7	2.38129e+07	503	53.3565	4.97021
P62137	Serine/threonine-protein phosphatase PP1-alpha catalytic subunit OS=Mus musculus GN=Ppp1ca PE=1 SV=1 - [PP1A_MOUSE]	0	15.76	1	2	4	6	7.64563e+06	330	37.5158	6.32861
Q8BP40	Lysophosphatidic acid phosphatase type 6 OS=Mus musculus GN=Acp6 PE=1 SV=1 - [PPA6_MOUSE]	0	6.7	1	2	2	2	4.5044e+06	418	47.5946	7.72314
P16675	Lysosomal protective protein OS=Mus musculus GN=Ctsa PE=1 SV=1 - [PPGB_MOUSE]	0	4.22	1	2	2	2	5.59459e+06	474	53.8095	5.85889
P30412	Peptidyl-prolyl cis-trans isomerase C OS=Mus musculus GN=Ppic PE=1 SV=1 - [PPIC_MOUSE]	0	5.66	1	1	1	1	2.39272e+06	212	22.7797	7.50342
Q99KR7	Peptidyl-prolyl cis-trans isomerase F, mitochondrial OS=Mus musculus GN=Ppif PE=1 SV=1 - [PPIF_MOUSE]	0	5.34	1	1	1	1	2.02234e+06	206	21.723	9.15869
Q8BU27	Protein phosphatase 1M OS=Mus musculus GN=Ppm1m PE=2 SV=2 - [PPM1M_MOUSE]	0	2.46	2	1	1	1		406	45.2439	5.57959
Q61171	Peroxiredoxin-2 OS=Mus musculus GN=Prdx2 PE=1 SV=3 - [PRDX2_MOUSE]	0	13.13	1	3	3	3	1.58518e+07	198	21.7651	5.41455
P20108	Thioredoxin-dependent peroxide reductase, mitochondrial OS=Mus musculus GN=Prdx3 PE=1 SV=1 - [PRDX3_MOUSE]	0	17.12	1	4	4	4	5.70013e+07	257	28.1094	7.57666
Q8K411	Presequence protease, mitochondrial OS=Mus musculus GN=Pitrm1 PE=1 SV=1 - [PREP_MOUSE]	0	2.03	1	1	1	1	5.77984e+06	1036	117.297	7.1958
Q9WU79	Proline dehydrogenase 1, mitochondrial OS=Mus musculus GN=Prodh PE=1 SV=2 - [PROD_MOUSE]	0	17.7	1	7	7	9	2.61296e+07	599	67.9925	8.23584
O88685	26S proteasome regulatory subunit 6A OS=Mus musculus GN=Psmc3 PE=1 SV=2 - [PRS6A_MOUSE]	0	5.2	1	2	2	2	2.49615e+06	442	49.5176	5.18604
Q9R1P4	Proteasome subunit alpha type-1 OS=Mus musculus GN=Psma1 PE=1 SV=1 - [PSA1_MOUSE]	0	3.42	1	1	1	1	6.84327e+06	263	29.5278	6.45557
O70435	Proteasome subunit alpha type-3 OS=Mus musculus GN=Psma3 PE=1 SV=3 - [PSA3_MOUSE]	0	8.63	1	2	2	3	6.45653e+06	255	28.3871	5.43994
Q9R1P0	Proteasome subunit alpha type-4 OS=Mus musculus GN=Psma4 PE=1 SV=1 - [PSA4_MOUSE]	0	6.9	1	2	2	4	7.67451e+06	261	29.4522	7.72314
Q9QUM9	Proteasome subunit alpha type-6 OS=Mus musculus GN=Psma6 PE=1 SV=1 - [PSA6_MOUSE]	0	15.04	1	3	3	5	7.21289e+06	246	27.3548	6.75635
Q9Z2U0	Proteasome subunit alpha type-7 OS=Mus musculus GN=Psma7 PE=1 SV=1 - [PSA7_MOUSE]	0	10.08	2	2	2	2	8.55642e+06	248	27.8376	8.45557
Q9R1P3	Proteasome subunit beta type-2 OS=Mus musculus GN=Psmb2 PE=1 SV=1 - [PSB2_MOUSE]	0	5.47	1	1	1	3	4.39526e+06	201	22.8917	7.02002
P99026	Proteasome subunit beta type-4 OS=Mus musculus GN=Psmb4 PE=1 SV=1 - [PSB4_MOUSE]	0	3.79	1	1	1	1	5.25411e+06	264	29.0973	5.64307
Q60692	Proteasome subunit beta type-6 OS=Mus musculus GN=Psmb6 PE=1 SV=3 - [PSB6_MOUSE]	0	8.82	1	2	2	4	7.73806e+06	238	25.3625	5.10986
P70195	Proteasome subunit beta type-7 OS=Mus musculus GN=Psmb7 PE=1 SV=1 - [PSB7_MOUSE]	0	4.33	1	1	1	1	2.99104e+06	277	29.8723	7.98682
Q5DTT2	PH and SEC7 domain-containing protein 1 OS=Mus musculus GN=Psd PE=1 SV=2 - [PSD1_MOUSE]	0	0.78	1	1	1	1	1.02853e+07	1024	109.619	7.04932
Q8VDM4	26S proteasome non-ATPase regulatory subunit 2 OS=Mus musculus GN=Psmd2 PE=1 SV=1 - [PSMD2_MOUSE]	0	2.42	1	2	2	2	3.03159e+06	908	100.139	5.17334
P14685	26S proteasome non-ATPase regulatory subunit 3 OS=Mus musculus GN=Psmd3 PE=1 SV=3 - [PSMD3_MOUSE]	0	5.28	1	2	2	2	3.18211e+06	530	60.6803	8.44092
Q8BJY1	26S proteasome non-ATPase regulatory subunit 5 OS=Mus musculus GN=Psmd5 PE=1 SV=4 - [PSMD5_MOUSE]	0	1.98	1	1	1	2	1.10366e+06	504	55.9369	5.21143
P26516	26S proteasome non-ATPase regulatory subunit 7 OS=Mus musculus GN=Psmd7 PE=1 SV=2 - [PSMD7_MOUSE]	0	2.8	1	1	1	1		321	36.5172	6.771
Q9CX56	26S proteasome non-ATPase regulatory subunit 8 OS=Mus musculus GN=Psmd8 PE=1 SV=2 - [PSMD8_MOUSE]	0	2.27	1	1	1	1	4.38759e+06	353	39.905	9.5835
P17225	Polypyrimidine tract-binding protein 1 OS=Mus musculus GN=Ptbp1 PE=1 SV=2 - [PTBP1_MOUSE]	0	4.93	3	2	2	5	1.17769e+07	527	56.443	8.33838
Q60866	Phosphotriesterase-related protein OS=Mus musculus GN=Pter PE=1 SV=1 - [PTER_MOUSE]	0	10.89	1	3	3	3	1.25283e+07	349	39.1931	6.66846
Q8VDQ1	Prostaglandin reductase 2 OS=Mus musculus GN=Ptgr2 PE=1 SV=2 - [PTGR2_MOUSE]	0	4.27	1	1	1	1	2.70899e+06	351	37.991	5.41455
Q8R2Y8	Peptidyl-tRNA hydrolase 2, mitochondrial OS=Mus musculus GN=Ptrh2 PE=1 SV=1 - [PTH2_MOUSE]	0	8.29	1	1	1	2	6.44539e+06	181	19.514	7.41553
P26350	Prothymosin alpha OS=Mus musculus GN=Ptma PE=1 SV=2 - [PTMA_MOUSE]	0	13.51	1	2	2	2	2.02452e+06	111	12.2471	3.78955
P54830	Tyrosine-protein phosphatase non-receptor type 5 OS=Mus musculus GN=Ptpn5 PE=1 SV=2 - [PTN5_MOUSE]	0	1.48	1	1	1	1	4967909	541	60.7764	5.19873
Q66GT5	Phosphatidylglycerophosphatase and protein-tyrosine phosphatase 1 OS=Mus musculus GN=Ptpmt1 PE=1 SV=1 - [PTPM1_MOUSE]	0	6.74	1	1	1	1	639004	193	21.9286	9.71533
Q9DCL9	Multifunctional protein ADE2 OS=Mus musculus GN=Paics PE=1 SV=4 - [PUR6_MOUSE]	0	3.06	1	1	1	1	943279	425	46.9761	7.2251
P54822	Adenylosuccinate lyase OS=Mus musculus GN=Adsl PE=1 SV=2 - [PUR8_MOUSE]	0	4.55	1	2	2	3	3.00297e+06	484	54.8309	7.26904
P42669	Transcriptional activator protein Pur-alpha OS=Mus musculus GN=Pura PE=1 SV=1 - [PURA_MOUSE]	0	2.8	1	1	1	1	1.58663e+07	321	34.8624	6.44287
O35295	Transcriptional activator protein Pur-beta OS=Mus musculus GN=Purb PE=1 SV=3 - [PURB_MOUSE]	0	6.48	1	1	1	4	4.12858e+06	324	33.8808	5.42725
P42925	Peroxisomal membrane protein 2 OS=Mus musculus GN=Pxmp2 PE=1 SV=2 - [PXMP2_MOUSE]	0	5.15	1	1	1	1	2.94715e+06	194	22.2511	10.0815
Q9JJW0	Peroxisomal membrane protein 4 OS=Mus musculus GN=Pxmp4 PE=1 SV=3 - [PXMP4_MOUSE]	0	5.66	1	1	1	1	2.27447e+06	212	24.1808	9.83252
Q3U4I7	Pyridine nucleotide-disulfide oxidoreductase domain-containing protein 2 OS=Mus musculus GN=Pyroxd2 PE=1 SV=3 - [PYRD2_MOUSE]	0	2.24	1	1	1	1	3.71163e+06	581	62.9004	8.29443
O35435	Dihydroorotate dehydrogenase (quinone), mitochondrial OS=Mus musculus GN=Dhodh PE=1 SV=2 - [PYRD_MOUSE]	0	2.28	1	1	1	1	1.80134e+06	395	42.674	9.5542
Q9CZ13	Cytochrome b-c1 complex subunit 1, mitochondrial OS=Mus musculus GN=Uqcrc1 PE=1 SV=2 - [QCR1_MOUSE]	0	28.75	1	12	12	16	1.35427e+08	480	52.8185	6.21436
Q9CQ69	Cytochrome b-c1 complex subunit 8 OS=Mus musculus GN=Uqcrq PE=1 SV=3 - [QCR8_MOUSE]	0	29.27	1	4	4	6	2.01203e+07	82	9.76211	10.2573
Q8R404	MICOS complex subunit MIC13 OS=Mus musculus GN=Mic13 PE=1 SV=1 - [MIC13_MOUSE]	0	16.81	1	1	1	1	1.65768e+06	119	13.3648	8.63135
Q3UNZ8	Quinone oxidoreductase-like protein 2 OS=Mus musculus PE=1 SV=1 - [QORL2_MOUSE]	0	30.29	1	5	5	9	3.70343e+07	350	37.7846	8.89502
P53994	Ras-related protein Rab-2A OS=Mus musculus GN=Rab2a PE=1 SV=1 - [RAB2A_MOUSE]	0	24.53	2	4	4	6	1.06721e+07	212	23.5328	6.53662
Q9CZT8	Ras-related protein Rab-3B OS=Mus musculus GN=Rab3b PE=1 SV=1 - [RAB3B_MOUSE]	0	12.33	15	1	2	3	3.0247e+07	219	24.7412	5.10986
Q9JIW9	Ras-related protein Ral-B OS=Mus musculus GN=Ralb PE=1 SV=1 - [RALB_MOUSE]	0	15.53	1	1	3	3	1.41597e+07	206	23.3349	6.62451
P08556	GTPase NRas OS=Mus musculus GN=Nras PE=1 SV=1 - [RASN_MOUSE]	0	5.82	3	1	1	1	1.66612e+07	189	21.1855	5.17334
Q99MI1	ELKS/Rab6-interacting/CAST family member 1 OS=Mus musculus GN=Erc1 PE=1 SV=1 - [RB6I2_MOUSE]	0	0.98	1	1	1	1	4.3294e+06	1120	128.252	5.87158
O88851	Putative hydrolase RBBP9 OS=Mus musculus GN=Rbbp9 PE=1 SV=2 - [RBBP9_MOUSE]	0	8.6	1	1	1	1	6.62272e+06	186	20.8983	5.97314
P06281	Renin-1 OS=Mus musculus GN=Ren1 PE=1 SV=1 - [RENI1_MOUSE]	0	26.12	2	6	6	11	5.1509e+07	402	44.3144	7.1665
Q5FWK3	Rho GTPase-activating protein 1 OS=Mus musculus GN=Arhgap1 PE=1 SV=1 - [RHG01_MOUSE]	0	4.33	1	2	2	2	8.39875e+06	439	50.3791	6.44287
P35979	60S ribosomal protein L12 OS=Mus musculus GN=Rpl12 PE=1 SV=2 - [RL12_MOUSE]	0	24.24	1	3	3	3	1.17154e+07	165	17.7935	9.42236
P19253	60S ribosomal protein L13a OS=Mus musculus GN=Rpl13a PE=1 SV=4 - [RL13A_MOUSE]	0	12.32	1	3	3	3	1.26392e+07	203	23.4493	11.019
P47963	60S ribosomal protein L13 OS=Mus musculus GN=Rpl13 PE=1 SV=3 - [RL13_MOUSE]	0	6.16	1	1	1	1	1.02804e+07	211	24.2905	11.5464
Q9CPR4	60S ribosomal protein L17 OS=Mus musculus GN=Rpl17 PE=1 SV=3 - [RL17_MOUSE]	0	5.43	1	1	1	1	1.03547e+07	184	21.4094	10.1841
P35980	60S ribosomal protein L18 OS=Mus musculus GN=Rpl18 PE=1 SV=3 - [RL18_MOUSE]	0	13.83	1	2	2	2	2.99626e+07	188	21.6312	11.7808
O09167	60S ribosomal protein L21 OS=Mus musculus GN=Rpl21 PE=1 SV=3 - [RL21_MOUSE]	0	16.25	1	2	2	3	8.81781e+06	160	18.5501	10.4917
P14115	60S ribosomal protein L27a OS=Mus musculus GN=Rpl27a PE=1 SV=5 - [RL27A_MOUSE]	0	7.43	1	1	1	1	3.81335e+07	148	16.595	11.1216
P41105	60S ribosomal protein L28 OS=Mus musculus GN=Rpl28 PE=1 SV=2 - [RL28_MOUSE]	0	8.03	1	1	1	1	3.55454e+06	137	15.7237	12.0151
P47915	60S ribosomal protein L29 OS=Mus musculus GN=Rpl29 PE=1 SV=2 - [RL29_MOUSE]	0	5	1	1	1	1	1.39446e+07	160	17.5759	11.8394
Q9D1R9	60S ribosomal protein L34 OS=Mus musculus GN=Rpl34 PE=1 SV=2 - [RL34_MOUSE]	0	7.69	1	1	1	1	1.69618e+06	117	13.2844	11.4731
Q9JJI8	60S ribosomal protein L38 OS=Mus musculus GN=Rpl38 PE=1 SV=3 - [RL38_MOUSE]	0	18.57	1	1	1	1	1.18834e+07	70	8.19872	10.0962
P27659	60S ribosomal protein L3 OS=Mus musculus GN=Rpl3 PE=1 SV=3 - [RL3_MOUSE]	0	2.23	1	1	1	1	1.68659e+07	403	46.0808	10.2134
Q9D8E6	60S ribosomal protein L4 OS=Mus musculus GN=Rpl4 PE=1 SV=3 - [RL4_MOUSE]	0	8.83	1	3	3	4	1.45594e+07	419	47.124	11.0044
P47962	60S ribosomal protein L5 OS=Mus musculus GN=Rpl5 PE=1 SV=3 - [RL5_MOUSE]	0	6.4	1	2	2	2	8.57328e+06	297	34.3787	9.77393
P47911	60S ribosomal protein L6 OS=Mus musculus GN=Rpl6 PE=1 SV=3 - [RL6_MOUSE]	0	10.81	1	3	3	3	1.48764e+07	296	33.4889	10.6968
P12970	60S ribosomal protein L7a OS=Mus musculus GN=Rpl7a PE=1 SV=2 - [RL7A_MOUSE]	0	14.66	1	3	3	4	1.40345e+07	266	29.958	10.5649
P14148	60S ribosomal protein L7 OS=Mus musculus GN=Rpl7 PE=1 SV=2 - [RL7_MOUSE]	0	22.22	1	5	5	5	1.47798e+07	270	31.3998	10.8872
P51410	60S ribosomal protein L9 OS=Mus musculus GN=Rpl9 PE=2 SV=2 - [RL9_MOUSE]	0	7.29	1	1	1	1	3.53652e+06	192	21.8678	9.94971
P99027	60S acidic ribosomal protein P2 OS=Mus musculus GN=Rplp2 PE=1 SV=3 - [RLA2_MOUSE]	0	26.96	1	2	2	5	1.76664e+07	115	11.6438	4.53857
Q9DB15	39S ribosomal protein L12, mitochondrial OS=Mus musculus GN=Mrpl12 PE=1 SV=2 - [RM12_MOUSE]	0	10.95	1	3	3	3	2.57935e+06	201	21.6948	9.29053
Q9DCV4	Regulator of microtubule dynamics protein 1 OS=Mus musculus GN=Rmdn1 PE=1 SV=2 - [RMD1_MOUSE]	0	3.61	1	1	1	1	5.04437e+06	305	34.9782	8.70459
Q9CX86	Heterogeneous nuclear ribonucleoprotein A0 OS=Mus musculus GN=Hnrnpa0 PE=1 SV=1 - [ROA0_MOUSE]	0	7.54	1	1	2	2	7.34597e+06	305	30.5117	9.30518
P49312	Heterogeneous nuclear ribonucleoprotein A1 OS=Mus musculus GN=Hnrnpa1 PE=1 SV=2 - [ROA1_MOUSE]	0	14.06	1	2	4	4	7.98943e+06	320	34.1753	9.23193
O88569	Heterogeneous nuclear ribonucleoproteins A2/B1 OS=Mus musculus GN=Hnrnpa2b1 PE=1 SV=2 - [ROA2_MOUSE]	0	23.8	1	7	9	15	2.34724e+07	353	37.3797	8.95361
Q99020	Heterogeneous nuclear ribonucleoprotein A/B OS=Mus musculus GN=Hnrnpab PE=1 SV=1 - [ROAA_MOUSE]	0	4.56	1	1	1	3	4205350	285	30.8123	7.91357
P47968	Ribose-5-phosphate isomerase OS=Mus musculus GN=Rpia PE=1 SV=2 - [RPIA_MOUSE]	0	3.96	1	1	1	1	265006	303	32.4307	8.01611
Q9DBG6	Dolichyl-diphosphooligosaccharide--protein glycosyltransferase subunit 2 OS=Mus musculus GN=Rpn2 PE=1 SV=1 - [RPN2_MOUSE]	0	6.02	1	2	2	2	9.31945e+06	631	69.02	5.80811
P10833	Ras-related protein R-Ras OS=Mus musculus GN=Rras PE=1 SV=1 - [RRAS_MOUSE]	0	12.84	1	1	2	2	6.93469e+06	218	23.749	6.78564
Q99PL5	Ribosome-binding protein 1 OS=Mus musculus GN=Rrbp1 PE=1 SV=2 - [RRBP1_MOUSE]	0	2.06	1	3	3	3	3.50652e+06	1605	172.776	9.33447
Q9CQR2	40S ribosomal protein S21 OS=Mus musculus GN=Rps21 PE=1 SV=1 - [RS21_MOUSE]	0	28.92	1	2	2	3	7.51307e+06	83	9.13555	8.51416
P97351	40S ribosomal protein S3a OS=Mus musculus GN=Rps3a PE=1 SV=3 - [RS3A_MOUSE]	0	7.95	1	2	2	7	1.80332e+07	264	29.8657	9.72998
P97461	40S ribosomal protein S5 OS=Mus musculus GN=Rps5 PE=1 SV=3 - [RS5_MOUSE]	0	9.31	1	2	2	3	5.09005e+06	204	22.875	9.71533
P27048	Small nuclear ribonucleoprotein-associated protein B OS=Mus musculus GN=Snrpb PE=1 SV=1 - [RSMB_MOUSE]	0	3.46	2	1	1	1	5.57739e+06	231	23.6402	10.9019
P14206	40S ribosomal protein SA OS=Mus musculus GN=Rpsa PE=1 SV=4 - [RSSA_MOUSE]	0	21.69	1	5	5	7	4.01547e+07	295	32.8174	4.86865
Q01730	Ras suppressor protein 1 OS=Mus musculus GN=Rsu1 PE=1 SV=3 - [RSU1_MOUSE]	0	12.27	1	5	5	9	8.20898e+06	277	31.5307	8.88037
Q99N87	28S ribosomal protein S5, mitochondrial OS=Mus musculus GN=Mrps5 PE=1 SV=1 - [RT05_MOUSE]	0	3.24	1	1	1	1	1.1161e+06	432	48.1762	10.1401
P58064	28S ribosomal protein S6, mitochondrial OS=Mus musculus GN=Mrps6 PE=1 SV=3 - [RT06_MOUSE]	0	8	1	1	1	1	3.10594e+06	125	14.2997	9.49561
Q9D7N3	28S ribosomal protein S9, mitochondrial OS=Mus musculus GN=Mrps9 PE=1 SV=3 - [RT09_MOUSE]	0	3.08	1	1	1	1	1.29811e+06	390	44.9008	8.80713
Q9DC71	28S ribosomal protein S15, mitochondrial OS=Mus musculus GN=Mrps15 PE=1 SV=2 - [RT15_MOUSE]	0	3.88	1	1	1	1	529960	258	29.4452	10.1255
Q8VE22	28S ribosomal protein S23, mitochondrial OS=Mus musculus GN=Mrps23 PE=1 SV=1 - [RT23_MOUSE]	0	5.65	1	1	1	1	2.11491e+06	177	20.3355	8.5874
Q9ER88	28S ribosomal protein S29, mitochondrial OS=Mus musculus GN=Dap3 PE=1 SV=1 - [RT29_MOUSE]	0	2.3	1	1	1	1	498229	391	44.6712	8.93896
Q9JIK9	28S ribosomal protein S34, mitochondrial OS=Mus musculus GN=Mrps34 PE=1 SV=1 - [RT34_MOUSE]	0	10.09	1	2	2	2	2.73396e+06	218	25.8107	10.4331
Q9WTM5	RuvB-like 2 OS=Mus musculus GN=Ruvbl2 PE=1 SV=3 - [RUVB2_MOUSE]	0	2.38	1	1	1	1	1.97225e+06	463	51.0805	5.64307
P55014	Solute carrier family 12 member 1 OS=Mus musculus GN=Slc12a1 PE=1 SV=2 - [S12A1_MOUSE]	0	3.2	1	3	3	3	4.13884e+06	1095	120.278	7.75244
Q91Y63	Solute carrier family 13 member 3 OS=Mus musculus GN=Slc13a3 PE=1 SV=1 - [S13A3_MOUSE]	0	2.5	1	1	1	2	2.24459e+06	600	66.1	7.72314
Q8BPX9	Solute carrier family 15 member 3 OS=Mus musculus GN=Slc15a3 PE=2 SV=1 - [S15A3_MOUSE]	0	3.63	1	1	1	1	1.57634e+08	578	64.0094	8.80713
O08966	Solute carrier family 22 member 1 OS=Mus musculus GN=Slc22a1 PE=1 SV=2 - [S22A1_MOUSE]	0	2.88	1	1	1	1	1.34921e+07	556	61.4807	6.66846
O70577	Solute carrier family 22 member 2 OS=Mus musculus GN=Slc22a2 PE=1 SV=1 - [S22A2_MOUSE]	0	1.81	1	1	1	1	2.45971e+07	553	61.7903	7.84033
Q8VC69	Solute carrier family 22 member 6 OS=Mus musculus GN=Slc22a6 PE=1 SV=1 - [S22A6_MOUSE]	0	4.4	1	2	2	2	8.38332e+06	545	59.9742	9.1001
Q5SWT3	Solute carrier family 25 member 35 OS=Mus musculus GN=Slc25a35 PE=1 SV=2 - [S2535_MOUSE]	0	6.67	1	2	2	2	1.85189e+06	300	32.6097	9.5249
Q8R0Y8	Mitochondrial coenzyme A transporter SLC25A42 OS=Mus musculus GN=Slc25a42 PE=1 SV=1 - [S2542_MOUSE]	0	7.86	1	2	2	3	4.91772e+06	318	35.2186	10.0522
Q8CFJ7	Solute carrier family 25 member 45 OS=Mus musculus GN=Slc25a45 PE=1 SV=1 - [S2545_MOUSE]	0	5.9	1	1	1	1	1.24838e+06	288	31.6691	9.1001
P58735	Sulfate anion transporter 1 OS=Mus musculus GN=Slc26a1 PE=1 SV=1 - [S26A1_MOUSE]	0	1.7	1	1	1	2	6.33297e+06	704	75.739	8.08936
O35488	Very long-chain acyl-CoA synthetase OS=Mus musculus GN=Slc27a2 PE=1 SV=2 - [S27A2_MOUSE]	0	25.65	1	14	14	17	6.51736e+07	620	70.3775	8.89502
Q5HZH7	Putative sodium-coupled neutral amino acid transporter 8 OS=Mus musculus GN=Slc38a8 PE=2 SV=1 - [S38A8_MOUSE]	0	1.85	1	1	1	1	3.96239e+07	432	46.8667	6.69775
Q8K0H1	Multidrug and toxin extrusion protein 1 OS=Mus musculus GN=Slc47a1 PE=1 SV=2 - [S47A1_MOUSE]	0	3	1	1	1	2	5.6604e+06	567	61.6017	7.51807
O88343	Electrogenic sodium bicarbonate cotransporter 1 OS=Mus musculus GN=Slc4a4 PE=1 SV=2 - [S4A4_MOUSE]	0	9.08	3	7	7	8	2.87598e+07	1079	121.406	6.84424
Q9EP69	Phosphatidylinositide phosphatase SAC1 OS=Mus musculus GN=Sacm1l PE=1 SV=1 - [SAC1_MOUSE]	0	4.26	1	2	2	2	2.06218e+06	587	66.9009	7.29834
P50247	Adenosylhomocysteinase OS=Mus musculus GN=Ahcy PE=1 SV=3 - [SAHH_MOUSE]	0	13.43	1	5	5	5	2.68176e+07	432	47.6573	6.53662
Q8BGH2	Sorting and assembly machinery component 50 homolog OS=Mus musculus GN=Samm50 PE=1 SV=1 - [SAM50_MOUSE]	0	6.61	1	3	3	5	1.02874e+07	469	51.8313	6.80029
Q60648	Ganglioside GM2 activator OS=Mus musculus GN=Gm2a PE=1 SV=2 - [SAP3_MOUSE]	0	16.58	1	2	2	3	1.15634e+07	193	20.8108	5.89697
P17563	Selenium-binding protein 1 OS=Mus musculus GN=Selenbp1 PE=1 SV=2 - [SBP1_MOUSE]	0	30.51	2	11	11	14	4.77369e+07	472	52.4804	6.29053
Q01405	Protein transport protein Sec23A OS=Mus musculus GN=Sec23a PE=1 SV=2 - [SC23A_MOUSE]	0	3.14	1	2	2	3	1.42881e+06	765	86.1064	7.07861
Q3UPL0	Protein transport protein Sec31A OS=Mus musculus GN=Sec31a PE=1 SV=2 - [SC31A_MOUSE]	0	5.12	1	4	4	4	5.20882e+06	1230	133.486	6.75635
Q923I7	Sodium/glucose cotransporter 2 OS=Mus musculus GN=Slc5a2 PE=1 SV=1 - [SC5A2_MOUSE]	0	10.15	2	5	5	8	2.3161e+07	670	72.9598	7.66455
Q9CQS8	Protein transport protein Sec61 subunit beta OS=Mus musculus GN=Sec61b PE=1 SV=3 - [SC61B_MOUSE]	0	10.42	1	1	1	1	8.64959e+06	96	9.9521	11.561
Q8K021	Secretory carrier-associated membrane protein 1 OS=Mus musculus GN=Scamp1 PE=1 SV=1 - [SCAM1_MOUSE]	0	3.55	1	2	2	2	935213	338	38.0038	7.7085
Q9ERN0	Secretory carrier-associated membrane protein 2 OS=Mus musculus GN=Scamp2 PE=1 SV=1 - [SCAM2_MOUSE]	0	3.65	1	1	1	1	3.44366e+06	329	36.4412	6.31592
O35609	Secretory carrier-associated membrane protein 3 OS=Mus musculus GN=Scamp3 PE=1 SV=3 - [SCAM3_MOUSE]	0	4.58	1	1	1	1	4.61347e+06	349	38.4333	7.63525
Q8BMD8	Calcium-binding mitochondrial carrier protein SCaMC-1 OS=Mus musculus GN=Slc25a24 PE=1 SV=1 - [SCMC1_MOUSE]	0	2.74	1	1	1	1	2.24482e+06	475	52.8682	7.43018
Q80U72	Protein scribble homolog OS=Mus musculus GN=Scrib PE=1 SV=2 - [SCRIB_MOUSE]	0	1.43	1	1	2	2	2.33248e+06	1612	173.952	5.12256
O35988	Syndecan-4 OS=Mus musculus GN=Sdc4 PE=1 SV=1 - [SDC4_MOUSE]	0	6.57	1	1	1	1	1.8755e+06	198	21.469	4.41162
Q6P1D5	Seizure 6-like protein OS=Mus musculus GN=Sez6l PE=1 SV=1 - [SE6L1_MOUSE]	0	2.6	1	1	1	1	4.31809e+07	963	104.76	4.69092
P42208	Septin-2 OS=Mus musculus GN=Sept2 PE=1 SV=2 - [SEPT2_MOUSE]	0	11.36	1	3	3	5	1.02112e+07	361	41.4993	6.55127
O55131	Septin-7 OS=Mus musculus GN=Sept7 PE=1 SV=1 - [SEPT7_MOUSE]	0	9.63	4	2	3	3	9.11727e+06	436	50.5179	8.57275
Q80UG5	Septin-9 OS=Mus musculus GN=Sept9 PE=1 SV=1 - [SEPT9_MOUSE]	0	2.57	1	1	1	1	2.73625e+06	583	65.5339	8.89502
Q61753	D-3-phosphoglycerate dehydrogenase OS=Mus musculus GN=Phgdh PE=1 SV=3 - [SERA_MOUSE]	0	1.69	1	1	1	2	1.99279e+06	533	56.5491	6.53662
Q9EPB5	Serine hydrolase-like protein OS=Mus musculus GN=Serhl PE=1 SV=1 - [SERHL_MOUSE]	0	3.54	1	1	1	1	4.03283e+06	311	35.2878	8.104
P19324	Serpin H1 OS=Mus musculus GN=Serpinh1 PE=1 SV=3 - [SERPH_MOUSE]	0	6.24	1	2	2	4	8.37256e+06	417	46.5042	8.82178
Q99JR1	Sideroflexin-1 OS=Mus musculus GN=Sfxn1 PE=1 SV=3 - [SFXN1_MOUSE]	0	31.99	1	6	6	7	2.51337e+07	322	35.6263	9.23193
Q91V61	Sideroflexin-3 OS=Mus musculus GN=Sfxn3 PE=1 SV=1 - [SFXN3_MOUSE]	0	13.4	1	2	2	2	4.06239e+06	321	35.3835	9.51025
Q9JJU8	SH3 domain-binding glutamic acid-rich-like protein OS=Mus musculus GN=Sh3bgrl PE=1 SV=1 - [SH3L1_MOUSE]	0	11.4	1	1	1	1	1.58411e+06	114	12.8032	4.91943
Q91VW3	SH3 domain-binding glutamic acid-rich-like protein 3 OS=Mus musculus GN=Sh3bgrl3 PE=1 SV=1 - [SH3L3_MOUSE]	0	10.75	1	1	1	1	4.76654e+06	93	10.4703	5.13525
A2ALU4	Protein Shroom2 OS=Mus musculus GN=Shroom2 PE=1 SV=1 - [SHRM2_MOUSE]	0	0.61	1	1	1	1	2.77835e+07	1481	164.602	6.69775
Q9JLZ8	Single Ig IL-1-related receptor OS=Mus musculus GN=Sigirr PE=1 SV=2 - [SIGIR_MOUSE]	0	2.2	1	1	1	1	4.50865e+06	409	46.1294	5.74463
Q9DB05	Alpha-soluble NSF attachment protein OS=Mus musculus GN=Napa PE=1 SV=1 - [SNAA_MOUSE]	0	7.8	1	2	2	3	5.17469e+06	295	33.1682	5.45264
Q9CWZ7	Gamma-soluble NSF attachment protein OS=Mus musculus GN=Napg PE=1 SV=1 - [SNAG_MOUSE]	0	3.21	1	1	1	1	1.1006e+06	312	34.7103	5.41455
Q78PY7	Staphylococcal nuclease domain-containing protein 1 OS=Mus musculus GN=Snd1 PE=1 SV=1 - [SND1_MOUSE]	0	3.74	1	3	3	3	4.32654e+06	910	102.025	7.43018
Q3TIX9	U4/U6.U5 tri-snRNP-associated protein 2 OS=Mus musculus GN=Usp39 PE=1 SV=2 - [SNUT2_MOUSE]	0	1.77	1	1	1	1	121023	564	65.1056	8.89502
O70492	Sorting nexin-3 OS=Mus musculus GN=Snx3 PE=1 SV=3 - [SNX3_MOUSE]	0	17.28	1	3	3	3	7.01474e+06	162	18.7457	8.66064
Q91VH2	Sorting nexin-9 OS=Mus musculus GN=Snx9 PE=1 SV=1 - [SNX9_MOUSE]	0	2.02	1	1	1	1	573914	595	66.5036	5.51611
P08228	Superoxide dismutase [Cu-Zn] OS=Mus musculus GN=Sod1 PE=1 SV=2 - [SODC_MOUSE]	0	38.31	1	5	5	8	5.32266e+07	154	15.9328	6.50732
P09671	Superoxide dismutase [Mn], mitochondrial OS=Mus musculus GN=Sod2 PE=1 SV=3 - [SODM_MOUSE]	0	37.84	1	8	8	12	8.76177e+07	222	24.5875	8.6167
Q9D826	Peroxisomal sarcosine oxidase OS=Mus musculus GN=Pipox PE=1 SV=1 - [SOX_MOUSE]	0	11.54	1	3	3	3	2.26061e+07	390	43.8184	7.54736
Q60854	Serpin B6 OS=Mus musculus GN=Serpinb6 PE=1 SV=1 - [SPB6_MOUSE]	0	2.65	1	1	1	1	3.8391e+06	378	42.5712	5.74463
Q91WK1	SPRY domain-containing protein 4 OS=Mus musculus GN=Spryd4 PE=1 SV=1 - [SPRY4_MOUSE]	0	4.83	1	1	1	1	1.51286e+06	207	23.2602	9.45166
Q3UTJ2	Sorbin and SH3 domain-containing protein 2 OS=Mus musculus GN=Sorbs2 PE=1 SV=2 - [SRBS2_MOUSE]	0	4.41	1	3	3	3	9.23946e+06	1180	132.266	8.52881
Q60598	Src substrate cortactin OS=Mus musculus GN=Cttn PE=1 SV=2 - [SRC8_MOUSE]	0	4.21	1	2	2	2	6.77211e+06	546	61.2124	5.40186
Q8BTI8	Serine/arginine repetitive matrix protein 2 OS=Mus musculus GN=Srrm2 PE=1 SV=3 - [SRRM2_MOUSE]	0	0.44	1	1	1	1	570475	2703	294.666	12.0298
Q99MR6	Serrate RNA effector molecule homolog OS=Mus musculus GN=Srrt PE=1 SV=1 - [SRRT_MOUSE]	0	1.14	1	1	1	1	673540	875	100.39	5.97314
Q8BWF0	Succinate-semialdehyde dehydrogenase, mitochondrial OS=Mus musculus GN=Aldh5a1 PE=1 SV=1 - [SSDH_MOUSE]	0	4.02	1	2	2	2	5.7996e+06	523	55.9328	8.25049
Q9CY50	Translocon-associated protein subunit alpha OS=Mus musculus GN=Ssr1 PE=1 SV=1 - [SSRA_MOUSE]	0	2.8	1	1	1	2	1.59869e+07	286	32.0451	4.44971
Q9D939	Sulfotransferase 1C2 OS=Mus musculus GN=Sult1c2 PE=1 SV=1 - [ST1C2_MOUSE]	0	10.47	1	3	3	3	1.96404e+06	296	34.9305	7.82568
Q3UZZ6	Sulfotransferase 1 family member D1 OS=Mus musculus GN=Sult1d1 PE=1 SV=1 - [ST1D1_MOUSE]	0	9.15	1	2	2	2	1.22688e+07	295	35.0605	5.75732
P83093	Stromal interaction molecule 2 OS=Mus musculus GN=Stim2 PE=1 SV=2 - [STIM2_MOUSE]	0	1.47	1	1	1	1	1.31139e+07	746	83.8722	6.78564
Q99JB2	Stomatin-like protein 2, mitochondrial OS=Mus musculus GN=Stoml2 PE=1 SV=1 - [STML2_MOUSE]	0	7.08	1	2	2	3	4.52096e+06	353	38.3612	8.86572
Q9Z1Z2	Serine-threonine kinase receptor-associated protein OS=Mus musculus GN=Strap PE=1 SV=2 - [STRAP_MOUSE]	0	3.14	1	1	1	1	365378	350	38.418	5.12256
Q9ER00	Syntaxin-12 OS=Mus musculus GN=Stx12 PE=1 SV=1 - [STX12_MOUSE]	0	6.2	1	1	1	1	9.80628e+06	274	31.1759	5.43994
O70439	Syntaxin-7 OS=Mus musculus GN=Stx7 PE=1 SV=3 - [STX7_MOUSE]	0	5.75	1	1	1	2	8.36078e+06	261	29.8023	5.78271
Q64324	Syntaxin-binding protein 2 OS=Mus musculus GN=Stxbp2 PE=1 SV=1 - [STXB2_MOUSE]	0	2.7	1	1	1	1	5.38299e+06	593	66.3155	6.7417
Q60770	Syntaxin-binding protein 3 OS=Mus musculus GN=Stxbp3 PE=1 SV=1 - [STXB3_MOUSE]	0	4.22	1	2	2	2	2.45798e+06	592	67.8989	8.01611
Q9Z2I9	Succinate--CoA ligase [ADP-forming] subunit beta, mitochondrial OS=Mus musculus GN=Sucla2 PE=1 SV=2 - [SUCB1_MOUSE]	0	20.52	1	7	7	7	4.16791e+07	463	50.0821	7.00537
Q7TNE1	Succinate--hydroxymethylglutarate CoA-transferase OS=Mus musculus GN=Sugct PE=1 SV=2 - [SUCHY_MOUSE]	0	1.83	1	1	1	1	9.87031e+06	436	47.6596	8.67529
Q8R086	Sulfite oxidase, mitochondrial OS=Mus musculus GN=Suox PE=1 SV=2 - [SUOX_MOUSE]	0	2.56	1	1	1	1	4.41229e+07	546	60.7178	6.53662
Q9DBX3	Sushi domain-containing protein 2 OS=Mus musculus GN=Susd2 PE=1 SV=1 - [SUSD2_MOUSE]	0	1.1	1	1	1	1		820	90.5831	6.62451
Q922B2	Aspartate--tRNA ligase, cytoplasmic OS=Mus musculus GN=Dars PE=1 SV=2 - [SYDC_MOUSE]	0	2	1	1	1	1	1.27161e+06	501	57.1112	6.49365
Q8CGC7	Bifunctional glutamate/proline--tRNA ligase OS=Mus musculus GN=Eprs PE=1 SV=4 - [SYEP_MOUSE]	0	1.19	1	1	1	1	1.12628e+06	1512	169.972	7.66455
Q9WUA2	Phenylalanine--tRNA ligase beta subunit OS=Mus musculus GN=Farsb PE=1 SV=2 - [SYFB_MOUSE]	0	3.06	1	2	2	3	3.42339e+06	589	65.6553	7.12256
Q8BIJ6	Isoleucine--tRNA ligase, mitochondrial OS=Mus musculus GN=Iars2 PE=1 SV=1 - [SYIM_MOUSE]	0	2.67	1	2	2	3	1.03068e+07	1012	112.732	6.81494
Q99MN1	Lysine--tRNA ligase OS=Mus musculus GN=Kars PE=1 SV=1 - [SYK_MOUSE]	0	1.68	1	1	1	1	771188	595	67.7965	5.93506
Q8CC35	Synaptopodin OS=Mus musculus GN=Synpo PE=1 SV=2 - [SYNPO_MOUSE]	0	3.66	1	2	2	3	7.97407e+06	929	99.4904	9.42236
O09117	Synaptophysin-like protein 1 OS=Mus musculus GN=Sypl1 PE=1 SV=2 - [SYPL1_MOUSE]	0	3.45	1	1	1	1	2.72251e+06	261	28.8806	8.79248
Q3U186	Probable arginine--tRNA ligase, mitochondrial OS=Mus musculus GN=Rars2 PE=1 SV=1 - [SYRM_MOUSE]	0	1.56	1	1	1	1	830540	578	65.2946	8.01611
Q8BYL4	Tyrosine--tRNA ligase, mitochondrial OS=Mus musculus GN=Yars2 PE=1 SV=2 - [SYYM_MOUSE]	0	2.33	1	1	1	1	536963	472	52.5644	9.15869
Q64302	Transmembrane 4 L6 family member 1 OS=Mus musculus GN=Tm4sf1 PE=1 SV=1 - [T4S1_MOUSE]	0	4.46	1	1	1	1	1.9633e+06	202	22.2277	5.73193
Q6Y685	Transforming acidic coiled-coil-containing protein 1 OS=Mus musculus GN=Tacc1 PE=1 SV=1 - [TACC1_MOUSE]	0	1.16	2	1	1	2	152624	774	83.8997	5.03369
Q9JJ11	Transforming acidic coiled-coil-containing protein 3 OS=Mus musculus GN=Tacc3 PE=1 SV=1 - [TACC3_MOUSE]	0	1.43	1	1	1	1	5.87859e+06	631	70.5831	4.61475
Q8K0Z7	Translational activator of cytochrome c oxidase 1 OS=Mus musculus GN=Taco1 PE=1 SV=1 - [TACO1_MOUSE]	0	6.8	1	1	1	1	8.75575e+06	294	32.2935	8.11865
Q921F2	TAR DNA-binding protein 43 OS=Mus musculus GN=Tardbp PE=1 SV=1 - [TADBP_MOUSE]	0	5.07	1	2	2	2	8.03359e+06	414	44.5193	6.69775
Q99KW3	TRIO and F-actin-binding protein OS=Mus musculus GN=Triobp PE=1 SV=3 - [TARA_MOUSE]	0	0.55	1	1	1	2	498841	2014	223.232	8.06006
P11983	T-complex protein 1 subunit alpha OS=Mus musculus GN=Tcp1 PE=1 SV=3 - [TCPA_MOUSE]	0	2.34	1	2	2	2	4.31978e+06	556	60.4107	6.16357
P80315	T-complex protein 1 subunit delta OS=Mus musculus GN=Cct4 PE=1 SV=3 - [TCPD_MOUSE]	0	6.68	1	2	2	2	7.94923e+06	539	58.0297	8.01611
P80316	T-complex protein 1 subunit epsilon OS=Mus musculus GN=Cct5 PE=1 SV=1 - [TCPE_MOUSE]	0	13.12	1	5	5	8	1.108e+07	541	59.5859	6.02393
P80317	T-complex protein 1 subunit zeta OS=Mus musculus GN=Cct6a PE=1 SV=3 - [TCPZ_MOUSE]	0	13.94	2	6	6	9	1.08901e+07	531	57.9677	7.07861
Q8CGB6	Tensin-2 OS=Mus musculus GN=Tns2 PE=1 SV=1 - [TNS2_MOUSE]	0	0.64	1	1	1	1	3.56844e+06	1400	151.917	8.48486
Q5SSZ5	Tensin-3 OS=Mus musculus GN=Tns3 PE=1 SV=1 - [TENS3_MOUSE]	0	0.69	1	1	1	1	4.71966e+06	1440	155.491	6.65381
Q9JLF6	Protein-glutamine gamma-glutamyltransferase K OS=Mus musculus GN=Tgm1 PE=1 SV=2 - [TGM1_MOUSE]	0	2.94	1	2	2	3	1.62117e+06	815	89.7693	6.50732
P10639	Thioredoxin OS=Mus musculus GN=Txn PE=1 SV=3 - [THIO_MOUSE]	0	22.86	1	3	3	4	1.42823e+07	105	11.6676	4.91943
Q80W22	Threonine synthase-like 2 OS=Mus musculus GN=Thnsl2 PE=1 SV=1 - [THNS2_MOUSE]	0	5.8	1	3	3	4	7.14382e+06	483	54.1532	6.39209
B1AZI6	THO complex subunit 2 OS=Mus musculus GN=Thoc2 PE=1 SV=1 - [THOC2_MOUSE]	0	0.63	1	1	1	1	1.04295e+07	1594	182.658	8.44092
Q99J99	3-mercaptopyruvate sulfurtransferase OS=Mus musculus GN=Mpst PE=1 SV=3 - [THTM_MOUSE]	0	10.44	1	2	2	3	6.04888e+06	297	33.0025	6.58057
P52196	Thiosulfate sulfurtransferase OS=Mus musculus GN=Tst PE=1 SV=3 - [THTR_MOUSE]	0	31.65	1	7	7	9	3.52943e+07	297	33.4448	7.85498
O35857	Mitochondrial import inner membrane translocase subunit TIM44 OS=Mus musculus GN=Timm44 PE=1 SV=2 - [TIM44_MOUSE]	0	4.65	1	2	2	2	3.5901e+06	452	51.0593	8.1333
Q9D880	Mitochondrial import inner membrane translocase subunit TIM50 OS=Mus musculus GN=Timm50 PE=1 SV=1 - [TIM50_MOUSE]	0	10.76	1	3	3	3	5.11012e+06	353	39.7516	8.1333
Q9WVA2	Mitochondrial import inner membrane translocase subunit Tim8 A OS=Mus musculus GN=Timm8a1 PE=1 SV=1 - [TIM8A_MOUSE]	0	11.34	1	1	1	2	7.30369e+06	97	11.0353	5.16064
P40142	Transketolase OS=Mus musculus GN=Tkt PE=1 SV=1 - [TKT_MOUSE]	0	27.61	1	11	11	13	3.86389e+07	623	67.5876	7.50342
Q71LX4	Talin-2 OS=Mus musculus GN=Tln2 PE=1 SV=3 - [TLN2_MOUSE]	0	3.79	1	3	6	6	5.90814e+06	2375	253.462	5.79541
Q3UBX0	Transmembrane protein 109 OS=Mus musculus GN=Tmem109 PE=1 SV=2 - [TM109_MOUSE]	0	4.94	1	1	1	2	1.06106e+07	243	26.2894	9.89111
Q91XE8	Transmembrane protein 205 OS=Mus musculus GN=Tmem205 PE=1 SV=1 - [TM205_MOUSE]	0	8.99	1	1	1	1	6.47246e+06	189	21.1663	9.42236
Q9R0Q3	Transmembrane emp24 domain-containing protein 2 OS=Mus musculus GN=Tmed2 PE=1 SV=1 - [TMED2_MOUSE]	0	4.48	1	1	1	2	1.11139e+07	201	22.6903	5.17334
Q8R1V4	Transmembrane emp24 domain-containing protein 4 OS=Mus musculus GN=Tmed4 PE=1 SV=1 - [TMED4_MOUSE]	0	4.85	1	1	1	1	4.5202e+06	227	26.0054	8.17725
Q99KF1	Transmembrane emp24 domain-containing protein 9 OS=Mus musculus GN=Tmed9 PE=1 SV=2 - [TMED9_MOUSE]	0	4.26	1	1	1	2	3.59247e+06	235	27.1101	8.41162
Q9D1D4	Transmembrane emp24 domain-containing protein 10 OS=Mus musculus GN=Tmed10 PE=1 SV=1 - [TMEDA_MOUSE]	0	10.5	1	2	2	2	1.30575e+07	219	24.8949	6.69775
Q9ESG4	Collectrin OS=Mus musculus GN=Tmem27 PE=1 SV=1 - [TMM27_MOUSE]	0	13.51	1	2	2	3	2.10794e+07	222	25.0539	5.84619
Q8VBT0	Thioredoxin-related transmembrane protein 1 OS=Mus musculus GN=Tmx1 PE=1 SV=1 - [TMX1_MOUSE]	0	4.32	1	1	1	1	4.63567e+06	278	31.3756	5.2876
Q8BFY9	Transportin-1 OS=Mus musculus GN=Tnpo1 PE=1 SV=2 - [TNPO1_MOUSE]	0	1.22	1	1	1	1	1.8206e+06	898	102.291	4.98291
Q9QYA2	Mitochondrial import receptor subunit TOM40 homolog OS=Mus musculus GN=Tomm40 PE=1 SV=3 - [TOM40_MOUSE]	0	5.54	1	2	2	2	3.55489e+06	361	37.8711	7.73779
Q9CZW5	Mitochondrial import receptor subunit TOM70 OS=Mus musculus GN=Tomm70 PE=1 SV=2 - [TOM70_MOUSE]	0	2.62	1	2	2	2	5.24525e+06	611	67.5469	7.53271
P17751	Triosephosphate isomerase OS=Mus musculus GN=Tpi1 PE=1 SV=4 - [TPIS_MOUSE]	0	34.11	1	9	9	11	2.41564e+07	299	32.1713	5.74463
O55060	Thiopurine S-methyltransferase OS=Mus musculus GN=Tpmt PE=1 SV=1 - [TPMT_MOUSE]	0	4.17	1	1	1	2	571810	240	27.5681	6.44287
O89023	Tripeptidyl-peptidase 1 OS=Mus musculus GN=Tpp1 PE=1 SV=2 - [TPP1_MOUSE]	0	6.23	1	2	2	2	2.48813e+07	562	61.3038	6.56592
F6ZDS4	Nucleoprotein TPR OS=Mus musculus GN=Tpr PE=1 SV=1 - [TPR_MOUSE]	0	0.37	1	1	1	1	915975	2431	273.824	5.03369
Q9CQN1	Heat shock protein 75 kDa, mitochondrial OS=Mus musculus GN=Trap1 PE=1 SV=1 - [TRAP1_MOUSE]	0	10.76	1	6	7	8	3.98175e+07	706	80.1585	6.68311
Q9JLT2	Trehalase OS=Mus musculus GN=Treh PE=1 SV=1 - [TREA_MOUSE]	0	1.91	1	1	1	1	429248	576	65.3598	5.57959
Q9JLT4	Thioredoxin reductase 2, mitochondrial OS=Mus musculus GN=Txnrd2 PE=1 SV=4 - [TRXR2_MOUSE]	0	1.91	1	1	1	1	1.75936e+06	524	56.5678	8.45557
Q8R3G9	Tetraspanin-8 OS=Mus musculus GN=Tspan8 PE=1 SV=1 - [TSN8_MOUSE]	0	4.26	1	1	1	1	7.14639e+06	235	25.5651	5.16064
Q8BJU2	Tetraspanin-9 OS=Mus musculus GN=Tspan9 PE=1 SV=1 - [TSN9_MOUSE]	0	4.6	1	1	1	1	4.87835e+06	239	26.7195	7.41553
Q91YR1	Twinfilin-1 OS=Mus musculus GN=Twf1 PE=1 SV=2 - [TWF1_MOUSE]	0	3.71	1	1	1	1	4.47592e+06	350	40.0545	6.66846
Q91W90	Thioredoxin domain-containing protein 5 OS=Mus musculus GN=Txndc5 PE=1 SV=2 - [TXND5_MOUSE]	0	2.16	1	1	1	1	2.6217e+06	417	46.3859	5.78271
Q8CDN6	Thioredoxin-like protein 1 OS=Mus musculus GN=Txnl1 PE=1 SV=3 - [TXNL1_MOUSE]	0	3.81	1	1	1	1	667988	289	32.2167	4.95752
Q3TW96	UDP-N-acetylhexosamine pyrophosphorylase-like protein 1 OS=Mus musculus GN=Uap1l1 PE=1 SV=1 - [UAP1L_MOUSE]	0	5.72	1	1	2	2	4.47825e+06	507	56.5777	5.42725
Q91YN5	UDP-N-acetylhexosamine pyrophosphorylase OS=Mus musculus GN=Uap1 PE=1 SV=1 - [UAP1_MOUSE]	0	4.41	1	1	2	2	4.31534e+06	522	58.5716	6.49365
Q02053	Ubiquitin-like modifier-activating enzyme 1 OS=Mus musculus GN=Uba1 PE=1 SV=1 - [UBA1_MOUSE]	0	6.14	1	5	5	5	6.80647e+06	1058	117.734	5.65576
P56399	Ubiquitin carboxyl-terminal hydrolase 5 OS=Mus musculus GN=Usp5 PE=1 SV=1 - [UBP5_MOUSE]	0	1.86	1	1	1	1	1.04821e+06	858	95.7724	5.0083
Q6ZQM8	UDP-glucuronosyltransferase 1-7C OS=Mus musculus GN=Ugt1a7c PE=1 SV=1 - [UD17C_MOUSE]	0	14.5	5	6	6	9	3.81346e+07	531	59.7187	8.35303
Q3UP75	UDP-glucuronosyltransferase 3A1 OS=Mus musculus GN=Ugt3a1 PE=1 SV=1 - [UD3A1_MOUSE]	0	7.65	1	3	3	5	8.03584e+06	523	59.66	7.34229
P17717	UDP-glucuronosyltransferase 2B17 OS=Mus musculus GN=Ugt2b17 PE=1 SV=1 - [UDB17_MOUSE]	0	1.7	1	1	1	1	1.11457e+07	530	60.8161	7.86963
O70475	UDP-glucose 6-dehydrogenase OS=Mus musculus GN=Ugdh PE=1 SV=1 - [UGDH_MOUSE]	0	1.83	1	1	1	2	1.33815e+06	493	54.7973	7.56201
Q6P5E4	UDP-glucose:glycoprotein glucosyltransferase 1 OS=Mus musculus GN=Uggt1 PE=1 SV=4 - [UGGG1_MOUSE]	0	0.52	1	1	1	1	786234	1551	176.323	5.61768
P52760	2-iminobutanoate/2-iminopropanoate deaminase OS=Mus musculus GN=Rida PE=1 SV=3 - [RIDA_MOUSE]	0	54.81	1	7	7	10	1.09654e+08	135	14.2465	8.67529
Q91X17	Uromodulin OS=Mus musculus GN=Umod PE=1 SV=1 - [UROM_MOUSE]	0	1.09	1	1	1	1	5.33602e+06	642	70.7975	4.88135
P70398	Probable ubiquitin carboxyl-terminal hydrolase FAF-X OS=Mus musculus GN=Usp9x PE=1 SV=2 - [USP9X_MOUSE]	0	0.43	1	1	1	1	528970	2559	290.526	5.87158
P51863	V-type proton ATPase subunit d 1 OS=Mus musculus GN=Atp6v0d1 PE=1 SV=2 - [VA0D1_MOUSE]	0	6.55	1	2	2	4	1.04569e+07	351	40.2752	4.99561
P70460	Vasodilator-stimulated phosphoprotein OS=Mus musculus GN=Vasp PE=1 SV=4 - [VASP_MOUSE]	0	2.4	1	1	1	1	1.48442e+06	375	39.6419	8.52881
Q62465	Synaptic vesicle membrane protein VAT-1 homolog OS=Mus musculus GN=Vat1 PE=1 SV=3 - [VAT1_MOUSE]	0	2.71	1	1	1	1	1.46374e+07	406	43.069	6.3667
Q9Z1G3	V-type proton ATPase subunit C 1 OS=Mus musculus GN=Atp6v1c1 PE=1 SV=4 - [VATC1_MOUSE]	0	4.71	1	2	2	2	1.18345e+07	382	43.8599	7.45947
P57746	V-type proton ATPase subunit D OS=Mus musculus GN=Atp6v1d PE=1 SV=1 - [VATD_MOUSE]	0	15.38	1	4	4	4	1.63706e+07	247	28.3514	9.45166
Q60932	Voltage-dependent anion-selective channel protein 1 OS=Mus musculus GN=Vdac1 PE=1 SV=3 - [VDAC1_MOUSE]	0	57.43	1	13	14	26	1.65569e+08	296	32.3314	8.42627
Q60931	Voltage-dependent anion-selective channel protein 3 OS=Mus musculus GN=Vdac3 PE=1 SV=1 - [VDAC3_MOUSE]	0	15.55	1	2	3	7	8.0052e+07	283	30.7334	8.79248
Q8VDJ3	Vigilin OS=Mus musculus GN=Hdlbp PE=1 SV=1 - [VIGLN_MOUSE]	0	0.95	1	1	1	1	4.0678e+06	1268	141.655	6.87354
Q91YD6	Villin-like protein OS=Mus musculus GN=Vill PE=1 SV=1 - [VILL_MOUSE]	0	1.16	1	1	1	1	1.72638e+06	859	96.4478	6.354
Q920R6	V-type proton ATPase 116 kDa subunit a isoform 4 OS=Mus musculus GN=Atp6v0a4 PE=1 SV=1 - [VPP4_MOUSE]	0	1.08	1	1	1	1	5.96672e+06	833	95.5426	6.354
Q9EQH3	Vacuolar protein sorting-associated protein 35 OS=Mus musculus GN=Vps35 PE=1 SV=1 - [VPS35_MOUSE]	0	4.27	1	3	3	4	6.80019e+06	796	91.6548	5.43994
P97390	Vacuolar protein sorting-associated protein 45 OS=Mus musculus GN=Vps45 PE=1 SV=1 - [VPS45_MOUSE]	0	2.11	1	1	1	1	796869	570	65.0119	8.25049
O88384	Vesicle transport through interaction with t-SNAREs homolog 1B OS=Mus musculus GN=Vti1b PE=1 SV=1 - [VTI1B_MOUSE]	0	4.31	1	1	1	2	1.6672e+06	232	26.6971	8.79248
Q8CC88	von Willebrand factor A domain-containing protein 8 OS=Mus musculus GN=Vwa8 PE=1 SV=2 - [VWA8_MOUSE]	0	2.73	1	5	5	7	1.20784e+07	1905	213.287	6.59521
Q65Z40	Wings apart-like protein homolog OS=Mus musculus GN=Wapl PE=1 SV=2 - [WAPL_MOUSE]	0	1.5	1	1	1	1	9.88545e+06	1200	133.986	5.41455
O88342	WD repeat-containing protein 1 OS=Mus musculus GN=Wdr1 PE=1 SV=3 - [WDR1_MOUSE]	0	2.64	1	1	1	1	6.34893e+06	606	66.365	6.59521
Q6P1B1	Xaa-Pro aminopeptidase 1 OS=Mus musculus GN=Xpnpep1 PE=1 SV=1 - [XPP1_MOUSE]	0	2.57	1	1	1	1	4.51833e+06	623	69.547	5.5415
Q3TNA1	Xylulose kinase OS=Mus musculus GN=Xylb PE=1 SV=1 - [XYLB_MOUSE]	0	6.53	1	3	3	3	1.52566e+07	551	59.5057	6.90283
P59326	YTH domain-containing family protein 1 OS=Mus musculus GN=Ythdf1 PE=1 SV=1 - [YTHD1_MOUSE]	0	1.61	3	1	1	1	726159	559	60.841	8.95361
Q8BGC4	Prostaglandin reductase-3 OS=Mus musculus GN=Zadh2 PE=1 SV=1 - [PTGR3_MOUSE]	0	5.84	1	2	2	2	4.89109e+06	377	40.5031	7.41553
Q9Z2U2	Zinc finger protein 292 OS=Mus musculus GN=Zfp292 PE=1 SV=2 - [ZN292_MOUSE]	0	0.48	1	1	1	1	1.49763e+07	2698	300.858	7.53271
Q3TDE8	Zinc finger protein 691 OS=Mus musculus GN=Znf691 PE=2 SV=1 - [ZN691_MOUSE]	0	3.18	1	1	1	1	4.4007e+06	283	32.1783	8.33838
P39447	Tight junction protein ZO-1 OS=Mus musculus GN=Tjp1 PE=1 SV=2 - [ZO1_MOUSE]	0	3.44	1	5	5	6	5.49562e+06	1745	194.622	6.63916
Q9Z0U1	Tight junction protein ZO-2 OS=Mus musculus GN=Tjp2 PE=1 SV=2 - [ZO2_MOUSE]	0	0.94	1	1	1	1	996617	1167	131.2	6.78564
Q91WV7	Neutral and basic amino acid transport protein rBAT OS=Mus musculus GN=Slc3a1 PE=1 SV=1 - [SLC31_MOUSE]	0	9.78	1	6	6	8	8.01101e+06	685	78.0686	5.65576
Q6Q477	Plasma membrane calcium-transporting ATPase 4 OS=Mus musculus GN=Atp2b4 PE=1 SV=1 - [AT2B4_MOUSE]	0	0.91	1	1	1	3	1.3378e+06	1205	132.984	6.12549
P03921	NADH-ubiquinone oxidoreductase chain 5 OS=Mus musculus GN=Mtnd5 PE=1 SV=3 - [NU5M_MOUSE]	0	2.8	1	1	1	2	7.02925e+06	607	68.4288	9.02686
Q8JZU2	Tricarboxylate transport protein, mitochondrial OS=Mus musculus GN=Slc25a1 PE=1 SV=1 - [TXTP_MOUSE]	0	13.83	1	4	4	4	1.20972e+07	311	33.9099	9.89111
Q91WU0	Carboxylesterase 1F OS=Mus musculus GN=Ces1f PE=1 SV=1 - [CES1F_MOUSE]	0	26.02	1	10	10	13	5.18774e+07	561	61.5732	6.48096
Q9DCZ4	MICOS complex subunit Mic26 OS=Mus musculus GN=Apoo PE=1 SV=2 - [MIC26_MOUSE]	0	10.61	1	2	2	3	1.56387e+07	198	22.5896	9.24658
Q78JN3	Enoyl-CoA delta isomerase 3, peroxisomal OS=Mus musculus GN=Eci3 PE=1 SV=1 - [ECI3_MOUSE]	0	12.3	2	3	3	4	1.95915e+07	317	35.2083	9.15869
Q8BML9	Glutamine--tRNA ligase OS=Mus musculus GN=Qars PE=1 SV=1 - [SYQ_MOUSE]	0	1.16	1	1	1	1	573882	775	87.6209	7.31299
E9Q7G0	Nuclear mitotic apparatus protein 1 OS=Mus musculus GN=Numa1 PE=1 SV=1 - [NUMA1_MOUSE]	0	3.2	1	6	6	7	3.32367e+06	2094	235.487	5.87158

## Sheet: WT3_2months
Accession	Description	Score	Coverage	# Proteins	# Unique Peptides	# Peptides	# PSMs	Area	# AAs	MW [kDa]	calc. pI
P26039	Talin-1 OS=Mus musculus GN=Tln1 PE=1 SV=2 - [TLN1_MOUSE]	18.7844	26.33	1	41	47	68	3.75261e+07	2541	269.653	6.17627
Q8VDN2	Sodium/potassium-transporting ATPase subunit alpha-1 OS=Mus musculus GN=Atp1a1 PE=1 SV=1 - [AT1A1_MOUSE]	10.8551	39.3	6	37	37	67	4.62143e+08	1023	112.91	5.45264
Q64727	Vinculin OS=Mus musculus GN=Vcl PE=1 SV=4 - [VINC_MOUSE]	10.5762	21.29	1	18	18	25	2.73873e+07	1066	116.644	5.99854
Q61847	Meprin A subunit beta OS=Mus musculus GN=Mep1b PE=1 SV=2 - [MEP1B_MOUSE]	9.53792	8.66	1	5	5	10	6.28353e+06	704	79.4499	5.94775
P07901	Heat shock protein HSP 90-alpha OS=Mus musculus GN=Hsp90aa1 PE=1 SV=4 - [HS90A_MOUSE]	9.21716	26.74	1	9	17	21	8.18247e+07	733	84.7348	5.0083
P26443	Glutamate dehydrogenase 1, mitochondrial OS=Mus musculus GN=Glud1 PE=1 SV=1 - [DHE3_MOUSE]	8.67123	43.37	1	20	20	35	1.71084e+08	558	61.2982	8.00146
O08553	Dihydropyrimidinase-related protein 2 OS=Mus musculus GN=Dpysl2 PE=1 SV=2 - [DPYL2_MOUSE]	8.42054	30.77	3	13	13	20	5.64495e+07	572	62.2386	6.37939
Q99KI0	Aconitate hydratase, mitochondrial OS=Mus musculus GN=Aco2 PE=1 SV=1 - [ACON_MOUSE]	8.13722	36.15	1	19	19	40	2.5211e+08	780	85.41	7.92822
Q9Z2I8	Succinate--CoA ligase [GDP-forming] subunit beta, mitochondrial OS=Mus musculus GN=Suclg2 PE=1 SV=3 - [SUCB2_MOUSE]	8.1257	36.49	1	13	13	21	7.15534e+07	433	46.8107	7.02002
P54071	Isocitrate dehydrogenase [NADP], mitochondrial OS=Mus musculus GN=Idh2 PE=1 SV=3 - [IDHP_MOUSE]	7.87487	25.88	1	9	10	18	1.18259e+08	452	50.8739	8.68994
P70290	55 kDa erythrocyte membrane protein OS=Mus musculus GN=Mpp1 PE=1 SV=1 - [EM55_MOUSE]	7.80615	18.24	1	7	7	12	1.98607e+07	466	52.1945	7.1958
Q68FD5	Clathrin heavy chain 1 OS=Mus musculus GN=Cltc PE=1 SV=3 - [CLH1_MOUSE]	7.52606	24.84	1	30	30	40	6.0871e+07	1675	191.435	5.69385
Q07417	Short-chain specific acyl-CoA dehydrogenase, mitochondrial OS=Mus musculus GN=Acads PE=1 SV=2 - [ACADS_MOUSE]	7.44062	33.25	1	9	9	14	3.26919e+07	412	44.8611	8.47021
Q8BMS1	Trifunctional enzyme subunit alpha, mitochondrial OS=Mus musculus GN=Hadha PE=1 SV=1 - [ECHA_MOUSE]	7.31986	39.84	1	20	20	40	5.78311e+07	763	82.6175	9.14404
Q8K0L3	Acyl-coenzyme A synthetase ACSM2, mitochondrial OS=Mus musculus GN=Acsm2 PE=1 SV=1 - [ACSM2_MOUSE]	7.29585	49.39	1	23	23	50	5.5372e+08	575	64.2281	8.30908
Q03265	ATP synthase subunit alpha, mitochondrial OS=Mus musculus GN=Atp5a1 PE=1 SV=1 - [ATPA_MOUSE]	7.21117	53.16	1	25	25	70	7.05993e+08	553	59.7156	9.18799
Q9CQN1	Heat shock protein 75 kDa, mitochondrial OS=Mus musculus GN=Trap1 PE=1 SV=1 - [TRAP1_MOUSE]	7.18184	13.03	1	7	8	10	4.01544e+07	706	80.1585	6.68311
P05202	Aspartate aminotransferase, mitochondrial OS=Mus musculus GN=Got2 PE=1 SV=1 - [AATM_MOUSE]	7.17151	25.58	1	10	10	13	1.24934e+08	430	47.3812	8.99756
P11499	Heat shock protein HSP 90-beta OS=Mus musculus GN=Hsp90ab1 PE=1 SV=3 - [HS90B_MOUSE]	7.14195	33.98	1	11	21	34	8.18247e+07	724	83.2291	5.03369
P80313	T-complex protein 1 subunit eta OS=Mus musculus GN=Cct7 PE=1 SV=1 - [TCPH_MOUSE]	7.14057	23.9	1	9	9	12	9.09486e+06	544	59.6141	7.84033
Q8K2B3	Succinate dehydrogenase [ubiquinone] flavoprotein subunit, mitochondrial OS=Mus musculus GN=Sdha PE=1 SV=1 - [SDHA_MOUSE]	7.1354	39.76	1	18	18	31	9.7009e+07	664	72.5392	7.37158
Q8CAQ8	MICOS complex subunit Mic60 OS=Mus musculus GN=Immt PE=1 SV=1 - [MIC60_MOUSE]	7.11184	30.12	1	20	20	26	4.28128e+07	757	83.8482	6.60986
P56480	ATP synthase subunit beta, mitochondrial OS=Mus musculus GN=Atp5b PE=1 SV=2 - [ATPB_MOUSE]	7.11009	69.94	1	23	23	86	9.04318e+08	529	56.2655	5.33838
Q62261	Spectrin beta chain, non-erythrocytic 1 OS=Mus musculus GN=Sptbn1 PE=1 SV=2 - [SPTB2_MOUSE]	6.89911	14.26	1	25	25	36	2.16893e+07	2363	274.052	5.57959
P26040	Ezrin OS=Mus musculus GN=Ezr PE=1 SV=3 - [EZRI_MOUSE]	6.84603	30.55	1	12	16	28	7.01109e+07	586	69.3636	6.1001
Q60932	Voltage-dependent anion-selective channel protein 1 OS=Mus musculus GN=Vdac1 PE=1 SV=3 - [VDAC1_MOUSE]	6.8	66.55	1	15	16	23	1.94527e+08	296	32.3314	8.42627
Q93092	Transaldolase OS=Mus musculus GN=Taldo1 PE=1 SV=2 - [TALDO_MOUSE]	6.71997	22.26	1	7	7	10	7.27944e+06	337	37.3634	7.03467
P60710	Actin, cytoplasmic 1 OS=Mus musculus GN=Actb PE=1 SV=1 - [ACTB_MOUSE]	6.02953	57.87	2	7	18	70	2.03724e+09	375	41.7097	5.47803
Q9D6R2	Isocitrate dehydrogenase [NAD] subunit alpha, mitochondrial OS=Mus musculus GN=Idh3a PE=1 SV=1 - [IDH3A_MOUSE]	6.01655	25.14	1	8	8	26	6.24046e+07	366	39.6131	6.72705
Q99LC5	Electron transfer flavoprotein subunit alpha, mitochondrial OS=Mus musculus GN=Etfa PE=1 SV=2 - [ETFA_MOUSE]	5.9796	47.45	1	10	10	16	7.10264e+07	333	34.9875	8.38232
P17427	AP-2 complex subunit alpha-2 OS=Mus musculus GN=Ap2a2 PE=1 SV=2 - [AP2A2_MOUSE]	5.96861	9.91	1	4	8	15	9.0552e+06	938	103.951	6.93213
P97333	Neuropilin-1 OS=Mus musculus GN=Nrp1 PE=1 SV=2 - [NRP1_MOUSE]	5.96813	1.41	1	1	1	3	7.81089e+06	923	102.935	5.89697
Q3U186	Probable arginine--tRNA ligase, mitochondrial OS=Mus musculus GN=Rars2 PE=1 SV=1 - [SYRM_MOUSE]	5.90025	2.08	1	1	1	3	3.57983e+06	578	65.2946	8.01611
Q9DCD0	6-phosphogluconate dehydrogenase, decarboxylating OS=Mus musculus GN=Pgd PE=1 SV=3 - [6PGD_MOUSE]	5.7694	6.42	1	2	2	3	5.00775e+06	483	53.2131	7.2251
Q8QZT1	Acetyl-CoA acetyltransferase, mitochondrial OS=Mus musculus GN=Acat1 PE=1 SV=1 - [THIL_MOUSE]	5.76261	46.7	1	14	14	24	1.19651e+08	424	44.7873	8.51416
Q9CPY7	Cytosol aminopeptidase OS=Mus musculus GN=Lap3 PE=1 SV=3 - [AMPL_MOUSE]	5.69713	17.53	1	8	8	14	2.3214e+07	519	56.1058	7.72314
Q91Y97	Fructose-bisphosphate aldolase B OS=Mus musculus GN=Aldob PE=1 SV=3 - [ALDOB_MOUSE]	5.66553	39.84	1	13	13	23	2.32107e+08	364	39.4821	8.26514
P29758	Ornithine aminotransferase, mitochondrial OS=Mus musculus GN=Oat PE=1 SV=1 - [OAT_MOUSE]	5.63924	20.96	1	7	7	13	2.48639e+07	439	48.3239	6.62451
Q8BTM8	Filamin-A OS=Mus musculus GN=Flna PE=1 SV=5 - [FLNA_MOUSE]	5.58211	11.9	2	23	25	28	2.04891e+07	2647	281.046	6.03662
Q3TW96	UDP-N-acetylhexosamine pyrophosphorylase-like protein 1 OS=Mus musculus GN=Uap1l1 PE=1 SV=1 - [UAP1L_MOUSE]	5.55902	9.86	1	5	5	6	5.02036e+06	507	56.5777	5.42725
P24270	Catalase OS=Mus musculus GN=Cat PE=1 SV=4 - [CATA_MOUSE]	5.5433	49.53	1	20	20	30	7.87352e+07	527	59.7577	7.88428
P68368	Tubulin alpha-4A chain OS=Mus musculus GN=Tuba4a PE=1 SV=1 - [TBA4A_MOUSE]	5.46605	34.15	3	2	10	19	1.41845e+08	448	49.8924	5.05908
Q91ZA3	Propionyl-CoA carboxylase alpha chain, mitochondrial OS=Mus musculus GN=Pcca PE=1 SV=2 - [PCCA_MOUSE]	5.46261	24.72	1	14	14	23	1.79155e+07	724	79.8711	7.25439
Q9D051	Pyruvate dehydrogenase E1 component subunit beta, mitochondrial OS=Mus musculus GN=Pdhb PE=1 SV=1 - [ODPB_MOUSE]	5.44355	33.98	1	9	9	14	5.68043e+07	359	38.912	6.87354
Q64442	Sorbitol dehydrogenase OS=Mus musculus GN=Sord PE=1 SV=3 - [DHSO_MOUSE]	5.36769	22.69	1	7	7	20	1.06184e+08	357	38.2247	7.02002
Q8BWT1	3-ketoacyl-CoA thiolase, mitochondrial OS=Mus musculus GN=Acaa2 PE=1 SV=3 - [THIM_MOUSE]	5.34226	52.64	1	13	13	19	1.36298e+08	397	41.8034	8.08936
P45952	Medium-chain specific acyl-CoA dehydrogenase, mitochondrial OS=Mus musculus GN=Acadm PE=1 SV=1 - [ACADM_MOUSE]	5.32624	41.09	1	13	13	20	9.0468e+07	421	46.4516	8.36768
Q9CWF2	Tubulin beta-2B chain OS=Mus musculus GN=Tubb2b PE=1 SV=1 - [TBB2B_MOUSE]	5.25568	42.7	3	4	16	35	1.16123e+08	445	49.9209	4.89404
Q60928	Glutathione hydrolase 1 proenzyme OS=Mus musculus GN=Ggt1 PE=1 SV=1 - [GGT1_MOUSE]	5.1666	10.39	1	5	5	11	5.12248e+07	568	61.5238	7.15186
P57780	Alpha-actinin-4 OS=Mus musculus GN=Actn4 PE=1 SV=1 - [ACTN4_MOUSE]	5.15581	51.32	2	26	35	60	1.47112e+08	912	104.911	5.41455
P13020	Gelsolin OS=Mus musculus GN=Gsn PE=1 SV=3 - [GELS_MOUSE]	5.13072	14.74	1	8	8	10	1.96291e+07	780	85.8881	6.17627
P63038	60 kDa heat shock protein, mitochondrial OS=Mus musculus GN=Hspd1 PE=1 SV=1 - [CH60_MOUSE]	5.11858	60.38	1	28	28	52	2.08017e+08	573	60.9174	6.17627
P51660	Peroxisomal multifunctional enzyme type 2 OS=Mus musculus GN=Hsd17b4 PE=1 SV=3 - [DHB4_MOUSE]	5.06204	20.82	1	12	12	15	2.83809e+07	735	79.432	8.57275
P50171	Estradiol 17-beta-dehydrogenase 8 OS=Mus musculus GN=Hsd17b8 PE=1 SV=2 - [DHB8_MOUSE]	4.63215	26.25	1	5	5	6	1.21597e+07	259	26.5716	6.53662
Q9DC69	NADH dehydrogenase [ubiquinone] 1 alpha subcomplex subunit 9, mitochondrial OS=Mus musculus GN=Ndufa9 PE=1 SV=2 - [NDUA9_MOUSE]	4.36588	42.18	1	11	11	17	3.05914e+07	377	42.4984	9.74463
Q9D0K2	Succinyl-CoA:3-ketoacid coenzyme A transferase 1, mitochondrial OS=Mus musculus GN=Oxct1 PE=1 SV=1 - [SCOT1_MOUSE]	4.27007	35.58	1	13	13	25	5.84354e+07	520	55.953	8.52881
Q80XL6	Acyl-CoA dehydrogenase family member 11 OS=Mus musculus GN=Acad11 PE=1 SV=2 - [ACD11_MOUSE]	4.26476	7.06	1	5	5	6	1.9357e+07	779	87.3107	8.42627
P20029	78 kDa glucose-regulated protein OS=Mus musculus GN=Hspa5 PE=1 SV=3 - [GRP78_MOUSE]	4.24757	43.51	1	26	28	43	9.41842e+07	655	72.3775	5.16064
P53395	Lipoamide acyltransferase component of branched-chain alpha-keto acid dehydrogenase complex, mitochondrial OS=Mus musculus GN=Dbt PE=1 SV=2 - [ODB2_MOUSE]	4.1487	18.46	1	8	8	15	2.35944e+07	482	53.2129	8.60205
Q8BFR5	Elongation factor Tu, mitochondrial OS=Mus musculus GN=Tufm PE=1 SV=1 - [EFTU_MOUSE]	4.13812	28.54	1	10	10	13	5.47344e+07	452	49.477	7.56201
P61922	4-aminobutyrate aminotransferase, mitochondrial OS=Mus musculus GN=Abat PE=1 SV=1 - [GABT_MOUSE]	4.09242	16.8	1	7	7	11	2.85921e+07	500	56.4156	8.08936
Q91Y63	Solute carrier family 13 member 3 OS=Mus musculus GN=Slc13a3 PE=1 SV=1 - [S13A3_MOUSE]	4.02253	2.5	1	1	1	4	3.30554e+06	600	66.1	7.72314
O88569	Heterogeneous nuclear ribonucleoproteins A2/B1 OS=Mus musculus GN=Hnrnpa2b1 PE=1 SV=2 - [ROA2_MOUSE]	3.9797	29.46	1	9	10	14	3.41547e+07	353	37.3797	8.95361
Q9WTP7	GTP:AMP phosphotransferase AK3, mitochondrial OS=Mus musculus GN=Ak3 PE=1 SV=3 - [KAD3_MOUSE]	3.9767	50.66	1	8	8	12	2.50104e+07	227	25.4105	8.83643
Q8CFX1	GDH/6PGL endoplasmic bifunctional protein OS=Mus musculus GN=H6pd PE=1 SV=2 - [G6PE_MOUSE]	3.9644	2.79	1	2	2	4	4.98798e+06	789	88.8717	6.93213
Q99P72	Reticulon-4 OS=Mus musculus GN=Rtn4 PE=1 SV=2 - [RTN4_MOUSE]	3.96397	5.59	1	5	5	8	2.67654e+07	1162	126.535	4.53857
Q60597	2-oxoglutarate dehydrogenase, mitochondrial OS=Mus musculus GN=Ogdh PE=1 SV=3 - [ODO1_MOUSE]	3.95106	29.33	1	22	22	28	6.2561e+07	1023	116.375	6.82959
Q9R112	Sulfide:quinone oxidoreductase, mitochondrial OS=Mus musculus GN=Sqor PE=1 SV=3 - [SQOR_MOUSE]	3.9425	23.56	1	8	8	12	2.42839e+07	450	50.2499	9.08545
P52503	NADH dehydrogenase [ubiquinone] iron-sulfur protein 6, mitochondrial OS=Mus musculus GN=Ndufs6 PE=1 SV=2 - [NDUS6_MOUSE]	3.92603	20.69	1	2	2	3	7849736	116	13.0117	8.646
O08749	Dihydrolipoyl dehydrogenase, mitochondrial OS=Mus musculus GN=Dld PE=1 SV=2 - [DLDH_MOUSE]	3.9231	27.7	1	11	11	16	1.04608e+08	509	54.2382	7.89893
Q91Z53	Glyoxylate reductase/hydroxypyruvate reductase OS=Mus musculus GN=Grhpr PE=1 SV=1 - [GRHPR_MOUSE]	3.91958	12.5	1	4	4	4	3.26098e+07	328	35.3065	7.6499
Q9Z204	Heterogeneous nuclear ribonucleoproteins C1/C2 OS=Mus musculus GN=Hnrnpc PE=1 SV=1 - [HNRPC_MOUSE]	3.91703	15.65	1	4	4	7	1.66563e+07	313	34.3639	5.04639
Q9CRD2	ER membrane protein complex subunit 2 OS=Mus musculus GN=Emc2 PE=1 SV=1 - [EMC2_MOUSE]	3.89562	4.04	1	1	1	2	5.03886e+06	297	34.9124	6.81494
Q99LB7	Sarcosine dehydrogenase, mitochondrial OS=Mus musculus GN=Sardh PE=1 SV=1 - [SARDH_MOUSE]	3.86028	13.38	1	11	11	16	3.99817e+07	919	101.618	6.7417
P70333	Heterogeneous nuclear ribonucleoprotein H2 OS=Mus musculus GN=Hnrnph2 PE=1 SV=1 - [HNRH2_MOUSE]	3.84895	17.59	1	4	5	7	2.48949e+07	449	49.2483	6.30322
Q8K370	Acyl-CoA dehydrogenase family member 10 OS=Mus musculus GN=Acad10 PE=1 SV=1 - [ACD10_MOUSE]	3.84047	7.3	1	6	6	6	8.52755e+06	1069	118.903	8.23584
Q9D1A2	Cytosolic non-specific dipeptidase OS=Mus musculus GN=Cndp2 PE=1 SV=1 - [CNDP2_MOUSE]	3.76629	9.05	1	4	4	7	8.21486e+06	475	52.7336	5.65576
Q91X78	Erlin-1 OS=Mus musculus GN=Erlin1 PE=1 SV=1 - [ERLN1_MOUSE]	3.71135	9.83	1	1	3	4	8.60277e+06	346	38.9122	7.21045
Q8BFZ9	Erlin-2 OS=Mus musculus GN=Erlin2 PE=1 SV=1 - [ERLN2_MOUSE]	3.71135	9.41	1	1	3	4	8.34192e+06	340	37.8485	5.50342
P62082	40S ribosomal protein S7 OS=Mus musculus GN=Rps7 PE=2 SV=1 - [RS7_MOUSE]	3.71016	10.31	1	2	2	3	1.08007e+07	194	22.1133	10.0962
P51855	Glutathione synthetase OS=Mus musculus GN=Gss PE=1 SV=1 - [GSHB_MOUSE]	3.69728	3.59	1	2	2	3	6258169	474	52.214	5.79541
P06281	Renin-1 OS=Mus musculus GN=Ren1 PE=1 SV=1 - [RENI1_MOUSE]	3.69431	18.41	2	5	5	11	1.35724e+08	402	44.3144	7.1665
P16406	Glutamyl aminopeptidase OS=Mus musculus GN=Enpep PE=1 SV=1 - [AMPE_MOUSE]	3.66131	23.17	1	19	19	31	6.08818e+07	945	107.888	5.43994
P17563	Selenium-binding protein 1 OS=Mus musculus GN=Selenbp1 PE=1 SV=2 - [SBP1_MOUSE]	3.65746	30.08	2	12	12	14	5.44789e+07	472	52.4804	6.29053
P68372	Tubulin beta-4B chain OS=Mus musculus GN=Tubb4b PE=1 SV=1 - [TBB4B_MOUSE]	3.63204	40.67	3	2	15	32	1.16123e+08	445	49.799	4.89404
P99024	Tubulin beta-5 chain OS=Mus musculus GN=Tubb5 PE=1 SV=1 - [TBB5_MOUSE]	3.63204	44.59	2	3	16	30	1.16123e+08	444	49.639	4.89404
Q9ERD7	Tubulin beta-3 chain OS=Mus musculus GN=Tubb3 PE=1 SV=1 - [TBB3_MOUSE]	3.63204	28.89	2	1	11	19	7.94772e+07	450	50.3862	4.93213
Q91YQ5	Dolichyl-diphosphooligosaccharide--protein glycosyltransferase subunit 1 OS=Mus musculus GN=Rpn1 PE=1 SV=1 - [RPN1_MOUSE]	3.62815	20.72	1	8	8	14	2.35203e+07	608	68.4857	6.45557
P68369	Tubulin alpha-1A chain OS=Mus musculus GN=Tuba1a PE=1 SV=1 - [TBA1A_MOUSE]	3.60858	38.36	3	3	11	19	1.73693e+08	451	50.1036	5.05908
Q02819	Nucleobindin-1 OS=Mus musculus GN=Nucb1 PE=1 SV=2 - [NUCB1_MOUSE]	3.60603	7.19	1	3	3	4	7.48885e+06	459	53.3759	5.07178
P62137	Serine/threonine-protein phosphatase PP1-alpha catalytic subunit OS=Mus musculus GN=Ppp1ca PE=1 SV=1 - [PP1A_MOUSE]	3.60541	12.42	1	1	3	4	8.46737e+06	330	37.5158	6.32861
G5E829	Plasma membrane calcium-transporting ATPase 1 OS=Mus musculus GN=Atp2b1 PE=1 SV=1 - [AT2B1_MOUSE]	3.58599	3.52	2	4	4	8	6.88457e+06	1220	134.662	5.90967
Q9R0H0	Peroxisomal acyl-coenzyme A oxidase 1 OS=Mus musculus GN=Acox1 PE=1 SV=5 - [ACOX1_MOUSE]	3.58458	36.46	1	17	17	29	6.1821e+07	661	74.6013	8.48486
P27773	Protein disulfide-isomerase A3 OS=Mus musculus GN=Pdia3 PE=1 SV=2 - [PDIA3_MOUSE]	3.56218	35.64	1	18	18	26	6.2774e+07	505	56.6427	6.21436
P80314	T-complex protein 1 subunit beta OS=Mus musculus GN=Cct2 PE=1 SV=4 - [TCPB_MOUSE]	3.55864	22.99	1	9	9	10	9.72501e+06	535	57.4411	6.40479
Q9QYR9	Acyl-coenzyme A thioesterase 2, mitochondrial OS=Mus musculus GN=Acot2 PE=1 SV=2 - [ACOT2_MOUSE]	3.54243	14.13	4	4	5	7	2.67639e+07	453	49.6257	7.35693
Q6PB66	Leucine-rich PPR motif-containing protein, mitochondrial OS=Mus musculus GN=Lrpprc PE=1 SV=2 - [LPPRC_MOUSE]	3.53139	9.41	1	11	11	21	1.22617e+07	1392	156.516	6.82959
P10107	Annexin A1 OS=Mus musculus GN=Anxa1 PE=1 SV=2 - [ANXA1_MOUSE]	3.52454	19.08	1	5	5	8	7.31997e+06	346	38.71	7.37158
P32020	Non-specific lipid-transfer protein OS=Mus musculus GN=Scp2 PE=1 SV=3 - [NLTP_MOUSE]	3.52052	7.13	1	4	4	7	6.71005e+07	547	59.0878	7.44482
Q921F2	TAR DNA-binding protein 43 OS=Mus musculus GN=Tardbp PE=1 SV=1 - [TADBP_MOUSE]	3.50853	16.67	1	5	5	7	1.30433e+07	414	44.5193	6.69775
P38647	Stress-70 protein, mitochondrial OS=Mus musculus GN=Hspa9 PE=1 SV=3 - [GRP75_MOUSE]	3.49572	42.56	1	23	23	40	7.71917e+07	679	73.4156	6.07471
P21278	Guanine nucleotide-binding protein subunit alpha-11 OS=Mus musculus GN=Gna11 PE=1 SV=1 - [GNA11_MOUSE]	3.48845	16.71	2	3	5	6	1.47512e+07	359	41.9975	5.97314
P19324	Serpin H1 OS=Mus musculus GN=Serpinh1 PE=1 SV=3 - [SERPH_MOUSE]	3.47794	21.1	1	6	6	6	1.12175e+07	417	46.5042	8.82178
Q9CZT8	Ras-related protein Rab-3B OS=Mus musculus GN=Rab3b PE=1 SV=1 - [RAB3B_MOUSE]	3.47436	17.35	15	2	3	7	2.76547e+07	219	24.7412	5.10986
Q61425	Hydroxyacyl-coenzyme A dehydrogenase, mitochondrial OS=Mus musculus GN=Hadh PE=1 SV=2 - [HCDH_MOUSE]	3.4723	55.41	1	10	10	21	2.00855e+08	314	34.4419	8.646
P07356	Annexin A2 OS=Mus musculus GN=Anxa2 PE=1 SV=2 - [ANXA2_MOUSE]	3.46404	39.23	1	10	10	13	6.23928e+07	339	38.6518	7.69385
Q9QZD8	Mitochondrial dicarboxylate carrier OS=Mus musculus GN=Slc25a10 PE=1 SV=2 - [DIC_MOUSE]	3.45125	41.11	1	10	10	15	3.05886e+07	287	31.6941	9.31982
P99027	60S acidic ribosomal protein P2 OS=Mus musculus GN=Rplp2 PE=1 SV=3 - [RLA2_MOUSE]	3.44316	26.96	1	2	2	2	1.67328e+07	115	11.6438	4.53857
P20152	Vimentin OS=Mus musculus GN=Vim PE=1 SV=3 - [VIME_MOUSE]	3.44075	68.45	7	32	37	56	2.51993e+08	466	53.6551	5.12256
P10853	Histone H2B type 1-F/J/L OS=Mus musculus GN=Hist1h2bf PE=1 SV=2 - [H2B1F_MOUSE]	3.43459	19.05	12	2	2	4	2.60724e+07	126	13.9276	10.3159
Q9QXX4	Calcium-binding mitochondrial carrier protein Aralar2 OS=Mus musculus GN=Slc25a13 PE=1 SV=1 - [CMC2_MOUSE]	3.43213	36.83	1	14	16	19	2.90698e+07	676	74.4198	8.60205
P61804	Dolichyl-diphosphooligosaccharide--protein glycosyltransferase subunit DAD1 OS=Mus musculus GN=Dad1 PE=1 SV=3 - [DAD1_MOUSE]	3.42545	19.47	1	2	2	4	7.93816e+06	113	12.4886	7.07861
Q8VIJ6	Splicing factor, proline- and glutamine-rich OS=Mus musculus GN=Sfpq PE=1 SV=1 - [SFPQ_MOUSE]	3.42465	12.3	1	7	7	11	1.48226e+07	699	75.3943	9.43701
Q3UNZ8	Quinone oxidoreductase-like protein 2 OS=Mus musculus PE=1 SV=1 - [QORL2_MOUSE]	3.40365	32.57	1	6	6	10	3.59865e+07	350	37.7846	8.89502
P15864	Histone H1.2 OS=Mus musculus GN=Hist1h1c PE=1 SV=2 - [H12_MOUSE]	3.39874	17.92	4	1	6	10	8.53191e+07	212	21.2537	11.0044
P43274	Histone H1.4 OS=Mus musculus GN=Hist1h1e PE=1 SV=2 - [H14_MOUSE]	3.39874	17.35	3	1	6	9	8.53191e+07	219	21.964	11.1069
O88343	Electrogenic sodium bicarbonate cotransporter 1 OS=Mus musculus GN=Slc4a4 PE=1 SV=2 - [S4A4_MOUSE]	3.38606	9.08	1	7	7	15	2.59438e+07	1079	121.406	6.84424
P16858	Glyceraldehyde-3-phosphate dehydrogenase OS=Mus musculus GN=Gapdh PE=1 SV=2 - [G3P_MOUSE]	3.38437	44.74	2	11	11	24	2.17706e+08	333	35.7872	8.25049
P28843	Dipeptidyl peptidase 4 OS=Mus musculus GN=Dpp4 PE=1 SV=3 - [DPP4_MOUSE]	3.38162	31.71	1	19	19	36	1.75255e+08	760	87.3812	6.41748
Q925I1	ATPase family AAA domain-containing protein 3 OS=Mus musculus GN=Atad3 PE=1 SV=1 - [ATAD3_MOUSE]	3.37432	7.28	1	4	4	6	5.19756e+06	591	66.7006	9.29053
Q91WD5	NADH dehydrogenase [ubiquinone] iron-sulfur protein 2, mitochondrial OS=Mus musculus GN=Ndufs2 PE=1 SV=1 - [NDUS2_MOUSE]	3.36652	16.85	1	6	6	10	2.44836e+07	463	52.5917	6.99072
Q91V41	Ras-related protein Rab-14 OS=Mus musculus GN=Rab14 PE=1 SV=3 - [RAB14_MOUSE]	3.36582	36.28	12	4	5	7	4.62201e+07	215	23.8819	6.21436
Q9D023	Mitochondrial pyruvate carrier 2 OS=Mus musculus GN=Mpc2 PE=1 SV=1 - [MPC2_MOUSE]	3.34869	25.98	1	4	4	5	1.26871e+07	127	14.2766	10.6089
Q9D964	Glycine amidinotransferase, mitochondrial OS=Mus musculus GN=Gatm PE=1 SV=1 - [GATM_MOUSE]	3.33373	40.66	1	14	14	42	1.29874e+08	423	48.2661	7.88428
P63321	Ras-related protein Ral-A OS=Mus musculus GN=Rala PE=1 SV=1 - [RALA_MOUSE]	3.33224	28.16	2	6	6	10	1.7102e+07	206	23.538	7.10791
P51881	ADP/ATP translocase 2 OS=Mus musculus GN=Slc25a5 PE=1 SV=3 - [ADT2_MOUSE]	3.33153	42.62	2	7	13	20	6.49523e+08	298	32.9102	9.72998
Q62433	Protein NDRG1 OS=Mus musculus GN=Ndrg1 PE=1 SV=1 - [NDRG1_MOUSE]	3.32885	24.37	1	6	6	17	4.89294e+07	394	42.9809	6.1001
Q05920	Pyruvate carboxylase, mitochondrial OS=Mus musculus GN=Pc PE=1 SV=1 - [PYC_MOUSE]	3.32396	48.39	1	37	37	64	2.38606e+08	1178	129.602	6.7124
P10852	4F2 cell-surface antigen heavy chain OS=Mus musculus GN=Slc3a2 PE=1 SV=1 - [4F2_MOUSE]	3.29837	21.48	1	11	11	12	7.00778e+07	526	58.3003	5.90967
P48962	ADP/ATP translocase 1 OS=Mus musculus GN=Slc25a4 PE=1 SV=4 - [ADT1_MOUSE]	3.29416	39.26	2	7	13	18	5.61972e+08	298	32.8831	9.71533
P21279	Guanine nucleotide-binding protein G(q) subunit alpha OS=Mus musculus GN=Gnaq PE=1 SV=4 - [GNAQ_MOUSE]	3.23353	19.5	3	4	6	8	1.5736e+07	359	42.1313	5.68115
Q8VC69	Solute carrier family 22 member 6 OS=Mus musculus GN=Slc22a6 PE=1 SV=1 - [S22A6_MOUSE]	3.22978	4.4	1	2	2	2	2.20414e+07	545	59.9742	9.1001
Q11136	Xaa-Pro dipeptidase OS=Mus musculus GN=Pepd PE=1 SV=3 - [PEPD_MOUSE]	2.62113	3.85	1	2	2	2	5.65511e+06	493	54.993	5.78271
P02088	Hemoglobin subunit beta-1 OS=Mus musculus GN=Hbb-b1 PE=1 SV=2 - [HBB1_MOUSE]	2.57262	39.46	2	5	5	10	3.02191e+07	147	15.8301	7.6499
Q91WU0	Carboxylesterase 1F OS=Mus musculus GN=Ces1f PE=1 SV=1 - [CES1F_MOUSE]	2.46591	29.77	1	10	10	14	4.00393e+07	561	61.5732	6.48096
P63037	DnaJ homolog subfamily A member 1 OS=Mus musculus GN=Dnaja1 PE=1 SV=1 - [DNJA1_MOUSE]	2.45191	3.27	1	1	1	1	2.4102e+06	397	44.8395	7.07861
Q8R164	Valacyclovir hydrolase OS=Mus musculus GN=Bphl PE=1 SV=1 - [BPHL_MOUSE]	2.44687	28.87	1	6	6	11	4.87172e+07	291	32.8301	8.93896
Q8BFZ3	Beta-actin-like protein 2 OS=Mus musculus GN=Actbl2 PE=1 SV=1 - [ACTBL_MOUSE]	2.36437	26.33	1	1	7	26	2.40158e+09	376	41.977	5.49072
P16125	L-lactate dehydrogenase B chain OS=Mus musculus GN=Ldhb PE=1 SV=2 - [LDHB_MOUSE]	2.34667	37.13	2	9	10	12	1.00167e+08	334	36.549	6.04932
P06801	NADP-dependent malic enzyme OS=Mus musculus GN=Me1 PE=1 SV=2 - [MAOX_MOUSE]	2.33989	16.08	1	5	5	7	8.12953e+06	572	63.9131	7.44482
Q91YT0	NADH dehydrogenase [ubiquinone] flavoprotein 1, mitochondrial OS=Mus musculus GN=Ndufv1 PE=1 SV=1 - [NDUV1_MOUSE]	2.32774	15.52	1	8	8	10	3.86992e+07	464	50.8017	8.20654
O08966	Solute carrier family 22 member 1 OS=Mus musculus GN=Slc22a1 PE=1 SV=2 - [S22A1_MOUSE]	2.32659	6.12	1	2	3	3	3.04436e+07	556	61.4807	6.66846
O70577	Solute carrier family 22 member 2 OS=Mus musculus GN=Slc22a2 PE=1 SV=1 - [S22A2_MOUSE]	2.32659	5.06	1	1	2	2	2.86983e+07	553	61.7903	7.84033
Q8VCM8	Nicalin OS=Mus musculus GN=Ncln PE=1 SV=2 - [NCLN_MOUSE]	2.3077	5.68	1	2	2	2	3.04277e+06	563	62.8684	6.49365
Q9CR62	Mitochondrial 2-oxoglutarate/malate carrier protein OS=Mus musculus GN=Slc25a11 PE=1 SV=3 - [M2OM_MOUSE]	2.28665	37.9	1	9	9	13	3.53742e+07	314	34.1329	9.93506
Q9R1P3	Proteasome subunit beta type-2 OS=Mus musculus GN=Psmb2 PE=1 SV=1 - [PSB2_MOUSE]	2.26668	10.45	1	2	2	3	3.21067e+06	201	22.8917	7.02002
Q3UQ44	Ras GTPase-activating-like protein IQGAP2 OS=Mus musculus GN=Iqgap2 PE=1 SV=2 - [IQGA2_MOUSE]	2.25346	17.14	1	21	22	31	4.57418e+07	1575	180.416	5.64307
P10649	Glutathione S-transferase Mu 1 OS=Mus musculus GN=Gstm1 PE=1 SV=2 - [GSTM1_MOUSE]	2.21341	31.19	1	3	6	8	2.89374e+07	218	25.9531	7.94287
Q61545	RNA-binding protein EWS OS=Mus musculus GN=Ewsr1 PE=1 SV=2 - [EWS_MOUSE]	2.2035	2.14	1	1	1	1	5.20371e+06	655	68.4198	9.33447
Q9Z2V4	Phosphoenolpyruvate carboxykinase, cytosolic [GTP] OS=Mus musculus GN=Pck1 PE=1 SV=1 - [PCKGC_MOUSE]	2.18886	6.43	1	3	3	6	1.09042e+07	622	69.3101	6.59521
P61979	Heterogeneous nuclear ribonucleoprotein K OS=Mus musculus GN=Hnrnpk PE=1 SV=1 - [HNRPK_MOUSE]	2.17958	30.02	1	9	9	9	3.28138e+07	463	50.9444	5.5415
P17426	AP-2 complex subunit alpha-1 OS=Mus musculus GN=Ap2a1 PE=1 SV=1 - [AP2A1_MOUSE]	2.17932	6.24	1	1	5	6	8.01508e+06	977	107.596	7.03467
P00920	Carbonic anhydrase 2 OS=Mus musculus GN=Ca2 PE=1 SV=4 - [CAH2_MOUSE]	2.17653	21.15	1	3	3	3	2.23707e+07	260	29.0145	7.00537
Q9WUZ9	Ectonucleoside triphosphate diphosphohydrolase 5 OS=Mus musculus GN=Entpd5 PE=1 SV=1 - [ENTP5_MOUSE]	2.15022	11.94	1	3	3	3	8.80488e+06	427	47.0717	5.2876
P29391	Ferritin light chain 1 OS=Mus musculus GN=Ftl1 PE=1 SV=2 - [FRIL1_MOUSE]	2.14375	27.32	2	4	4	5	3.21305e+07	183	20.7895	5.99854
Q62468	Villin-1 OS=Mus musculus GN=Vil1 PE=1 SV=3 - [VILI_MOUSE]	2.14157	28.42	1	20	20	31	2.62906e+07	827	92.7166	6.03662
P18572	Basigin OS=Mus musculus GN=Bsg PE=1 SV=2 - [BASI_MOUSE]	2.14124	13.37	1	4	4	7	4.06978e+07	389	42.4183	5.84619
Q9CQ62	2,4-dienoyl-CoA reductase, mitochondrial OS=Mus musculus GN=Decr1 PE=1 SV=1 - [DECR_MOUSE]	2.13958	27.76	1	7	7	13	6.20026e+07	335	36.1907	8.95361
P38060	Hydroxymethylglutaryl-CoA lyase, mitochondrial OS=Mus musculus GN=Hmgcl PE=1 SV=2 - [HMGCL_MOUSE]	2.13779	16.92	1	4	4	6	1.68535e+07	325	34.2167	8.41162
Q922B2	Aspartate--tRNA ligase, cytoplasmic OS=Mus musculus GN=Dars PE=1 SV=2 - [SYDC_MOUSE]	2.12963	2.2	1	1	1	1	4.01319e+06	501	57.1112	6.49365
P05784	Keratin, type I cytoskeletal 18 OS=Mus musculus GN=Krt18 PE=1 SV=5 - [K1C18_MOUSE]	2.12348	2.84	1	1	1	2	4.21559e+06	423	47.5092	5.32568
Q99MZ7	Peroxisomal trans-2-enoyl-CoA reductase OS=Mus musculus GN=Pecr PE=1 SV=1 - [PECR_MOUSE]	2.12185	23.1	1	5	5	8	1.45028e+08	303	32.3897	8.29443
Q8CC88	von Willebrand factor A domain-containing protein 8 OS=Mus musculus GN=Vwa8 PE=1 SV=2 - [VWA8_MOUSE]	2.10398	5.93	1	10	10	11	1.26226e+07	1905	213.287	6.59521
Q78IK4	MICOS complex subunit Mic27 OS=Mus musculus GN=Apool PE=1 SV=1 - [MIC27_MOUSE]	2.09752	30.94	1	6	6	10	1.03869e+07	265	29.2422	9.30518
Q99KP3	Lambda-crystallin homolog OS=Mus musculus GN=Cryl1 PE=1 SV=3 - [CRYL1_MOUSE]	2.09229	17.55	1	5	5	8	1.49963e+07	319	35.186	5.85889
Q8BP67	60S ribosomal protein L24 OS=Mus musculus GN=Rpl24 PE=1 SV=2 - [RL24_MOUSE]	2.08743	13.38	1	2	2	4	1.04954e+07	157	17.7679	11.2534
Q9CQI6	Coactosin-like protein OS=Mus musculus GN=Cotl1 PE=1 SV=3 - [COTL1_MOUSE]	2.07945	16.9	1	2	2	4	1.79966e+07	142	15.934	5.40186
Q9QXD1	Peroxisomal acyl-coenzyme A oxidase 2 OS=Mus musculus GN=Acox2 PE=1 SV=2 - [ACOX2_MOUSE]	2.07437	1.62	1	1	1	1	3.01723e+06	681	76.814	7.45947
[truncated: 1,199 more rows]

## Sheet: WT4_2months
Accession	Description	Score	Coverage	# Proteins	# Unique Peptides	# Peptides	# PSMs	Area	# AAs	MW [kDa]	calc. pI
[truncated: 1,450 more rows]

[truncated: 28 more sheets: WT5_2months, WT6_2months, WT7_2months, INS1_2months, INS2_2months, INS3_2months, INS4_2months, INS5_2months, INS6_2months, INS7_2months, INS8_2months, WT1_4months, WT2_4months, WT3_4months, WT4_4months, WT5_4months, WT6_4months, WT7_4months, WT8_4months, INS1_4months …]
