# Supplementary material for: Proteomic Analysis of Mouse Kidney Tissue Associates Peroxisomal Dysfunction with Early Diabetic Kidney Disease
Source: Biomedicines. 2022 Jan 20;10(2):216. doi: 10.3390/biomedicines10020216 (PMC8869654; doi:10.3390/biomedicines10020216)
Supplement: Supplementary file 1 [file biomedicines-10-00216-s001.zip › TableS7.xlsx]

## Sheet: Sheet1
Protein	References/ databases link for proteins with renal expression and/or function (literature and databases- Uniprot and Human Protein Atlas)		References for proteins related to diabetes
GLS (Glutaminase kidney isoform, mitochondrial)	https://www.proteinatlas.org/ENSG00000115419-GLS	https://www.uniprot.org/uniprot/D3Z7P3	43-48, reduced levels of glutamine and/or elevated levels of glutamate in diabetes
MARCKS (Myristoylated alanine-rich C-kinase substrate)	https://www.proteinatlas.org/ENSG00000277443-MARCKS	https://www.uniprot.org/uniprot/P26645
GLDC (Glycine dehydrogenase (decarboxylating), mitochondrial)	49	https://www.proteinatlas.org/ENSG00000178445-GLDC	48-52 reduced levels of glycine in diabetes
MAP4 (Microtubule-associated protein 4)	https://www.proteinatlas.org/ENSG00000047849-MAP4
FN1 (Fibronectin)	https://www.proteinatlas.org/ENSG00000115414-FN1		95,96
AQP1 (Aquaporin1)		https://www.proteinatlas.org/ENSG00000240583-AQP1
DYSF (Dysferlin )	https://www.proteinatlas.org/ENSG00000135636-DYSF	https://www.uniprot.org/uniprot/Q9ESD7	90
NQO1 (NAD(P)H dehydrogenase [quinone] 1)	91	https://www.proteinatlas.org/ENSG00000181019-NQO1	91
GCAT (2-amino-3-ketobutyrate coenzyme A ligase, mitochondrial)	https://www.proteinatlas.org/ENSG00000100116-GCAT		55 reduced levels of threonine in diabetes
AASS (Alpha-aminoadipic semialdehyde synthase, mitochondrial)	https://www.proteinatlas.org/ENSG00000008311-AASS	https://www.uniprot.org/uniprot/Q99K67	45 reduced levels of lysine in diabetes
CDS2 (Phosphatidate cytidylyltransferase2)	https://www.proteinatlas.org/ENSG00000101290-CDS2
SCAMP4 (Secretory carrier-associated membrane protein 4)	https://www.proteinatlas.org/ENSG00000227500-SCAMP4
ACSM5 (Acyl-coenzyme A synthetase 5, mitochondrial)	https://www.proteinatlas.org/ENSG00000183549-ACSM5
EEF1b (Elongation factor 1-beta )	https://www.proteinatlas.org/ENSG00000114942-EEF1B2
AMT (Aminomethyltransferase, mitochondrial)	49	https://www.proteinatlas.org/ENSG00000145020-AMT	48-52 reduced levels of glycine in diabetes
EHHADH (Peroxisomal bifunctional enzyme/Enoyl-CoA Hydratase And 3-Hydroxyacyl CoA Dehydrogenase)	https://www.proteinatlas.org/ENSG00000113790-EHHADH
AMACR (Alpha-methylacyl-CoA racemase)	74	https://www.proteinatlas.org/ENSG00000242110-AMACR, https://www.uniprot.org/uniprot/O09174	75 reduced levels of bile acid synthesis in diabetes
NUTD19 (Nucleoside diphosphate-linked moiety X motif 19)	https://www.uniprot.org/uniprot/P11930
MEP1b (Meprin A subunit beta (meprin-β))	92	https://www.proteinatlas.org/ENSG00000141434-MEP1B, https://www.uniprot.org/uniprot/Q61847	92
CROT (Peroxisomal carnitine O-octanoyltransferase)	https://www.proteinatlas.org/ENSG00000005469-CROT		60 ob/ob
CES1f (Carboxylesterase 1F)	https://www.uniprot.org/uniprot/Q91WU0
PIPOX (Peroxisomal sarcosine oxidase)	https://www.proteinatlas.org/ENSG00000179761-PIPOX	https://www.uniprot.org/uniprot/Q9D826	22, 75 elevated pipecolate in diabetes
ACOX1 (Peroxisomal acyl-coenzyme A oxidase 1)	https://www.proteinatlas.org/ENSG00000161533-ACOX1	https://www.uniprot.org/uniprot/Q9R0H0	60,61
MEP1a (Meprin A subunit alpha)	92,93	https://www.uniprot.org/uniprot/P28825	92-94
TMEM109 (Transmembrane protein 109)		https://www.proteinatlas.org/ENSG00000110108-TMEM109
PECR (Peroxisomal trans-2-enoyl-CoA reductase)	https://www.proteinatlas.org/ENSG00000115425-PECR	https://www.uniprot.org/uniprot/Q99MZ7
AGPS (Alkyldihydroxy acetonephosphate synthase, peroxisomal)	https://www.proteinatlas.org/ENSG00000018510-AGPS		568-70 low plasmalogens in diabetes
ACSM3 (Acyl-coenzyme A synthetase, mitochondrial)	https://www.proteinatlas.org/ENSG00000005187-ACSM3	https://www.uniprot.org/uniprot/Q3UNX5
PYCR3 (PYCRL) (Pyrroline-5-carboxylate reductase 3)	https://www.proteinatlas.org/ENSG00000104524-PYCR3
The upregulated proteins are presented in green and the downregulated in red.
